# Supplementary material for: Comparative transcriptomics reveals small RNA composition and differential microRNA responses underlying interferon-mediated antiviral regulation in porcine alveolar macrophages
Source: Front Immunol. 2022 Oct 28;13:1016268. doi: 10.3389/fimmu.2022.1016268 (PMC9651005; doi:10.3389/fimmu.2022.1016268)
Supplement: Supplementary file 2 [file Table_1.xlsx]

## Sheet: ssc_miRNA_family.mir_sign
Selected species (157 family)	mir-490	mir-191	mir-134	mir-1343	mir-486	mir-29	mir-503	mir-322	mir-224	let-7	mir-1224	mir-196	mir-345	mir-412	mir-145	mir-331	mir-1839	mir-455	mir-708	mir-2320	mir-671	mir-664	mir-142	mir-368	mir-362	mir-95	mir-326	mir-1	mir-149	mir-450	mir-132	mir-133	mir-1273	mir-34	mir-423	mir-325	mir-153	mir-130	mir-15	mir-154	mir-1277	mir-499	mir-136	mir-365	mir-150	mir-361	mir-582	mir-217	mir-744
Sus scrofa	+	+	-	+	+	+	+	+	+	+	+	+	+	-	+	+	+	+	+	+	+	+	+	+	+	+	+	+	+	+	+	+	+	+	+	+	+	+	+	+	+	+	+	+	+	+	+	+	+
Homo sapiens	+	+	+	+	+	+	+	+	+	+	+	+	+	+	+	+	-	+	+	-	+	+	+	+	+	+	+	+	+	+	+	+	+	+	+	+	+	+	+	+	+	+	+	+	+	+	+	+	+
Pan troglodytes	+	+	+	-	+	+	+	+	+	+	+	+	+	+	+	+	-	+	+	-	+	+	+	+	+	+	+	+	+	+	-	+	+	+	+	-	+	+	+	+	-	+	+	+	+	+	+	+	+
Bos taurus	+	+	+	+	+	+	+	+	+	+	+	+	+	+	+	+	+	+	+	+	+	+	+	+	+	+	+	+	+	+	+	+	-	+	+	-	+	+	+	+	+	+	+	+	+	+	+	+	+
Ovis aries	-	+	+	-	-	+	-	-	-	+	-	-	-	+	-	-	-	-	-	-	-	-	-	+	+	-	-	-	-	-	-	+	-	-	-	-	-	-	+	+	-	-	+	-	+	-	-	-	-
Mus musculus	+	+	+	-	+	+	+	+	+	+	+	+	+	+	+	+	+	+	+	-	+	+	+	+	+	+	+	+	+	+	+	+	-	+	+	+	+	+	+	+	-	+	+	+	+	+	+	+	+
Rattus norvegicus	+	+	+	-	+	+	+	+	+	+	+	+	+	+	+	+	+	+	+	-	+	+	+	+	+	+	+	+	+	+	+	+	-	+	+	+	+	+	+	+	-	+	+	+	+	+	+	+	-
Gallus gallus	+	-	-	-	-	+	-	-	-	+	-	+	-	-	-	-	-	+	-	-	-	-	+	-	-	-	-	+	-	-	-	+	-	+	-	-	+	+	+	-	-	+	-	+	-	-	-	+	-
Xenopus tropicalis	-	+	-	-	-	+	-	-	-	+	-	+	-	-	+	-	-	+	-	-	-	-	+	-	-	-	-	+	-	-	+	+	-	+	-	-	+	+	+	-	-	+	-	+	+	-	-	+	-
Xenopus laevis	-	-	-	-	-	-	-	-	-	-	-	-	-	-	-	-	-	-	-	-	-	-	+	-	-	-	-	+	-	-	-	+	-	-	-	-	-	-	+	-	-	-	-	-	-	-	-	-	-
Salmo salar	-	-	-	-	-	+	-	-	-	+	-	+	-	-	+	-	-	+	-	-	-	-	+	-	-	-	-	+	-	-	+	+	-	-	-	-	+	+	+	-	-	+	-	+	-	-	-	-	-
Danio rerio	-	-	-	-	-	+	-	-	-	+	-	+	-	-	+	-	-	+	-	-	-	-	+	-	-	-	-	+	-	-	+	+	-	+	-	-	+	+	+	-	-	+	-	+	+	-	-	+	-
Drosophila melanogaster	-	-	-	-	-	+	-	-	-	+	-	-	-	-	-	-	-	-	-	-	-	-	-	-	-	-	-	+	-	-	-	+	-	+	-	-	-	-	-	-	-	-	-	-	-	-	-	-	-
Arabidopsis thaliana	-	-	-	-	-	-	-	-	-	-	-	-	-	-	-	-	-	-	-	-	-	-	-	-	-	-	-	-	-	-	-	-	-	-	-	-	-	-	-	-	-	-	-	-	-	-	-	-	-
species	mir-490	mir-191	mir-134	mir-1343	mir-486	mir-29	mir-503	mir-322	mir-224	let-7	mir-1224	mir-196	mir-345	mir-412	mir-145	mir-331	mir-1839	mir-455	mir-708	mir-2320	mir-671	mir-664	mir-142	mir-368	mir-362	mir-95	mir-326	mir-1	mir-149	mir-450	mir-132	mir-133	mir-1273	mir-34	mir-423	mir-325	mir-153	mir-130	mir-15	mir-154	mir-1277	mir-499	mir-136	mir-365	mir-150	mir-361	mir-582	mir-217	mir-744
Xenopus tropicalis	-	+	-	-	-	+	-	-	-	+	-	+	-	-	+	-	-	+	-	-	-	-	+	-	-	-	-	+	-	-	+	+	-	+	-	-	+	+	+	-	-	+	-	+	+	-	-	+	-
Hevea brasiliensis	-	-	-	-	-	-	-	-	-	-	-	-	-	-	-	-	-	-	-	-	-	-	-	-	-	-	-	-	-	-	-	-	-	-	-	-	-	-	-	-	-	-	-	-	-	-	-	-	-
Pristionchus pacificus	-	-	-	-	-	-	-	-	-	+	-	-	-	-	-	-	-	-	-	-	-	-	-	-	-	-	-	+	-	-	-	-	-	-	-	-	-	-	-	-	-	-	-	-	-	-	-	-	-
Ovis aries	-	+	+	-	-	+	-	-	-	+	-	-	-	+	-	-	-	-	-	-	-	-	-	+	+	-	-	-	-	-	-	+	-	-	-	-	-	-	+	+	-	-	+	-	+	-	-	-	-
Branchiostoma floridae	-	-	-	-	-	+	-	-	-	+	-	-	-	-	-	-	-	-	-	-	-	-	-	-	-	-	-	+	-	-	-	+	-	+	-	-	+	-	-	-	-	-	-	-	-	-	-	+	-
Schistosoma japonicum	-	-	-	-	-	-	-	-	-	+	-	-	-	-	-	-	-	-	-	-	-	-	-	-	-	-	-	+	-	-	-	-	-	-	-	-	-	-	-	-	-	-	-	-	-	-	-	-	-
Salmo salar	-	-	-	-	-	+	-	-	-	+	-	+	-	-	+	-	-	+	-	-	-	-	+	-	-	-	-	+	-	-	+	+	-	-	-	-	+	+	+	-	-	+	-	+	-	-	-	-	-
Ophiophagus hannah	+	+	-	-	-	+	-	-	-	+	-	+	-	-	+	-	-	+	-	-	-	-	+	-	-	-	-	+	-	-	+	+	-	+	-	-	+	+	+	-	-	+	-	+	+	-	-	+	-
Bandicoot papillomatosis carcinomatosis virus type 1	-	-	-	-	-	-	-	-	-	-	-	-	-	-	-	-	-	-	-	-	-	-	-	-	-	-	-	-	-	-	-	-	-	-	-	-	-	-	-	-	-	-	-	-	-	-	-	-	-
Ricinus communis	-	-	-	-	-	-	-	-	-	-	-	-	-	-	-	-	-	-	-	-	-	-	-	-	-	-	-	-	-	-	-	-	-	-	-	-	-	-	-	-	-	-	-	-	-	-	-	-	-
Symphalangus syndactylus	-	-	-	-	-	-	-	-	-	-	-	-	-	-	-	-	-	-	-	-	-	-	-	-	-	-	-	-	-	-	-	-	-	-	-	-	-	-	-	-	-	-	-	-	-	-	-	-	-
Bruguiera gymnorhiza	-	-	-	-	-	-	-	-	-	-	-	-	-	-	-	-	-	-	-	-	-	-	-	-	-	-	-	-	-	-	-	-	-	-	-	-	-	-	-	-	-	-	-	-	-	-	-	-	-
Saccoglossus kowalevskii	-	-	-	-	-	+	-	-	-	+	-	-	-	-	-	-	-	-	-	-	-	-	-	-	-	-	-	+	-	-	-	+	-	-	-	-	+	-	-	-	-	-	-	-	-	-	-	-	-
Acacia auriculiformis	-	-	-	-	-	-	-	-	-	-	-	-	-	-	-	-	-	-	-	-	-	-	-	-	-	-	-	-	-	-	-	-	-	-	-	-	-	-	-	-	-	-	-	-	-	-	-	-	-
Petromyzon marinus	-	-	-	-	-	+	-	-	-	+	-	+	-	-	+	-	-	-	-	-	-	-	-	-	-	-	-	+	-	-	+	+	-	-	-	-	+	+	+	-	-	-	-	-	-	-	-	+	-
Helianthus argophyllus	-	-	-	-	-	-	-	-	-	-	-	-	-	-	-	-	-	-	-	-	-	-	-	-	-	-	-	-	-	-	-	-	-	-	-	-	-	-	-	-	-	-	-	-	-	-	-	-	-
Brachypodium distachyon	-	-	-	-	-	-	-	-	-	-	-	-	-	-	-	-	-	-	-	-	-	-	-	-	-	-	-	-	-	-	-	-	-	-	-	-	-	-	-	-	-	-	-	-	-	-	-	-	-
Paeonia lactiflora	-	-	-	-	-	-	-	-	-	-	-	-	-	-	-	-	-	-	-	-	-	-	-	-	-	-	-	-	-	-	-	-	-	-	-	-	-	-	-	-	-	-	-	-	-	-	-	-	-
Xenoturbella bocki	-	-	-	-	-	-	-	-	-	-	-	-	-	-	-	-	-	-	-	-	-	-	-	-	-	-	-	-	-	-	-	-	-	-	-	-	-	-	-	-	-	-	-	-	-	-	-	-	-
Sorghum bicolor	-	-	-	-	-	-	-	-	-	-	-	-	-	-	-	-	-	-	-	-	-	-	-	-	-	-	-	-	-	-	-	-	-	-	-	-	-	-	-	-	-	-	-	-	-	-	-	-	-
Camelina sativa	-	-	-	-	-	-	-	-	-	-	-	-	-	-	-	-	-	-	-	-	-	-	-	-	-	-	-	-	-	-	-	-	-	-	-	-	-	-	-	-	-	-	-	-	-	-	-	-	-
Brugia malayi	-	-	-	-	-	-	-	-	-	+	-	-	-	-	-	-	-	-	-	-	-	-	-	-	-	-	-	-	-	-	-	+	-	+	-	-	+	-	-	-	-	-	-	-	-	-	-	-	-
Paralichthys olivaceus	-	-	-	-	-	-	-	-	-	+	-	-	-	-	-	-	-	-	-	-	-	-	-	-	-	-	-	+	-	-	-	+	-	-	-	-	-	-	-	-	-	-	-	-	-	-	-	-	-
Rehmannia glutinosa	-	-	-	-	-	-	-	-	-	-	-	-	-	-	-	-	-	-	-	-	-	-	-	-	-	-	-	-	-	-	-	-	-	-	-	-	-	-	-	-	-	-	-	-	-	-	-	-	-
Avicennia marina	-	-	-	-	-	-	-	-	-	-	-	-	-	-	-	-	-	-	-	-	-	-	-	-	-	-	-	-	-	-	-	-	-	-	-	-	-	-	-	-	-	-	-	-	-	-	-	-	-
Festuca arundinacea	-	-	-	-	-	-	-	-	-	-	-	-	-	-	-	-	-	-	-	-	-	-	-	-	-	-	-	-	-	-	-	-	-	-	-	-	-	-	-	-	-	-	-	-	-	-	-	-	-
Terebratulina retusa	-	-	-	-	-	-	-	-	-	-	-	-	-	-	-	-	-	-	-	-	-	-	-	-	-	-	-	-	-	-	-	-	-	-	-	-	-	-	-	-	-	-	-	-	-	-	-	-	-
Dasypus novemcinctus	-	-	-	-	-	-	-	-	-	-	-	-	-	-	-	-	-	-	-	-	-	-	-	-	-	-	-	-	-	-	-	-	-	-	-	-	-	-	-	-	-	-	-	-	-	-	-	-	-
Elaeis guineensis	-	-	-	-	-	-	-	-	-	-	-	-	-	-	-	-	-	-	-	-	-	-	-	-	-	-	-	-	-	-	-	-	-	-	-	-	-	-	-	-	-	-	-	-	-	-	-	-	-
Python bivittatus	-	-	-	-	-	-	-	-	-	-	-	-	-	-	-	-	-	-	-	-	-	-	-	-	-	-	-	-	-	-	-	-	-	-	-	-	-	-	-	-	-	-	-	-	-	-	-	-	-
Raccoon polyomavirus	-	-	-	-	-	-	-	-	-	-	-	-	-	-	-	-	-	-	-	-	-	-	-	-	-	-	-	-	-	-	-	-	-	-	-	-	-	-	-	-	-	-	-	-	-	-	-	-	-
Marsupenaeus japonicus	-	-	-	-	-	-	-	-	-	-	-	-	-	-	-	-	-	-	-	-	-	-	-	-	-	-	-	-	-	-	-	-	-	-	-	-	-	-	-	-	-	-	-	-	-	-	-	-	-
Gossypium raimondii	-	-	-	-	-	-	-	-	-	-	-	-	-	-	-	-	-	-	-	-	-	-	-	-	-	-	-	-	-	-	-	-	-	-	-	-	-	-	-	-	-	-	-	-	-	-	-	-	-
Saimiri boliviensis	-	-	-	-	-	-	-	-	-	-	-	-	-	-	-	-	-	-	-	-	-	-	-	-	-	-	-	-	-	-	-	-	-	-	-	-	-	-	-	-	-	-	-	-	-	-	-	-	-
Melibe leonina	-	-	-	-	-	-	-	-	-	-	-	-	-	-	-	-	-	-	-	-	-	-	-	-	-	-	-	-	-	-	-	-	-	-	-	-	-	-	-	-	-	-	-	-	-	-	-	-	-
Cunninghamia lanceolata	-	-	-	-	-	-	-	-	-	-	-	-	-	-	-	-	-	-	-	-	-	-	-	-	-	-	-	-	-	-	-	-	-	-	-	-	-	-	-	-	-	-	-	-	-	-	-	-	-
Sycon ciliatum	-	-	-	-	-	-	-	-	-	-	-	-	-	-	-	-	-	-	-	-	-	-	-	-	-	-	-	-	-	-	-	-	-	-	-	-	-	-	-	-	-	-	-	-	-	-	-	-	-
Cynara cardunculus	-	-	-	-	-	-	-	-	-	-	-	-	-	-	-	-	-	-	-	-	-	-	-	-	-	-	-	-	-	-	-	-	-	-	-	-	-	-	-	-	-	-	-	-	-	-	-	-	-
Macaca mulatta	+	+	+	-	+	+	+	+	+	+	+	+	+	+	+	+	-	+	+	-	+	+	+	+	+	+	-	+	+	+	+	+	-	+	+	+	+	+	+	+	+	+	+	+	+	+	+	+	-
Caenorhabditis elegans	-	-	-	-	-	-	-	-	-	+	-	-	-	-	-	-	-	-	-	-	-	-	-	-	-	-	-	+	-	-	-	-	-	+	-	-	-	-	-	-	-	-	-	-	-	-	-	-	-
Panagrellus redivivus	-	-	-	-	-	-	-	-	-	-	-	-	-	-	-	-	-	-	-	-	-	-	-	-	-	-	-	+	-	-	-	-	-	+	-	-	-	-	-	-	-	-	-	-	-	-	-	-	-
Leucosolenia complicata	-	-	-	-	-	-	-	-	-	-	-	-	-	-	-	-	-	-	-	-	-	-	-	-	-	-	-	-	-	-	-	-	-	-	-	-	-	-	-	-	-	-	-	-	-	-	-	-	-
Selaginella moellendorffii	-	-	-	-	-	-	-	-	-	-	-	-	-	-	-	-	-	-	-	-	-	-	-	-	-	-	-	-	-	-	-	-	-	-	-	-	-	-	-	-	-	-	-	-	-	-	-	-	-
Haliotis rufescens	-	-	-	-	-	-	-	-	-	-	-	-	-	-	-	-	-	-	-	-	-	-	-	-	-	-	-	-	-	-	-	-	-	-	-	-	-	-	-	-	-	-	-	-	-	-	-	-	-
Strongylocentrotus purpuratus	-	-	-	-	-	+	-	-	-	+	-	-	-	-	-	-	-	-	-	-	-	-	-	-	-	-	-	+	-	-	-	+	-	+	-	-	+	-	-	-	-	-	-	-	-	-	-	-	-
Glycine max	-	-	-	-	-	-	-	-	-	-	-	-	-	-	-	-	-	-	-	-	-	-	-	-	-	-	-	-	-	-	-	-	-	-	-	-	-	-	-	-	-	-	-	-	-	-	-	-	-
Tetraodon nigroviridis	-	-	-	-	-	+	-	-	-	+	-	+	-	-	-	-	-	+	-	-	-	-	+	-	-	-	-	+	-	-	+	+	-	-	-	-	+	+	+	-	-	-	-	+	-	-	-	+	-
Glycine soja	-	-	-	-	-	-	-	-	-	-	-	-	-	-	-	-	-	-	-	-	-	-	-	-	-	-	-	-	-	-	-	-	-	-	-	-	-	-	-	-	-	-	-	-	-	-	-	-	-
Locusta migratoria	-	-	-	-	-	-	-	-	-	-	-	-	-	-	-	-	-	-	-	-	-	-	-	-	-	-	-	-	-	-	-	-	-	-	-	-	-	-	-	-	-	-	-	-	-	-	-	-	-
Cucumis sativus	-	-	-	-	-	-	-	-	-	-	-	-	-	-	-	-	-	-	-	-	-	-	-	-	-	-	-	-	-	-	-	-	-	-	-	-	-	-	-	-	-	-	-	-	-	-	-	-	-
Pongo pygmaeus	+	+	+	-	+	+	+	+	+	+	+	+	+	+	+	+	-	+	+	-	+	+	+	+	+	+	+	+	+	+	+	+	+	+	+	+	+	+	+	+	+	+	+	+	+	+	+	+	+
Cerebratulus lacteus	-	-	-	-	-	-	-	-	-	-	-	-	-	-	-	-	-	-	-	-	-	-	-	-	-	-	-	-	-	-	-	-	-	-	-	-	-	-	-	-	-	-	-	-	-	-	-	-	-
Culex quinquefasciatus	-	-	-	-	-	+	-	-	-	+	-	-	-	-	-	-	-	-	-	-	-	-	-	-	-	-	-	+	-	-	-	+	-	-	-	-	-	-	-	-	-	-	-	-	-	-	-	-	-
Dictyostelium discoideum	-	-	-	-	-	-	-	-	-	-	-	-	-	-	-	-	-	-	-	-	-	-	-	-	-	-	-	-	-	-	-	-	-	-	-	-	-	-	-	-	-	-	-	-	-	-	-	-	-
Tetranychus urticae	-	-	-	-	-	-	-	-	-	-	-	-	-	-	-	-	-	-	-	-	-	-	-	-	-	-	-	+	-	-	-	+	-	+	-	-	-	-	-	-	-	-	-	-	-	-	-	-	-
Lemur catta	-	-	-	-	-	-	-	-	-	-	-	-	-	-	-	-	-	-	-	-	-	-	-	-	-	-	-	-	-	-	-	-	-	-	-	-	-	-	+	-	-	-	-	-	-	-	-	-	-
Salvia miltiorrhiza	-	-	-	-	-	-	-	-	-	-	-	-	-	-	-	-	-	-	-	-	-	-	-	-	-	-	-	-	-	-	-	-	-	-	-	-	-	-	-	-	-	-	-	-	-	-	-	-	-
Ixodes scapularis	-	-	-	-	-	+	-	-	-	+	-	-	-	-	-	-	-	-	-	-	-	-	-	-	-	-	-	+	-	-	-	+	-	-	-	-	+	-	-	-	-	-	-	-	-	-	-	-	-
Bactrocera dorsalis	-	-	-	-	-	-	-	-	-	-	-	-	-	-	-	-	-	-	-	-	-	-	-	-	-	-	-	-	-	-	-	-	-	-	-	-	-	-	-	-	-	-	-	-	-	-	-	-	-
Spodoptera frugiperda	-	-	-	-	-	-	-	-	-	-	-	-	-	-	-	-	-	-	-	-	-	-	-	-	-	-	-	-	-	-	-	-	-	-	-	-	-	-	-	-	-	-	-	-	-	-	-	-	-
Arabidopsis thaliana	-	-	-	-	-	-	-	-	-	-	-	-	-	-	-	-	-	-	-	-	-	-	-	-	-	-	-	-	-	-	-	-	-	-	-	-	-	-	-	-	-	-	-	-	-	-	-	-	-
Plutella xylostella	-	-	-	-	-	-	-	-	-	-	-	-	-	-	-	-	-	-	-	-	-	-	-	-	-	-	-	-	-	-	-	-	-	-	-	-	-	-	-	-	-	-	-	-	-	-	-	-	-
Caenorhabditis brenneri	-	-	-	-	-	-	-	-	-	+	-	-	-	-	-	-	-	-	-	-	-	-	-	-	-	-	-	+	-	-	-	-	-	+	-	-	-	-	-	-	-	-	-	-	-	-	-	-	-
Taeniopygia guttata	+	-	-	-	-	+	-	-	-	+	-	+	-	-	-	-	-	+	-	-	-	-	+	-	-	-	-	+	-	-	+	+	-	+	-	-	+	+	+	-	-	+	-	+	-	-	-	+	-
Anopheles gambiae	-	-	-	-	-	-	-	-	-	+	-	-	-	-	-	-	-	-	-	-	-	-	-	-	-	-	-	+	-	-	-	+	-	+	-	-	-	-	-	-	-	-	-	-	-	-	-	-	-
Helianthus paradoxus	-	-	-	-	-	-	-	-	-	-	-	-	-	-	-	-	-	-	-	-	-	-	-	-	-	-	-	-	-	-	-	-	-	-	-	-	-	-	-	-	-	-	-	-	-	-	-	-	-
Cavia porcellus	-	-	-	-	-	-	-	-	-	-	-	-	-	-	-	-	-	-	-	-	-	-	-	-	-	-	-	-	-	-	-	-	-	-	-	-	-	-	-	-	-	-	-	-	-	-	-	-	-
Mesocestoides corti	-	-	-	-	-	-	-	-	-	-	-	-	-	-	-	-	-	-	-	-	-	-	-	-	-	-	-	-	-	-	-	-	-	-	-	-	-	-	-	-	-	-	-	-	-	-	-	-	-
Drosophila simulans	-	-	-	-	-	+	-	-	-	+	-	-	-	-	-	-	-	-	-	-	-	-	-	-	-	-	-	+	-	-	-	+	-	+	-	-	-	-	-	-	-	-	-	-	-	-	-	-	-
Malus domestica	-	-	-	-	-	-	-	-	-	-	-	-	-	-	-	-	-	-	-	-	-	-	-	-	-	-	-	-	-	-	-	-	-	-	-	-	-	-	-	-	-	-	-	-	-	-	-	-	-
Mareks disease virus type 1	-	-	-	-	-	-	-	-	-	-	-	-	-	-	-	-	-	-	-	-	-	-	-	-	-	-	-	-	-	-	-	-	-	-	-	-	-	-	-	-	-	-	-	-	-	-	-	-	-
Hydra magnipapillata	-	-	-	-	-	-	-	-	-	-	-	-	-	-	-	-	-	-	-	-	-	-	-	-	-	-	-	-	-	-	-	-	-	-	-	-	-	-	-	-	-	-	-	-	-	-	-	-	-
Mareks disease virus type 2	-	-	-	-	-	-	-	-	-	-	-	-	-	-	-	-	-	-	-	-	-	-	-	-	-	-	-	-	-	-	-	-	-	-	-	-	-	-	-	-	-	-	-	-	-	-	-	-	-
BK polyomavirus	-	-	-	-	-	-	-	-	-	-	-	-	-	-	-	-	-	-	-	-	-	-	-	-	-	-	-	-	-	-	-	-	-	-	-	-	-	-	-	-	-	-	-	-	-	-	-	-	-
Phaeodactylum tricornutum	-	-	-	-	-	-	-	-	-	-	-	-	-	-	-	-	-	-	-	-	-	-	-	-	-	-	-	-	-	-	-	-	-	-	-	-	-	-	-	-	-	-	-	-	-	-	-	-	-
Daubentonia madagascariensis	-	-	-	-	-	-	-	-	-	-	-	-	-	-	-	-	-	-	-	-	-	-	-	-	-	-	-	-	-	-	-	-	-	-	-	-	-	-	-	-	-	-	-	-	-	-	-	-	-
Strigamia maritima	-	-	-	-	-	-	-	-	-	-	-	-	-	-	-	-	-	-	-	-	-	-	-	-	-	-	-	-	-	-	-	-	-	-	-	-	-	-	-	-	-	-	-	-	-	-	-	-	-
Rattus norvegicus	+	+	+	-	+	+	+	+	+	+	+	+	+	+	+	+	+	+	+	-	+	+	+	+	+	+	+	+	+	+	+	+	-	+	+	+	+	+	+	+	-	+	+	+	+	+	+	+	-
Gorilla gorilla	+	+	+	+	+	+	+	+	+	+	-	+	+	-	+	+	-	+	-	-	+	-	+	+	+	+	+	+	+	+	-	+	-	+	+	-	+	+	+	+	+	+	+	+	+	+	+	+	-
Digitalis purpurea	-	-	-	-	-	-	-	-	-	-	-	-	-	-	-	-	-	-	-	-	-	-	-	-	-	-	-	-	-	-	-	-	-	-	-	-	-	-	-	-	-	-	-	-	-	-	-	-	-
Brassica napus	-	-	-	-	-	-	-	-	-	-	-	-	-	-	-	-	-	-	-	-	-	-	-	-	-	-	-	-	-	-	-	-	-	-	-	-	-	-	-	-	-	-	-	-	-	-	-	-	-
Artibeus jamaicensis	-	-	-	-	-	+	-	-	-	+	-	-	-	-	+	+	-	-	-	-	+	-	+	-	-	-	-	-	-	-	-	-	-	-	-	-	-	-	-	-	-	-	-	-	-	-	-	-	-
Danio rerio	-	-	-	-	-	+	-	-	-	+	-	+	-	-	+	-	-	+	-	-	-	-	+	-	-	-	-	+	-	-	+	+	-	+	-	-	+	+	+	-	-	+	-	+	+	-	-	+	-
Citrus trifoliata	-	-	-	-	-	-	-	-	-	-	-	-	-	-	-	-	-	-	-	-	-	-	-	-	-	-	-	-	-	-	-	-	-	-	-	-	-	-	-	-	-	-	-	-	-	-	-	-	-
Theobroma cacao	-	-	-	-	-	-	-	-	-	-	-	-	-	-	-	-	-	-	-	-	-	-	-	-	-	-	-	-	-	-	-	-	-	-	-	-	-	-	-	-	-	-	-	-	-	-	-	-	-
Amborella trichopoda	-	-	-	-	-	-	-	-	-	-	-	-	-	-	-	-	-	-	-	-	-	-	-	-	-	-	-	-	-	-	-	-	-	-	-	-	-	-	-	-	-	-	-	-	-	-	-	-	-
Phytophthora infestans	-	-	-	-	-	-	-	-	-	-	-	-	-	-	-	-	-	-	-	-	-	-	-	-	-	-	-	-	-	-	-	-	-	-	-	-	-	-	-	-	-	-	-	-	-	-	-	-	-
Phytophthora sojae	-	-	-	-	-	-	-	-	-	-	-	-	-	-	-	-	-	-	-	-	-	-	-	-	-	-	-	-	-	-	-	-	-	-	-	-	-	-	-	-	-	-	-	-	-	-	-	-	-
Nasonia vitripennis	-	-	-	-	-	+	-	-	-	+	-	-	-	-	-	-	-	-	-	-	-	-	-	-	-	-	-	+	-	-	-	+	-	+	-	-	-	-	-	-	-	-	-	-	-	-	-	-	-
Echinococcus multilocularis	-	-	-	-	-	-	-	-	-	+	-	-	-	-	-	-	-	-	-	-	-	-	-	-	-	-	-	+	-	-	-	-	-	-	-	-	+	-	-	-	-	-	-	-	-	-	-	-	-
Daphnia pulex	-	-	-	-	-	+	-	-	-	-	-	-	-	-	-	-	-	-	-	-	-	-	-	-	-	-	-	+	-	-	-	+	-	+	-	-	+	-	-	-	-	-	-	-	-	-	-	-	-
Aquilegia caerulea	-	-	-	-	-	-	-	-	-	-	-	-	-	-	-	-	-	-	-	-	-	-	-	-	-	-	-	-	-	-	-	-	-	-	-	-	-	-	-	-	-	-	-	-	-	-	-	-	-
Citrus sinensis	-	-	-	-	-	-	-	-	-	-	-	-	-	-	-	-	-	-	-	-	-	-	-	-	-	-	-	-	-	-	-	-	-	-	-	-	-	-	-	-	-	-	-	-	-	-	-	-	-
Triticum aestivum	-	-	-	-	-	-	-	-	-	-	-	-	-	-	-	-	-	-	-	-	-	-	-	-	-	-	-	-	-	-	-	-	-	-	-	-	-	-	-	-	-	-	-	-	-	-	-	-	-
Hordeum vulgare	-	-	-	-	-	-	-	-	-	-	-	-	-	-	-	-	-	-	-	-	-	-	-	-	-	-	-	-	-	-	-	-	-	-	-	-	-	-	-	-	-	-	-	-	-	-	-	-	-
Pinus densata	-	-	-	-	-	-	-	-	-	-	-	-	-	-	-	-	-	-	-	-	-	-	-	-	-	-	-	-	-	-	-	-	-	-	-	-	-	-	-	-	-	-	-	-	-	-	-	-	-
Tribolium castaneum	-	-	-	-	-	+	-	-	-	+	-	-	-	-	-	-	-	-	-	-	-	-	-	-	-	-	-	+	-	-	-	+	-	+	-	-	-	-	-	-	-	-	-	-	-	-	-	-	-
Populus euphratica	-	-	-	-	-	-	-	-	-	-	-	-	-	-	-	-	-	-	-	-	-	-	-	-	-	-	-	-	-	-	-	-	-	-	-	-	-	-	-	-	-	-	-	-	-	-	-	-	-
Microcebus murinus	-	-	-	-	-	-	-	-	-	-	-	-	-	-	-	-	-	-	-	-	-	-	-	-	-	-	-	-	-	-	-	-	-	-	-	-	-	-	-	-	-	-	-	-	-	-	-	-	-
Xenopus laevis	-	-	-	-	-	-	-	-	-	-	-	-	-	-	-	-	-	-	-	-	-	-	+	-	-	-	-	+	-	-	-	+	-	-	-	-	-	-	+	-	-	-	-	-	-	-	-	-	-
Nematostella vectensis	-	-	-	-	-	-	-	-	-	-	-	-	-	-	-	-	-	-	-	-	-	-	-	-	-	-	-	-	-	-	-	-	-	-	-	-	-	-	-	-	-	-	-	-	-	-	-	-	-
Alligator mississippiensis	-	-	-	-	-	-	-	-	-	-	-	-	-	-	-	-	-	-	-	-	-	-	-	-	-	-	-	-	-	-	-	-	-	-	-	-	-	-	-	-	-	-	-	-	-	-	-	-	-
Mouse cytomegalovirus	-	-	-	-	-	-	-	-	-	-	-	-	-	-	-	-	-	-	-	-	-	-	-	-	-	-	-	-	-	-	-	-	-	-	-	-	-	-	-	-	-	-	-	-	-	-	-	-	-
Helianthus annuus	-	-	-	-	-	-	-	-	-	-	-	-	-	-	-	-	-	-	-	-	-	-	-	-	-	-	-	-	-	-	-	-	-	-	-	-	-	-	-	-	-	-	-	-	-	-	-	-	-
Astatotilapia burtoni	-	-	-	-	-	-	-	-	-	-	-	-	-	-	-	-	-	-	-	-	-	-	-	-	-	-	-	-	-	-	-	-	-	-	-	-	-	-	-	-	-	-	-	-	-	-	-	-	-
Saccharum officinarum	-	-	-	-	-	-	-	-	-	-	-	-	-	-	-	-	-	-	-	-	-	-	-	-	-	-	-	-	-	-	-	-	-	-	-	-	-	-	-	-	-	-	-	-	-	-	-	-	-
Saccharum sp.	-	-	-	-	-	-	-	-	-	-	-	-	-	-	-	-	-	-	-	-	-	-	-	-	-	-	-	-	-	-	-	-	-	-	-	-	-	-	-	-	-	-	-	-	-	-	-	-	-
Anas platyrhynchos	-	-	-	-	-	-	-	-	-	-	-	-	-	-	-	-	-	-	-	-	-	-	-	-	-	-	-	-	-	-	-	-	-	-	-	-	-	-	-	-	-	-	-	-	-	-	-	-	-
Schistosoma mansoni	-	-	-	-	-	-	-	-	-	+	-	-	-	-	-	-	-	-	-	-	-	-	-	-	-	-	-	+	-	-	-	-	-	-	-	-	-	-	-	-	-	-	-	-	-	-	-	-	-
Oikopleura dioica	-	-	-	-	-	-	-	-	-	-	-	-	-	-	-	-	-	-	-	-	-	-	-	-	-	-	-	+	-	-	-	-	-	-	-	-	-	-	-	-	-	-	-	-	-	-	-	-	-
Gyrodactylus salaris	-	-	-	-	-	-	-	-	-	-	-	-	-	-	-	-	-	-	-	-	-	-	-	-	-	-	-	-	-	-	-	-	-	-	-	-	-	-	-	-	-	-	-	-	-	-	-	-	-
Solanum tuberosum	-	-	-	-	-	-	-	-	-	-	-	-	-	-	-	-	-	-	-	-	-	-	-	-	-	-	-	-	-	-	-	-	-	-	-	-	-	-	-	-	-	-	-	-	-	-	-	-	-
Physcomitrella patens	-	-	-	-	-	-	-	-	-	-	-	-	-	-	-	-	-	-	-	-	-	-	-	-	-	-	-	-	-	-	-	-	-	-	-	-	-	-	-	-	-	-	-	-	-	-	-	-	-
Branchiostoma belcheri	-	-	-	-	-	+	-	-	-	+	-	-	-	-	-	-	-	-	-	-	-	-	-	-	-	-	-	+	-	-	-	+	-	+	-	-	+	-	-	-	-	-	-	-	-	-	-	+	-
Mus musculus	+	+	+	-	+	+	+	+	+	+	+	+	+	+	+	+	+	+	+	-	+	+	+	+	+	+	+	+	+	+	+	+	-	+	+	+	+	+	+	+	-	+	+	+	+	+	+	+	+
Pan troglodytes	+	+	+	-	+	+	+	+	+	+	+	+	+	+	+	+	-	+	+	-	+	+	+	+	+	+	+	+	+	+	-	+	+	+	+	-	+	+	+	+	-	+	+	+	+	+	+	+	+
Brassica oleracea	-	-	-	-	-	-	-	-	-	-	-	-	-	-	-	-	-	-	-	-	-	-	-	-	-	-	-	-	-	-	-	-	-	-	-	-	-	-	-	-	-	-	-	-	-	-	-	-	-
Vriesea carinata	-	-	-	-	-	-	-	-	-	-	-	-	-	-	-	-	-	-	-	-	-	-	-	-	-	-	-	-	-	-	-	-	-	-	-	-	-	-	-	-	-	-	-	-	-	-	-	-	-
Drosophila erecta	-	-	-	-	-	+	-	-	-	+	-	-	-	-	-	-	-	-	-	-	-	-	-	-	-	-	-	+	-	-	-	+	-	+	-	-	-	-	-	-	-	-	-	-	-	-	-	-	-
Chlamydomonas reinhardtii	-	-	-	-	-	-	-	-	-	-	-	-	-	-	-	-	-	-	-	-	-	-	-	-	-	-	-	-	-	-	-	-	-	-	-	-	-	-	-	-	-	-	-	-	-	-	-	-	-
Salvia sclarea	-	-	-	-	-	-	-	-	-	-	-	-	-	-	-	-	-	-	-	-	-	-	-	-	-	-	-	-	-	-	-	-	-	-	-	-	-	-	-	-	-	-	-	-	-	-	-	-	-
Pinus taeda	-	-	-	-	-	-	-	-	-	-	-	-	-	-	-	-	-	-	-	-	-	-	-	-	-	-	-	-	-	-	-	-	-	-	-	-	-	-	-	-	-	-	-	-	-	-	-	-	-
Macropus eugenii	-	-	-	-	-	-	-	-	-	-	-	-	-	-	-	-	-	-	-	-	-	-	-	-	-	-	-	-	-	-	-	-	-	-	-	-	-	-	+	-	-	-	-	-	-	-	-	-	-
Neolamprologus brichardi	-	-	-	-	-	-	-	-	-	-	-	-	-	-	-	-	-	-	-	-	-	-	-	-	-	-	-	-	-	-	-	-	-	-	-	-	-	-	-	-	-	-	-	-	-	-	-	-	-
Simian virus 40	-	-	-	-	-	-	-	-	-	-	-	-	-	-	-	-	-	-	-	-	-	-	-	-	-	-	-	-	-	-	-	-	-	-	-	-	-	-	-	-	-	-	-	-	-	-	-	-	-
Patiria miniata	-	-	-	-	-	+	-	-	-	+	-	-	-	-	-	-	-	-	-	-	-	-	-	-	-	-	-	+	-	-	-	+	-	+	-	-	+	-	-	-	-	-	-	-	-	-	-	-	-
Nasonia longicornis	-	-	-	-	-	-	-	-	-	-	-	-	-	-	-	-	-	-	-	-	-	-	-	-	-	-	-	-	-	-	-	+	-	+	-	-	-	-	-	-	-	-	-	-	-	-	-	-	-
Helianthus exilis	-	-	-	-	-	-	-	-	-	-	-	-	-	-	-	-	-	-	-	-	-	-	-	-	-	-	-	-	-	-	-	-	-	-	-	-	-	-	-	-	-	-	-	-	-	-	-	-	-
Kaposi sarcoma-associated herpesvirus	-	-	-	-	-	-	-	-	-	-	-	-	-	-	-	-	-	-	-	-	-	-	-	-	-	-	-	-	-	-	-	-	-	-	-	-	-	-	-	-	-	-	-	-	-	-	-	-	-
Fragaria vesca	-	-	-	-	-	-	-	-	-	-	-	-	-	-	-	-	-	-	-	-	-	-	-	-	-	-	-	-	-	-	-	-	-	-	-	-	-	-	-	-	-	-	-	-	-	-	-	-	-
Arabidopsis lyrata	-	-	-	-	-	-	-	-	-	-	-	-	-	-	-	-	-	-	-	-	-	-	-	-	-	-	-	-	-	-	-	-	-	-	-	-	-	-	-	-	-	-	-	-	-	-	-	-	-
Fasciola hepatica	-	-	-	-	-	-	-	-	-	-	-	-	-	-	-	-	-	-	-	-	-	-	-	-	-	-	-	-	-	-	-	-	-	-	-	-	-	-	-	-	-	-	-	-	-	-	-	-	-
Phaseolus vulgaris	-	-	-	-	-	-	-	-	-	-	-	-	-	-	-	-	-	-	-	-	-	-	-	-	-	-	-	-	-	-	-	-	-	-	-	-	-	-	-	-	-	-	-	-	-	-	-	-	-
Pseudorabies virus	-	-	-	-	-	-	-	-	-	-	-	-	-	-	-	-	-	-	-	-	-	-	-	-	-	-	-	-	-	-	-	-	-	-	-	-	-	-	-	-	-	-	-	-	-	-	-	-	-
Strongyloides ratti	-	-	-	-	-	-	-	-	-	-	-	-	-	-	-	-	-	-	-	-	-	-	-	-	-	-	-	+	-	-	-	-	-	-	-	-	-	-	-	-	-	-	-	-	-	-	-	-	-
Bruguiera cylindrica	-	-	-	-	-	-	-	-	-	-	-	-	-	-	-	-	-	-	-	-	-	-	-	-	-	-	-	-	-	-	-	-	-	-	-	-	-	-	-	-	-	-	-	-	-	-	-	-	-
Rhesus lymphocryptovirus	-	-	-	-	-	-	-	-	-	-	-	-	-	-	-	-	-	-	-	-	-	-	-	-	-	-	-	-	-	-	-	-	-	-	-	-	-	-	-	-	-	-	-	-	-	-	-	-	-
Symbiodinium microadriaticum	-	-	-	-	-	-	-	-	-	-	-	-	-	-	-	-	-	-	-	-	-	-	-	-	-	-	-	-	-	-	-	-	-	-	-	-	-	-	-	-	-	-	-	-	-	-	-	-	-
Dinoponera quadriceps	-	-	-	-	-	-	-	-	-	-	-	-	-	-	-	-	-	-	-	-	-	-	-	-	-	-	-	-	-	-	-	-	-	-	-	-	-	-	-	-	-	-	-	-	-	-	-	-	-
Citrus clementina	-	-	-	-	-	-	-	-	-	-	-	-	-	-	-	-	-	-	-	-	-	-	-	-	-	-	-	-	-	-	-	-	-	-	-	-	-	-	-	-	-	-	-	-	-	-	-	-	-
Human cytomegalovirus	-	-	-	-	-	-	-	-	-	-	-	-	-	-	-	-	-	-	-	-	-	-	-	-	-	-	-	-	-	-	-	-	-	-	-	-	-	-	-	-	-	-	-	-	-	-	-	-	-
Canis familiaris	+	+	+	+	+	+	+	+	+	+	-	+	+	-	+	+	+	+	+	-	+	+	+	+	+	+	+	+	+	+	+	+	-	+	+	+	+	+	+	+	-	+	+	+	+	+	+	+	-
Drosophila yakuba	-	-	-	-	-	+	-	-	-	+	-	-	-	-	-	-	-	-	-	-	-	-	-	-	-	-	-	+	-	-	-	+	-	+	-	-	-	-	-	-	-	-	-	-	-	-	-	-	-
Bombyx mori	-	-	-	-	-	+	-	-	-	+	-	-	-	-	-	-	-	-	-	-	-	-	-	-	-	-	-	+	-	-	-	+	-	+	-	-	-	-	-	-	-	-	-	-	-	-	-	-	-
Ascaris suum	-	-	-	-	-	-	-	-	-	+	-	-	-	-	-	-	-	-	-	-	-	-	-	-	-	-	-	+	-	-	-	+	-	+	-	-	-	-	-	-	-	-	-	-	-	-	-	-	-
Gadus morhua	-	-	-	-	-	-	-	-	-	-	-	-	-	-	-	-	-	-	-	-	-	-	-	-	-	-	-	-	-	-	-	-	-	-	-	-	-	-	-	-	-	-	-	-	-	-	-	-	-
Electrophorus electricus	-	-	-	-	-	-	-	-	-	-	-	-	-	-	-	-	-	-	-	-	-	-	-	-	-	-	-	-	-	-	-	-	-	-	-	-	-	-	-	-	-	-	-	-	-	-	-	-	-
Cricetulus griseus	-	+	+	+	+	+	+	+	-	+	-	+	+	+	-	+	+	+	+	-	+	+	+	-	+	-	+	+	+	+	+	-	-	+	+	+	-	+	+	+	-	+	-	+	-	+	+	-	+
Caenorhabditis remanei	-	-	-	-	-	-	-	-	-	+	-	-	-	-	-	-	-	-	-	-	-	-	-	-	-	-	-	+	-	-	-	-	-	+	-	-	-	-	-	-	-	-	-	-	-	-	-	-	-
Epstein Barr virus	-	-	-	-	-	-	-	-	-	-	-	-	-	-	-	-	-	-	-	-	-	-	-	-	-	-	-	-	-	-	-	-	-	-	-	-	-	-	-	-	-	-	-	-	-	-	-	-	-
Brassica rapa	-	-	-	-	-	-	-	-	-	-	-	-	-	-	-	-	-	-	-	-	-	-	-	-	-	-	-	-	-	-	-	-	-	-	-	-	-	-	-	-	-	-	-	-	-	-	-	-	-
Salicornia europaea	-	-	-	-	-	-	-	-	-	-	-	-	-	-	-	-	-	-	-	-	-	-	-	-	-	-	-	-	-	-	-	-	-	-	-	-	-	-	-	-	-	-	-	-	-	-	-	-	-
Fugu rubripes	-	-	-	-	-	+	-	-	-	+	-	+	-	-	-	-	-	+	-	-	-	-	+	-	-	-	-	+	-	-	+	+	-	-	-	-	+	+	+	-	-	-	-	+	-	-	-	+	-
Sus scrofa	+	+	-	+	+	+	+	+	+	+	+	+	+	-	+	+	+	+	+	+	+	+	+	+	+	+	+	+	+	+	+	+	+	+	+	+	+	+	+	+	+	+	+	+	+	+	+	+	+
Gossypium herbaceum	-	-	-	-	-	-	-	-	-	-	-	-	-	-	-	-	-	-	-	-	-	-	-	-	-	-	-	-	-	-	-	-	-	-	-	-	-	-	-	-	-	-	-	-	-	-	-	-	-
Herpesvirus of turkeys	-	-	-	-	-	-	-	-	-	-	-	-	-	-	-	-	-	-	-	-	-	-	-	-	-	-	-	-	-	-	-	-	-	-	-	-	-	-	-	-	-	-	-	-	-	-	-	-	-
Lotus japonicus	-	-	-	-	-	-	-	-	-	-	-	-	-	-	-	-	-	-	-	-	-	-	-	-	-	-	-	-	-	-	-	-	-	-	-	-	-	-	-	-	-	-	-	-	-	-	-	-	-
Anolis carolinensis	+	+	-	-	-	+	-	-	-	+	-	+	-	-	+	-	-	+	-	-	-	-	+	-	-	-	-	+	-	-	+	+	-	+	-	-	+	+	+	-	-	+	-	+	+	-	-	+	-
Lagothrix lagotricha	-	-	-	-	-	+	-	-	-	-	-	+	-	-	-	-	-	-	-	-	-	-	-	-	-	+	-	-	-	-	-	+	-	+	-	-	-	-	+	-	-	-	-	-	-	-	-	-	-
Hippoglossus hippoglossus	-	-	-	-	-	-	-	-	-	+	-	+	-	-	-	-	-	-	-	-	-	-	-	-	-	-	-	+	-	-	-	-	-	-	-	-	-	+	+	-	-	-	-	-	-	-	-	-	-
Cyprinus carpio	-	-	-	-	-	+	-	-	-	+	-	+	-	-	-	-	-	+	-	-	-	-	+	-	-	-	-	+	-	-	+	+	-	+	-	-	+	+	+	-	-	+	-	+	-	-	-	+	-
Helianthus tuberosus	-	-	-	-	-	-	-	-	-	-	-	-	-	-	-	-	-	-	-	-	-	-	-	-	-	-	-	-	-	-	-	-	-	-	-	-	-	-	-	-	-	-	-	-	-	-	-	-	-
Panax ginseng	-	-	-	-	-	-	-	-	-	-	-	-	-	-	-	-	-	-	-	-	-	-	-	-	-	-	-	-	-	-	-	-	-	-	-	-	-	-	-	-	-	-	-	-	-	-	-	-	-
Drosophila virilis	-	-	-	-	-	+	-	-	-	+	-	-	-	-	-	-	-	-	-	-	-	-	-	-	-	-	-	+	-	-	-	+	-	+	-	-	-	-	-	-	-	-	-	-	-	-	-	-	-
Nasonia giraulti	-	-	-	-	-	+	-	-	-	+	-	-	-	-	-	-	-	-	-	-	-	-	-	-	-	-	-	+	-	-	-	+	-	+	-	-	-	-	-	-	-	-	-	-	-	-	-	-	-
Pan paniscus	-	-	+	-	-	+	-	-	+	+	-	+	-	-	-	-	-	-	-	-	-	-	-	-	-	+	-	+	-	-	-	+	-	+	-	-	-	+	+	+	-	-	+	-	-	-	-	+	-
Pygathrix bieti	-	-	-	-	-	-	-	-	-	-	-	-	-	-	-	-	-	-	-	-	-	-	-	-	-	-	-	-	-	-	-	-	-	-	-	-	-	-	-	-	-	-	-	-	-	-	-	-	-
Herpes Simplex Virus 1	-	-	-	-	-	-	-	-	-	-	-	-	-	-	-	-	-	-	-	-	-	-	-	-	-	-	-	-	-	-	-	-	-	-	-	-	-	-	-	-	-	-	-	-	-	-	-	-	-
Herpes Simplex Virus 2	-	-	-	-	-	-	-	-	-	-	-	-	-	-	-	-	-	-	-	-	-	-	-	-	-	-	-	-	-	-	-	-	-	-	-	-	-	-	-	-	-	-	-	-	-	-	-	-	-
Equus caballus	+	+	+	-	+	+	+	+	+	+	-	+	+	+	+	+	+	-	+	-	+	+	+	+	+	+	+	+	+	+	+	+	-	+	+	-	+	+	+	+	-	+	+	+	+	+	+	+	+
Manihot esculenta	-	-	-	-	-	-	-	-	-	-	-	-	-	-	-	-	-	-	-	-	-	-	-	-	-	-	-	-	-	-	-	-	-	-	-	-	-	-	-	-	-	-	-	-	-	-	-	-	-
Torque teno virus	-	-	-	-	-	-	-	-	-	-	-	-	-	-	-	-	-	-	-	-	-	-	-	-	-	-	-	-	-	-	-	-	-	-	-	-	-	-	-	-	-	-	-	-	-	-	-	-	-
Drosophila grimshawi	-	-	-	-	-	+	-	-	-	+	-	-	-	-	-	-	-	-	-	-	-	-	-	-	-	-	-	+	-	-	-	+	-	+	-	-	-	-	-	-	-	-	-	-	-	-	-	-	-
Bos taurus	+	+	+	+	+	+	+	+	+	+	+	+	+	+	+	+	+	+	+	+	+	+	+	+	+	+	+	+	+	+	+	+	-	+	+	-	+	+	+	+	+	+	+	+	+	+	+	+	+
Heligmosomoides polygyrus	-	-	-	-	-	-	-	-	-	-	-	-	-	-	-	-	-	-	-	-	-	-	-	-	-	-	-	-	-	-	-	-	-	-	-	-	-	-	-	-	-	-	-	-	-	-	-	-	-
Helianthus ciliaris	-	-	-	-	-	-	-	-	-	-	-	-	-	-	-	-	-	-	-	-	-	-	-	-	-	-	-	-	-	-	-	-	-	-	-	-	-	-	-	-	-	-	-	-	-	-	-	-	-
Gallus gallus	+	-	-	-	-	+	-	-	-	+	-	+	-	-	-	-	-	+	-	-	-	-	+	-	-	-	-	+	-	-	-	+	-	+	-	-	+	+	+	-	-	+	-	+	-	-	-	+	-
Solanum lycopersicum	-	-	-	-	-	-	-	-	-	-	-	-	-	-	-	-	-	-	-	-	-	-	-	-	-	-	-	-	-	-	-	-	-	-	-	-	-	-	-	-	-	-	-	-	-	-	-	-	-
Drosophila persimilis	-	-	-	-	-	-	-	-	-	+	-	-	-	-	-	-	-	-	-	-	-	-	-	-	-	-	-	+	-	-	-	+	-	+	-	-	-	-	-	-	-	-	-	-	-	-	-	-	-
Capra hircus	+	+	+	+	-	+	-	+	+	+	+	+	+	+	+	+	+	+	+	-	+	-	-	+	+	+	+	+	-	+	-	+	-	+	+	-	+	+	+	+	-	+	+	+	+	+	+	+	-
Eptesicus fuscus	+	+	-	+	+	+	+	+	-	+	-	+	-	+	+	+	-	+	-	-	-	-	+	+	-	-	-	+	+	+	+	+	-	+	+	-	+	+	+	+	-	+	+	+	+	+	+	-	-
Gossypium hirsutum	-	-	-	-	-	-	-	-	-	-	-	-	-	-	-	-	-	-	-	-	-	-	-	-	-	-	-	-	-	-	-	-	-	-	-	-	-	-	-	-	-	-	-	-	-	-	-	-	-
Oryzias latipes	-	-	-	-	-	+	-	-	-	+	-	+	-	-	+	-	-	+	-	-	-	-	+	-	-	-	-	+	-	-	+	+	-	-	-	-	-	+	+	-	-	+	-	-	-	-	-	-	-
Bovine leukemia virus	-	-	-	-	-	-	-	-	-	-	-	-	-	-	-	-	-	-	-	-	-	-	-	-	-	-	-	-	-	-	-	-	-	-	-	-	-	-	-	-	-	-	-	-	-	-	-	-	-
Zea mays	-	-	-	-	-	-	-	-	-	-	-	-	-	-	-	-	-	-	-	-	-	-	-	-	-	-	-	-	-	-	-	-	-	-	-	-	-	-	-	-	-	-	-	-	-	-	-	-	-
Human immunodeficiency virus 1	-	-	-	-	-	-	-	-	-	-	-	-	-	-	-	-	-	-	-	-	-	-	-	-	-	-	-	-	-	-	-	-	-	-	-	-	-	-	-	-	-	-	-	-	-	-	-	-	-
Ateles geoffroyi	-	-	-	-	-	+	-	-	-	+	-	+	-	-	-	-	-	-	-	-	-	-	-	-	-	-	-	-	-	-	-	+	-	+	-	-	-	-	+	-	-	-	-	-	-	-	-	-	-
Simian foamy virus	-	-	-	-	-	-	-	-	-	-	-	-	-	-	-	-	-	-	-	-	-	-	-	-	-	-	-	-	-	-	-	-	-	-	-	-	-	-	-	-	-	-	-	-	-	-	-	-	-
Sarcophilus harrisii	-	-	-	-	-	-	-	-	-	+	-	-	-	-	-	-	-	-	-	-	-	-	+	-	-	-	-	-	-	-	-	+	-	-	-	-	-	+	-	-	-	-	-	-	+	-	-	-	-
Tupaia chinensis	-	+	-	-	+	+	+	+	-	+	-	+	-	-	-	-	-	+	+	-	+	-	+	+	-	+	+	-	-	+	-	-	-	+	+	-	-	+	+	+	+	+	+	+	-	+	-	-	-
Aedes aegypti	-	-	-	-	-	+	-	-	-	+	-	-	-	-	-	-	-	-	-	-	-	-	-	-	-	-	-	+	-	-	-	+	-	+	-	-	-	-	-	-	-	-	-	-	-	-	-	-	-
Populus trichocarpa	-	-	-	-	-	-	-	-	-	-	-	-	-	-	-	-	-	-	-	-	-	-	-	-	-	-	-	-	-	-	-	-	-	-	-	-	-	-	-	-	-	-	-	-	-	-	-	-	-
Haemonchus contortus	-	-	-	-	-	-	-	-	-	-	-	-	-	-	-	-	-	-	-	-	-	-	-	-	-	-	-	+	-	-	-	+	-	-	-	-	-	-	-	-	-	-	-	-	-	-	-	-	-
Drosophila sechellia	-	-	-	-	-	+	-	-	-	+	-	-	-	-	-	-	-	-	-	-	-	-	-	-	-	-	-	+	-	-	-	+	-	+	-	-	-	-	-	-	-	-	-	-	-	-	-	-	-
Manduca sexta	-	-	-	-	-	+	-	-	-	+	-	-	-	-	-	-	-	-	-	-	-	-	-	-	-	-	-	+	-	-	-	+	-	+	-	-	-	-	-	-	-	-	-	-	-	-	-	-	-
Herpesvirus saimiri strain A11	-	-	-	-	-	-	-	-	-	-	-	-	-	-	-	-	-	-	-	-	-	-	-	-	-	-	-	-	-	-	-	-	-	-	-	-	-	-	-	-	-	-	-	-	-	-	-	-	-
Echinococcus granulosus	-	-	-	-	-	-	-	-	-	+	-	-	-	-	-	-	-	-	-	-	-	-	-	-	-	-	-	+	-	-	-	-	-	-	-	-	+	-	-	-	-	-	-	-	-	-	-	-	-
Aegilops tauschii	-	-	-	-	-	-	-	-	-	-	-	-	-	-	-	-	-	-	-	-	-	-	-	-	-	-	-	-	-	-	-	-	-	-	-	-	-	-	-	-	-	-	-	-	-	-	-	-	-
Medicago truncatula	-	-	-	-	-	-	-	-	-	-	-	-	-	-	-	-	-	-	-	-	-	-	-	-	-	-	-	-	-	-	-	-	-	-	-	-	-	-	-	-	-	-	-	-	-	-	-	-	-
Lytechinus variegatus	-	-	-	-	-	+	-	-	-	+	-	-	-	-	-	-	-	-	-	-	-	-	-	-	-	-	-	+	-	-	-	+	-	+	-	-	+	-	-	-	-	-	-	-	-	-	-	-	-
Lottia gigantea	-	-	-	-	-	+	-	-	-	+	-	-	-	-	-	-	-	-	-	-	-	-	-	-	-	-	-	+	-	-	-	+	-	+	-	-	+	-	-	-	-	-	-	-	-	-	-	-	-
Bovine herpesvirus 5	-	-	-	-	-	-	-	-	-	-	-	-	-	-	-	-	-	-	-	-	-	-	-	-	-	-	-	-	-	-	-	-	-	-	-	-	-	-	-	-	-	-	-	-	-	-	-	-	-
Infectious laryngotracheitis virus	-	-	-	-	-	-	-	-	-	-	-	-	-	-	-	-	-	-	-	-	-	-	-	-	-	-	-	-	-	-	-	-	-	-	-	-	-	-	-	-	-	-	-	-	-	-	-	-	-
Ciona intestinalis	-	-	-	-	-	-	-	-	-	+	-	-	-	-	-	-	-	-	-	-	-	-	-	-	-	-	-	+	-	-	-	+	-	+	-	-	+	-	-	-	-	-	-	-	-	-	-	-	-
Bovine herpesvirus 1	-	-	-	-	-	-	-	-	-	-	-	-	-	-	-	-	-	-	-	-	-	-	-	-	-	-	-	-	-	-	-	-	-	-	-	-	-	-	-	-	-	-	-	-	-	-	-	-	-
Metriaclima zebra	-	-	-	-	-	-	-	-	-	-	-	-	-	-	-	-	-	-	-	-	-	-	-	-	-	-	-	-	-	-	-	-	-	-	-	-	-	-	-	-	-	-	-	-	-	-	-	-	-
Schmidtea mediterranea	-	-	-	-	-	-	-	-	-	-	-	-	-	-	-	-	-	-	-	-	-	-	-	-	-	-	-	-	-	-	-	-	-	-	-	-	-	-	-	-	-	-	-	-	-	-	-	-	-
Caenorhabditis briggsae	-	-	-	-	-	-	-	-	-	+	-	-	-	-	-	-	-	-	-	-	-	-	-	-	-	-	-	+	-	-	-	-	-	+	-	-	-	-	-	-	-	-	-	-	-	-	-	-	-
Citrus reticulata	-	-	-	-	-	-	-	-	-	-	-	-	-	-	-	-	-	-	-	-	-	-	-	-	-	-	-	-	-	-	-	-	-	-	-	-	-	-	-	-	-	-	-	-	-	-	-	-	-
Triops cancriformis	-	-	-	-	-	-	-	-	-	-	-	-	-	-	-	-	-	-	-	-	-	-	-	-	-	-	-	-	-	-	-	-	-	-	-	-	-	-	-	-	-	-	-	-	-	-	-	-	-
Saguinus labiatus	-	-	-	-	-	+	-	-	-	-	-	-	-	-	-	-	-	-	-	-	-	-	-	-	-	+	-	-	-	-	-	+	-	+	-	-	-	-	+	-	-	-	-	-	-	-	-	-	-
Acyrthosiphon pisum	-	-	-	-	-	+	-	-	-	+	-	-	-	-	-	-	-	-	-	-	-	-	-	-	-	-	-	+	-	-	-	-	-	+	-	-	-	-	-	-	-	-	-	-	-	-	-	-	-
Pan troglodytes verus polyomavirus 2a	-	-	-	-	-	-	-	-	-	-	-	-	-	-	-	-	-	-	-	-	-	-	-	-	-	-	-	-	-	-	-	-	-	-	-	-	-	-	-	-	-	-	-	-	-	-	-	-	-
Carica papaya	-	-	-	-	-	-	-	-	-	-	-	-	-	-	-	-	-	-	-	-	-	-	-	-	-	-	-	-	-	-	-	-	-	-	-	-	-	-	-	-	-	-	-	-	-	-	-	-	-
Merkel cell polyomavirus	-	-	-	-	-	-	-	-	-	-	-	-	-	-	-	-	-	-	-	-	-	-	-	-	-	-	-	-	-	-	-	-	-	-	-	-	-	-	-	-	-	-	-	-	-	-	-	-	-
Arachis hypogaea	-	-	-	-	-	-	-	-	-	-	-	-	-	-	-	-	-	-	-	-	-	-	-	-	-	-	-	-	-	-	-	-	-	-	-	-	-	-	-	-	-	-	-	-	-	-	-	-	-
Ictalurus punctatus	-	-	-	-	-	+	-	-	-	+	-	+	-	-	+	-	-	+	-	-	-	-	+	-	-	-	-	+	-	-	+	+	-	+	-	-	+	+	+	-	-	+	-	+	+	-	-	+	-
Bovine foamy virus	-	-	-	-	-	-	-	-	-	-	-	-	-	-	-	-	-	-	-	-	-	-	-	-	-	-	-	-	-	-	-	-	-	-	-	-	-	-	-	-	-	-	-	-	-	-	-	-	-
Chrysemys picta	-	-	-	-	-	-	-	-	-	-	-	-	-	-	-	-	-	-	-	-	-	-	-	-	-	-	-	-	-	-	-	-	-	-	-	-	-	-	-	-	-	-	-	-	-	-	-	-	-
Ectocarpus siliculosus	-	-	-	-	-	-	-	-	-	-	-	-	-	-	-	-	-	-	-	-	-	-	-	-	-	-	-	-	-	-	-	-	-	-	-	-	-	-	-	-	-	-	-	-	-	-	-	-	-
Biston betularia	-	-	-	-	-	-	-	-	-	-	-	-	-	-	-	-	-	-	-	-	-	-	-	-	-	-	-	-	-	-	-	-	-	-	-	-	-	-	-	-	-	-	-	-	-	-	-	-	-
Otolemur garnettii	-	-	-	-	-	-	-	-	-	-	-	-	-	-	-	-	-	-	-	-	-	-	-	-	-	-	-	-	-	-	-	-	-	-	-	-	-	-	-	-	-	-	-	-	-	-	-	-	-
Macaca nemestrina	-	-	+	-	-	+	-	-	+	-	-	-	-	-	+	-	-	-	-	-	-	-	-	-	-	-	-	+	-	-	-	+	-	+	-	-	+	+	+	+	-	-	-	-	-	-	-	-	-
Amphimedon queenslandica	-	-	-	-	-	-	-	-	-	-	-	-	-	-	-	-	-	-	-	-	-	-	-	-	-	-	-	-	-	-	-	-	-	-	-	-	-	-	-	-	-	-	-	-	-	-	-	-	-
Pteropus alecto	-	-	-	-	-	-	-	-	-	-	-	-	-	-	-	-	-	-	-	-	-	-	-	-	-	-	-	-	-	-	-	-	-	-	-	-	-	-	-	-	-	-	-	-	-	-	-	-	-
Duck enteritis virus	-	-	-	-	-	-	-	-	-	-	-	-	-	-	-	-	-	-	-	-	-	-	-	-	-	-	-	-	-	-	-	-	-	-	-	-	-	-	-	-	-	-	-	-	-	-	-	-	-
Nomascus leucogenys	-	-	-	-	-	-	-	-	-	-	-	-	-	-	-	-	-	-	-	-	-	-	-	-	-	-	-	-	-	-	-	-	-	-	-	-	-	-	-	-	-	-	-	-	-	-	-	-	-
Linum usitatissimum	-	-	-	-	-	-	-	-	-	-	-	-	-	-	-	-	-	-	-	-	-	-	-	-	-	-	-	-	-	-	-	-	-	-	-	-	-	-	-	-	-	-	-	-	-	-	-	-	-
Pundamilia nyererei	-	-	-	-	-	-	-	-	-	-	-	-	-	-	-	-	-	-	-	-	-	-	-	-	-	-	-	-	-	-	-	-	-	-	-	-	-	-	-	-	-	-	-	-	-	-	-	-	-
Columba livia	-	-	-	-	-	-	-	-	-	-	-	-	-	-	-	-	-	-	-	-	-	-	-	-	-	-	-	-	-	-	-	-	-	-	-	-	-	-	-	-	-	-	-	-	-	-	-	-	-
Triticum turgidum	-	-	-	-	-	-	-	-	-	-	-	-	-	-	-	-	-	-	-	-	-	-	-	-	-	-	-	-	-	-	-	-	-	-	-	-	-	-	-	-	-	-	-	-	-	-	-	-	-
Acacia mangium	-	-	-	-	-	-	-	-	-	-	-	-	-	-	-	-	-	-	-	-	-	-	-	-	-	-	-	-	-	-	-	-	-	-	-	-	-	-	-	-	-	-	-	-	-	-	-	-	-
Gorilla gorilla gorilla polyomavirus 1	-	-	-	-	-	-	-	-	-	-	-	-	-	-	-	-	-	-	-	-	-	-	-	-	-	-	-	-	-	-	-	-	-	-	-	-	-	-	-	-	-	-	-	-	-	-	-	-	-
Bandicoot papillomatosis carcinomatosis virus type 2	-	-	-	-	-	-	-	-	-	-	-	-	-	-	-	-	-	-	-	-	-	-	-	-	-	-	-	-	-	-	-	-	-	-	-	-	-	-	-	-	-	-	-	-	-	-	-	-	-
Drosophila melanogaster	-	-	-	-	-	+	-	-	-	+	-	-	-	-	-	-	-	-	-	-	-	-	-	-	-	-	-	+	-	-	-	+	-	+	-	-	-	-	-	-	-	-	-	-	-	-	-	-	-
Oreochromis niloticus	-	-	-	-	-	-	-	-	-	-	-	-	-	-	-	-	-	-	-	-	-	-	-	-	-	-	-	-	-	-	-	-	-	-	-	-	-	-	-	-	-	-	-	-	-	-	-	-	-
Mouse gammaherpesvirus 68	-	-	-	-	-	-	-	-	-	-	-	-	-	-	-	-	-	-	-	-	-	-	-	-	-	-	-	-	-	-	-	-	-	-	-	-	-	-	-	-	-	-	-	-	-	-	-	-	-
Vitis vinifera	-	-	-	-	-	-	-	-	-	-	-	-	-	-	-	-	-	-	-	-	-	-	-	-	-	-	-	-	-	-	-	-	-	-	-	-	-	-	-	-	-	-	-	-	-	-	-	-	-
Asparagus officinalis	-	-	-	-	-	-	-	-	-	-	-	-	-	-	-	-	-	-	-	-	-	-	-	-	-	-	-	-	-	-	-	-	-	-	-	-	-	-	-	-	-	-	-	-	-	-	-	-	-
Homo sapiens	+	+	+	+	+	+	+	+	+	+	+	+	+	+	+	+	-	+	+	-	+	+	+	+	+	+	+	+	+	+	+	+	+	+	+	+	+	+	+	+	+	+	+	+	+	+	+	+	+
Heliconius melpomene	-	-	-	-	-	-	-	-	-	+	-	-	-	-	-	-	-	-	-	-	-	-	-	-	-	-	-	+	-	-	-	+	-	+	-	-	-	-	-	-	-	-	-	-	-	-	-	-	-
Papio hamadryas	-	-	-	-	-	-	-	-	-	-	-	-	-	-	-	-	-	-	-	-	-	-	-	-	-	-	-	-	-	-	-	-	-	-	-	-	-	-	-	-	-	-	-	-	-	-	-	-	-
Nicotiana tabacum	-	-	-	-	-	-	-	-	-	-	-	-	-	-	-	-	-	-	-	-	-	-	-	-	-	-	-	-	-	-	-	-	-	-	-	-	-	-	-	-	-	-	-	-	-	-	-	-	-
Eugenia uniflora	-	-	-	-	-	-	-	-	-	-	-	-	-	-	-	-	-	-	-	-	-	-	-	-	-	-	-	-	-	-	-	-	-	-	-	-	-	-	-	-	-	-	-	-	-	-	-	-	-
Parasteatoda tepidariorum	-	-	-	-	-	-	-	-	-	-	-	-	-	-	-	-	-	-	-	-	-	-	-	-	-	-	-	-	-	-	-	-	-	-	-	-	-	-	-	-	-	-	-	-	-	-	-	-	-
Drosophila ananassae	-	-	-	-	-	+	-	-	-	+	-	-	-	-	-	-	-	-	-	-	-	-	-	-	-	-	-	+	-	-	-	+	-	+	-	-	-	-	-	-	-	-	-	-	-	-	-	-	-
Apis mellifera	-	-	-	-	-	+	-	-	-	+	-	-	-	-	-	-	-	-	-	-	-	-	-	-	-	-	-	+	-	-	-	+	-	+	-	-	-	-	-	-	-	-	-	-	-	-	-	-	-
Polistes canadensis	-	-	-	-	-	-	-	-	-	-	-	-	-	-	-	-	-	-	-	-	-	-	-	-	-	-	-	-	-	-	-	-	-	-	-	-	-	-	-	-	-	-	-	-	-	-	-	-	-
Capitella teleta	-	-	-	-	-	+	-	-	-	+	-	-	-	-	-	-	-	-	-	-	-	-	-	-	-	-	-	+	-	-	-	+	-	+	-	-	+	-	-	-	-	-	-	-	-	-	-	-	-
Rhesus monkey rhadinovirus	-	-	-	-	-	-	-	-	-	-	-	-	-	-	-	-	-	-	-	-	-	-	-	-	-	-	-	-	-	-	-	-	-	-	-	-	-	-	-	-	-	-	-	-	-	-	-	-	-
Glottidia pyramidata	-	-	-	-	-	-	-	-	-	-	-	-	-	-	-	-	-	-	-	-	-	-	-	-	-	-	-	-	-	-	-	-	-	-	-	-	-	-	-	-	-	-	-	-	-	-	-	-	-
Picea abies	-	-	-	-	-	-	-	-	-	-	-	-	-	-	-	-	-	-	-	-	-	-	-	-	-	-	-	-	-	-	-	-	-	-	-	-	-	-	-	-	-	-	-	-	-	-	-	-	-
Vigna unguiculata	-	-	-	-	-	-	-	-	-	-	-	-	-	-	-	-	-	-	-	-	-	-	-	-	-	-	-	-	-	-	-	-	-	-	-	-	-	-	-	-	-	-	-	-	-	-	-	-	-
Herpes B virus	-	-	-	-	-	-	-	-	-	-	-	-	-	-	-	-	-	-	-	-	-	-	-	-	-	-	-	-	-	-	-	-	-	-	-	-	-	-	-	-	-	-	-	-	-	-	-	-	-
Drosophila pseudoobscura	-	-	-	-	-	+	-	-	-	+	-	-	-	-	-	-	-	-	-	-	-	-	-	-	-	-	-	+	-	-	-	+	-	+	-	-	-	-	-	-	-	-	-	-	-	-	-	-	-
Human herpesvirus 6B	-	-	-	-	-	-	-	-	-	-	-	-	-	-	-	-	-	-	-	-	-	-	-	-	-	-	-	-	-	-	-	-	-	-	-	-	-	-	-	-	-	-	-	-	-	-	-	-	-
Rhipicephalus microplus	-	-	-	-	-	-	-	-	-	-	-	-	-	-	-	-	-	-	-	-	-	-	-	-	-	-	-	-	-	-	-	-	-	-	-	-	-	-	-	-	-	-	-	-	-	-	-	-	-
Phytophthora ramorum	-	-	-	-	-	-	-	-	-	-	-	-	-	-	-	-	-	-	-	-	-	-	-	-	-	-	-	-	-	-	-	-	-	-	-	-	-	-	-	-	-	-	-	-	-	-	-	-	-
Gossypium arboreum	-	-	-	-	-	-	-	-	-	-	-	-	-	-	-	-	-	-	-	-	-	-	-	-	-	-	-	-	-	-	-	-	-	-	-	-	-	-	-	-	-	-	-	-	-	-	-	-	-
Monodelphis domestica	-	+	-	-	-	+	-	-	-	+	-	+	-	-	+	-	-	+	-	-	-	-	+	-	-	-	-	+	-	-	+	+	-	+	-	-	+	+	+	-	-	+	-	+	+	-	-	+	-
Prunus persica	-	-	-	-	-	-	-	-	-	-	-	-	-	-	-	-	-	-	-	-	-	-	-	-	-	-	-	-	-	-	-	-	-	-	-	-	-	-	-	-	-	-	-	-	-	-	-	-	-
JC polyomavirus	-	-	-	-	-	-	-	-	-	-	-	-	-	-	-	-	-	-	-	-	-	-	-	-	-	-	-	-	-	-	-	-	-	-	-	-	-	-	-	-	-	-	-	-	-	-	-	-	-
Oryza sativa	-	-	-	-	-	-	-	-	-	-	-	-	-	-	-	-	-	-	-	-	-	-	-	-	-	-	-	-	-	-	-	-	-	-	-	-	-	-	-	-	-	-	-	-	-	-	-	-	-
Oryctolagus cuniculus	-	+	-	-	-	-	-	-	-	-	-	-	-	-	-	-	-	-	-	-	-	-	-	-	-	-	-	-	-	-	-	-	-	-	-	-	-	-	-	-	-	-	-	-	-	-	-	-	-
Helianthus petiolaris	-	-	-	-	-	-	-	-	-	-	-	-	-	-	-	-	-	-	-	-	-	-	-	-	-	-	-	-	-	-	-	-	-	-	-	-	-	-	-	-	-	-	-	-	-	-	-	-	-
Drosophila mojavensis	-	-	-	-	-	+	-	-	-	+	-	-	-	-	-	-	-	-	-	-	-	-	-	-	-	-	-	+	-	-	-	+	-	+	-	-	-	-	-	-	-	-	-	-	-	-	-	-	-
Ornithorhynchus anatinus	+	+	-	-	-	+	-	-	-	+	-	+	-	-	+	-	-	-	-	-	-	-	+	-	-	-	-	+	-	-	-	+	-	+	-	-	+	+	+	-	-	+	-	+	+	-	-	+	-
Callithrix jacchus	-	-	-	-	-	-	-	-	-	-	-	-	-	-	-	-	-	-	-	-	-	-	-	-	-	-	-	-	-	-	-	-	-	-	-	-	-	-	-	-	-	-	-	-	-	-	-	-	-
Ciona savignyi	-	-	-	-	-	-	-	-	-	+	-	-	-	-	-	-	-	-	-	-	-	-	-	-	-	-	-	-	-	-	-	+	-	+	-	-	+	-	-	-	-	-	-	-	-	-	-	-	-
Drosophila willistoni	-	-	-	-	-	+	-	-	-	+	-	-	-	-	-	-	-	-	-	-	-	-	-	-	-	-	-	+	-	-	-	+	-	+	-	-	-	-	-	-	-	-	-	-	-	-	-	-	-
Cucumis melo	-	-	-	-	-	-	-	-	-	-	-	-	-	-	-	-	-	-	-	-	-	-	-	-	-	-	-	-	-	-	-	-	-	-	-	-	-	-	-	-	-	-	-	-	-	-	-	-	-
Note: Antimicrobial fun							Myotoxin Gremoer 2019					PCMV, Liu 2016
																												Muscle/Myogenesis, Song 2016				Muscle/Myogenesis, Song 2016
										Adipose Song 2016																																		Adipose Song 2016
						Cerebellum						Immature testis													PITUITARY				Immature testis								Mature testis
										spermattids, Chen 2017																			Sertoli cells, Chen 2020
				PRRSV, Zhen 2018																														PRRSV, Zhen 2018
[truncated: 108 more columns]

## Sheet: Novel miRNA_Map_Seq
>P1_833_x1				>novel_1	>novel_1		sRNA	P2	P1	log2.Fold_change.	p.value	q.value.Storey.et.al..2003.			sRNA	P3	P1	log2.Fold_change.	p.value	q.value.Storey.et.al..2003.	Signature		sRNA	P4	P1	log2.Fold_change.	p.value	q.value.Storey.et.al..2003.	Signature		sRNA	P5	P1	log2.Fold_change.	p.value	q.value.Storey.et.al..2003.	Signature		sRNA	P6	P1	log2.Fold_change.	p.value	q.value.Storey.et.al..2003.	Signature
ACCGGCCAAGGATTGAATCCTG				agugguucuuaacaguucaacaguucuguagcgcaauugugaaauguuuaggaccacuag	ugaaauguuuaggaccacuag		novel_1	458.961	553.402	-0.26996	5.8903e-12	5.4359e-11			novel_1	622.976	613.137	0.022965	0.67576	0.99922	FALSE		novel_1	786.137	606.345	0.37464	0.00023752	0.0030146	FALSE		novel_1	581.71	519.606	0.16288	1.6124e-05	0.00011179	FALSE		novel_1	871.296	602.81	0.53146	1.9786e-08	5.9537e-07	FALSE
>P1_8809_x1				>novel_10	>novel_10		novel_12	32.9733	34.6656	-0.072205	0.22381	0.59745			novel_12	32.956	38.4074	-0.22085	0.41612	0.99922	FALSE		novel_11	0	0	-1.5144	0.72911	0.99922	FALSE		novel_23	11.8243	12.6448	-0.096779	0.2749	0.75235	FALSE		novel_11	0	0	-0.47759	0.8804	0.99715	FALSE
CATCTTACCGGACAGTGCTGGAT				agugacaguggagcuaggaaagaccauaagaucagcuuuccugacucugcuguccauga	uuccugacucugcuguccauga		novel_2	7.74749	9.87595	-0.35019	0.30621	0.73263			novel_13	0	0	0.99763	0.79671	0.99922	FALSE		novel_12	33.8605	37.9819	-0.16571	0.45383	0.99922	FALSE		novel_36	0	0	-1.879	0.48537	0.99745	FALSE		novel_12	40.1748	37.7605	0.089412	0.9588	0.99715	FALSE
>P1_12829_x3				>novel_11	>novel_11		novel_23	12.5199	13.4672	-0.10522	0.41656	0.94138			novel_14	0	0	-0.17229	0.95905	0.99922	FALSE		novel_13	0	0	2.158	0.49071	0.99922	FALSE		novel_12	41.0584	32.5485	0.33508	0.55043	0.99866	FALSE		novel_13	0	0	1.3704	0.71408	0.99715	FALSE
AATGTTGCTCGGTGAACCCCT				cagcagguaaaggauguggugucccugcuguggcuuggauuccauccuuuaccugcugag	auuccauccuuuaccugcugag		novel_27	1.30158	0	2.1207	0.49207	0.99234			novel_15	0	0	0.56467	0.87451	0.99922	FALSE		novel_14	0	0	0.070587	0.99651	0.99922	FALSE		novel_13	0	0	0.66534	0.97501	0.99866	FALSE		novel_14	0	0	-2.2146	0.71779	0.99715	FALSE
>P1_9325_x1				>novel_12	>novel_12		novel_34	0	0	3.6353	0.49835	0.99234			novel_16	0	0	-1.1723	0.8701	0.99922	FALSE		novel_15	0	0	-1.5144	0.72911	0.99922	FALSE		novel_15	0	0	-0.65659	0.78053	0.99866	FALSE		novel_15	0	0	0.0078402	0.97798	0.99715	FALSE
TGGTAGACTGTGGAACGTAG				cgucuuacccagcaguguuugggugcugcuugcgagucucuaauacugccggguaaugaugga	uaauacugccggguaaugaugga		novel_11	0	0	0.050347	0.9345	0.99752			novel_17	0	0	-0.58733	0.89326	0.99922	FALSE		novel_16	0	0	1.8779	0.68815	0.99922	FALSE		novel_16	0	0	1.6653	0.81946	0.99866	FALSE		novel_16	0	0	0.37041	0.9637	0.99715	FALSE
>P1_17555_x1				>novel_13	>novel_13		novel_13	0	0	-0.10166	0.9218	0.99752			novel_18	0	0	0.82771	0.80182	0.99922	FALSE		novel_17	0	0	-1.9294	0.74047	0.99922	FALSE		novel_17	0	0	-0.071626	0.89802	0.99866	FALSE		novel_17	0	0	-1.2146	0.80676	0.99715	FALSE
TAATACTGCCGGGTAATGAT				uucggcugcaccaggacaggaacucuugauucuaaauuuuugauaauggaguucccgucguggugcagugguuaau	uucggcugcaccaggacagga		novel_14	0	0	0.31338	0.99266	0.99752			novel_19	0	0	1.8277	0.77946	0.99922	FALSE		novel_18	0	0	-1.5144	0.72911	0.99922	FALSE		novel_18	0	0	-2.2416	0.62176	0.99866	FALSE		novel_18	0	0	0.90093	0.79484	0.99715	FALSE
>P1_19455_x112				>novel_14	>novel_14		novel_15	0	0	1.1879	0.78253	0.99752			novel_2	10.3968	10.942	-0.073731	0.83388	0.99922	FALSE		novel_19	0	0	0.070587	0.99826	0.99922	FALSE		novel_19	0	0	1.9284	0.83505	0.99866	FALSE		novel_19	0	0	1.3704	0.85465	0.99715	FALSE
TAATACTGCCGGGTAATGATG				uguuuuacguccuuucaccuaguuuuuuucuaugaaacugggugggaggaugugaaacagg	uguuuuacguccuuucaccuag		novel_16	0	0	0.89834	0.92114	0.99752			novel_20	0	0	0.41267	0.9504	0.99922	FALSE		novel_2	10.0434	10.8208	-0.10756	0.75519	0.99922	FALSE		novel_2	10.4577	9.27282	0.17349	0.57508	0.99866	FALSE		novel_2	10.3012	10.7577	-0.062549	0.78824	0.99715	FALSE
>P1_21084_x1				>novel_15	>novel_15		novel_17	0	0	0.63531	0.94479	0.99752			novel_21	7.50337	5.13941	0.54593	0.55057	0.99922	FALSE		novel_20	0	0	-0.92941	0.88821	0.99922	FALSE		novel_20	0	0	1.3434	0.8773	0.99866	FALSE		novel_20	0	0	-1.2146	0.86268	0.99715	FALSE
ACGTGTGTGTGCTTGTGTGCG				ugcaucuuucccuggauuuaggaugcuugacauguauccuaaauucagggaaagaugcauu	ugcaucuuucccuggauuuagga		novel_18	0	0	-0.68662	0.80381	0.99752			novel_22	0	0	0.56467	0.91108	0.99922	FALSE		novel_21	8.14947	5.08247	0.68118	0.46175	0.99922	FALSE		novel_21	6.0013	4.35542	0.46246	0.9355	0.99866	FALSE		novel_21	7.4918	5.05284	0.56822	0.57427	0.99715	FALSE
>P1_21608_x1				>novel_16	>novel_16		novel_19	0	0	0.31338	0.99633	0.99752			novel_23	15.3991	14.9209	0.045511	0.98208	0.99922	FALSE		novel_22	0	0	-0.51438	0.9127	0.99922	FALSE		novel_22	0	0	1.0804	0.90299	0.99866	FALSE		novel_22	0	0	0.20049	0.9846	0.99715	FALSE
ACGGGAACTCCAAGGAAATTC				caucuuuaccagacaguguuaggagcuucacuauuagaccauccaacacugugcuggaagaugga	caacacugugcuggaagaugga		novel_21	6.07403	4.6387	0.38893	0.96755	0.99752			novel_24	0	0	-0.75726	0.88662	0.99922	FALSE		novel_23	13.9459	14.7556	-0.081416	0.75108	0.99922	FALSE		novel_24	0	0	-1.2416	0.79067	0.99866	FALSE		novel_23	13.9067	14.6695	-0.077049	0.73406	0.99715	FALSE
>P1_24814_x20				>novel_17	>novel_17		novel_22	0	0	0.31338	0.99364	0.99752			novel_25	0	0	-1.1723	0.8171	0.99922	FALSE		novel_24	0	0	-1.5144	0.80655	0.99922	FALSE		novel_25	0	0	-1.6566	0.72493	0.99866	FALSE		novel_24	0	0	0.20049	0.9846	0.99715	FALSE
TTGTGAAATGTTTAGGACCACTAG				uacccggggcccggucugcaccgagggacggacgugcggagcuggucccgggagag	ugcggagcuggucccgggagag		novel_24	0	0	-1.2716	0.80411	0.99752			novel_27	0	0	0.41267	0.9142	0.99922	FALSE		novel_25	0	0	-0.92941	0.84243	0.99922	FALSE		novel_27	0	0	0.34341	0.95754	0.99866	FALSE		novel_25	0	0	-0.21455	0.94367	0.99715	FALSE
>P1_25110_x3				>novel_18	>novel_18		novel_3	0	0	0.20647	0.9502	0.99752			novel_3	0	0	0.020351	0.98725	0.99922	FALSE		novel_27	0	0	1.0706	0.7402	0.99922	FALSE		novel_3	0	0	0.2365	0.90098	0.99866	FALSE		novel_27	0	0	1.2005	0.70607	0.99715	FALSE
CGTGTCTGTCTGTCTTCACTGCA				aagcagggacugcugagguugggcgggccgaccucagcaguucccuccucgcuccu	aagcagggacugcugagguug		novel_32	0	0	0.31338	0.99481	0.99752			novel_30	0	0	-1.7573	0.70564	0.99922	FALSE		novel_3	0	0	0.070587	0.99348	0.99922	FALSE		novel_30	0	0	-2.2416	0.62176	0.99866	FALSE		novel_3	0	0	-0.69998	0.76007	0.99715	FALSE
>P1_28086_x4				>novel_19	>novel_19		novel_35	0	0	-0.10166	0.9218	0.99752			novel_31	0	0	-2.1723	0.72435	0.99922	FALSE		novel_30	0	0	-0.92941	0.80764	0.99922	FALSE		novel_33	0	0	-0.65659	0.82003	0.99866	FALSE		novel_30	0	0	-0.21455	0.93104	0.99715	FALSE
TATCTGGTTGATTCTGCC				uuuuacuucuccuucccgugucuucccuggugaccccggaaguggaaguaagcgcaggu	ccggaaguggaaguaagcgcaggu		novel_36	0	0	-1.494	0.55779	0.99752			novel_32	0	0	2.1496	0.62069	0.99922	FALSE		novel_32	0	0	-0.92941	0.88821	0.99922	FALSE		novel_34	0	0	1.3434	0.91307	0.99866	FALSE		novel_31	0	0	0.78545	0.85883	0.99715	FALSE
>P1_34458_x2				>novel_2	>novel_2		novel_38	0	0	0.72842	0.9354	0.99752			novel_33	0	0	-0.17229	0.95905	0.99922	FALSE		novel_33	0	0	-0.34445	0.92536	0.99922	FALSE		novel_35	0	0	0.34341	0.96532	0.99866	FALSE		novel_32	0	0	1.1074	0.84459	0.99715	FALSE
TGCGGGTGAGACGGAAGAAC				ugagguaguagguuguauaguuggggcuccgcccggcuguggaauaacuauacaaccuacugucuuuc	ugagguaguagguuguauaguug		novel_39	0	0	2.8983	0.644	0.99752			novel_34	0	0	2.1496	0.72639	0.99922	FALSE		novel_34	0	0	2.8779	0.59873	0.99922	FALSE		novel_37	0	0	-1.9785	0.66959	0.99866	FALSE		novel_33	0	0	-2.2146	0.71779	0.99715	FALSE
>P1_36633_x1				>novel_20	>novel_20		novel_40	0	0	-0.0085463	0.92932	0.99752			novel_35	0	0	0.82771	0.83762	0.99922	FALSE		novel_35	0	0	1.2405	0.74358	0.99922	FALSE		novel_39	0	0	0.34341	0.98266	0.99866	FALSE		novel_34	0	0	1.3704	0.85465	0.99715	FALSE
CATCTTTCCCTGGATTTAGGAT				accggccaaggauugaauccuguaggucacagcugcaauuuggauucaaucgcuggcccagga	accggccaaggauugaauccug		novel_48	0	0	1.6353	0.79138	0.99752			novel_36	0	0	-0.52022	0.82001	0.99922	FALSE		novel_36	0	0	-0.73677	0.75518	0.99922	FALSE		novel_40	0	0	1.0215	0.88949	0.99866	FALSE		novel_35	0	0	0.78545	0.85883	0.99715	FALSE
>P1_38575_x1				>novel_21	>novel_21		novel_5	0	0	-0.42358	0.85927	0.99752			novel_37	0	0	-0.49422	0.89622	0.99922	FALSE		novel_37	0	0	-0.25134	0.93337	0.99922	FALSE		novel_43	0	0	-1.2416	0.70737	0.99866	FALSE		novel_36	0	0	-0.69998	0.76007	0.99715	FALSE
CGTGTCTGTCTGTCTTCACTG				agugguccuaaacauuucacaauugcgcuacagaacuguugaacuguuaagaaccacugg	uugaacuguuaagaaccacugg		novel_51	0	0	-0.68662	0.88596	0.99752			novel_38	0	0	0.24274	0.9692	0.99922	FALSE		novel_39	0	0	0.070587	0.99826	0.99922	FALSE		novel_49	0	0	0.34341	0.98266	0.99866	FALSE		novel_37	0	0	-2.5365	0.66345	0.99715	FALSE
>P1_770_x248				>novel_22	>novel_22		novel_52	0	0	1.3134	0.8946	0.99752			novel_40	0	0	0.82771	0.81877	0.99922	FALSE		novel_42	0	0	-0.51438	0.9127	0.99922	FALSE		novel_5	0	0	-1.9785	0.66959	0.99866	FALSE		novel_38	0	0	-0.21455	0.95121	0.99715	FALSE
TAACACTGTCTGGTAACGATG				acgggaacuccaaggaaauucuuguauguuuuaaauauaugaguuuauuggaguucccacug	acgggaacuccaaggaaauucu		novel_6	0	0	0.31338	0.99266	0.99752			novel_42	0	0	0.24274	0.9692	0.99922	FALSE		novel_43	0	0	0.070587	0.99573	0.99922	FALSE		novel_50	0	0	-1.2416	0.79067	0.99866	FALSE		novel_40	0	0	0.46352	0.9212	0.99715	FALSE
>P1_9284_x1				>novel_23	>novel_23		novel_7	0	0	-0.68662	0.88596	0.99752			novel_43	0	0	-1.7573	0.70564	0.99922	FALSE		novel_45	0	0	0.65555	0.88441	0.99922	FALSE		novel_51	0	0	-0.65659	0.8722	0.99866	FALSE		novel_42	0	0	-1.7995	0.78241	0.99715	FALSE
TACCCGCTGTTGGTCCCAAG				caucuuaccggacagugcuggauuucucggcucgacucuaacacugucugguaacgaug	uaacacugucugguaacgaug		novel_10	NA	NA	NA	NA	NA			novel_45	0	0	-1.1723	0.8171	0.99922	FALSE		novel_46	0	0	-2.2513	0.68468	0.99922	FALSE		novel_56	0	0	1.3434	0.91307	0.99866	FALSE		novel_43	0	0	-0.79951	0.82528	0.99715	FALSE
>P1_43546_x4474				>novel_24	>novel_24		novel_20	0	0	NA	NA	NA			novel_46	0	0	0.31313	0.94451	0.99922	FALSE		novel_47	0	0	1.0706	0.89232	0.99922	FALSE		novel_6	0	0	-1.6566	0.72493	0.99866	FALSE		novel_45	0	0	-0.21455	0.94367	0.99715	FALSE
TGAAATGTTTAGGACCACTAG				ugguccuccacuggccaacagaagauccaacagccccuuuggccaucggaggacccaa	cuuuggccaucggaggacccaa		novel_25	0	0	NA	NA	NA			novel_47	0	0	-0.17229	0.97952	0.99922	FALSE		novel_49	0	0	2.0706	0.74514	0.99922	FALSE		novel_7	0	0	-0.65659	0.8722	0.99866	FALSE		novel_47	0	0	1.7854	0.79372	0.99715	FALSE
>P1_44264_x2				>novel_25	>novel_25		novel_26	0	0	NA	NA	NA			novel_48	0	0	-1.1723	0.8701	0.99922	FALSE		novel_50	0	0	0.48562	0.93182	0.99922	FALSE		novel_10	NA	NA	NA	NA	NA	NA		novel_5	0	0	-1.5365	0.7477	0.99715	FALSE
ATCTTACCGGACAGTGCTGGAT				aaggcugaagcucauacuggcuuuggggccaggcugggaccucagccuccc	aaggcugaagcucauacuggc		novel_28	0	0	NA	NA	NA			novel_49	0	0	-0.17229	0.97952	0.99922	FALSE		novel_52	0	0	0.070587	0.99826	0.99922	FALSE		novel_11	0	0	NA	NA	NA	NA		novel_51	0	0	0.37041	0.9637	0.99715	FALSE
>P1_55400_x1				>novel_26	>novel_26		novel_29	0	0	NA	NA	NA			novel_5	0	0	-0.49422	0.89622	0.99922	FALSE		novel_56	0	0	1.0706	0.89232	0.99922	FALSE		novel_14	0	0	NA	NA	NA	NA		novel_52	0	0	1.3704	0.85465	0.99715	FALSE
AAGGCTGAAGCTCATACTGGCT				ugcugcaccacgacaggagcuccauaaaaugaaauuauuuuagaggaguucccaucgagguguagcgga	uucccaucgagguguagcgga		novel_30	0	0	NA	NA	NA			novel_6	0	0	-2.1723	0.72435	0.99922	FALSE		novel_6	0	0	-1.9294	0.74047	0.99922	FALSE		novel_26	NA	NA	NA	NA	NA	NA		novel_56	0	0	-0.21455	0.97182	0.99715	FALSE
>P1_62142_x3				>novel_27	>novel_27		novel_31	0	0	NA	NA	NA			novel_9	0	0	-2.1723	0.72435	0.99922	FALSE		novel_7	0	0	0.65555	0.91813	0.99922	FALSE		novel_28	NA	NA	NA	NA	NA	NA		novel_6	0	0	-2.2146	0.71779	0.99715	FALSE
TGTGACATACTCTGCAGCTTGCT				uuuuccucuacucuggcuggugaguggugggaaagcuccuugcucacuccaggggagaggaagagg	uuuuccucuacucuggcugguga		novel_33	0	0	NA	NA	NA			novel_10	NA	NA	NA	NA	NA	NA		novel_9	0	0	-0.34445	0.92536	0.99922	FALSE		novel_29	NA	NA	NA	NA	NA	NA		novel_9	0	0	-0.62959	0.88012	0.99715	FALSE
>P1_15242_x3				>novel_28	>novel_28		novel_37	0	0	NA	NA	NA			novel_11	0	0	NA	NA	NA	NA		novel_10	0	0	NA	NA	NA	NA		novel_31	0	0	NA	NA	NA	NA		novel_10	0	0	NA	NA	NA	NA
TTTTCCTCTACTCTGGCTGGTGA				aguuugacuggggugucacaccuguuaaacaguaacacagguguccuaaggugagcuca	acacagguguccuaaggugagcuca		novel_4	0	0	NA	NA	NA			novel_26	0	0	NA	NA	NA	NA		novel_26	0	0	NA	NA	NA	NA		novel_32	0	0	NA	NA	NA	NA		novel_26	0	0	NA	NA	NA	NA
>P1_64528_x5				>novel_29	>novel_29		novel_41	NA	NA	NA	NA	NA			novel_28	NA	NA	NA	NA	NA	NA		novel_28	NA	NA	NA	NA	NA	NA		novel_38	0	0	NA	NA	NA	NA		novel_28	0	0	NA	NA	NA	NA
CTATACAACCTACTGTCTTTC				ucaggccaaaccacaagaguuucuuucagcgugacagaucuccugagguuaggucug	ucaggccaaaccacaagaguuucu		novel_42	0	0	NA	NA	NA			novel_29	NA	NA	NA	NA	NA	NA		novel_29	NA	NA	NA	NA	NA	NA		novel_4	0	0	NA	NA	NA	NA		novel_29	NA	NA	NA	NA	NA	NA
>P1_64838_x1				>novel_3	>novel_3		novel_43	0	0	NA	NA	NA			novel_39	0	0	NA	NA	NA	NA		novel_31	0	0	NA	NA	NA	NA		novel_41	0	0	NA	NA	NA	NA		novel_39	0	0	NA	NA	NA	NA
AGTGGTTCTTAACAGTTCAACAGTTCTGTAGCG				agguuacccgagcaacuuugcaucuggacgacgaauguugcucggugaaccccu	gaauguugcucggugaaccccu		novel_44	NA	NA	NA	NA	NA			novel_4	0	0	NA	NA	NA	NA		novel_38	0	0	NA	NA	NA	NA		novel_42	0	0	NA	NA	NA	NA		novel_4	0	0	NA	NA	NA	NA
>P1_66185_x2				>novel_30	>novel_30		novel_45	0	0	NA	NA	NA			novel_41	0	0	NA	NA	NA	NA		novel_4	0	0	NA	NA	NA	NA		novel_44	0	0	NA	NA	NA	NA		novel_41	NA	NA	NA	NA	NA	NA
TCTCTGCTCACCACCACAGCC				aggcugucugugaugaguucgcuuuaguaaugacgaauauaacacagauggccugu	aauauaacacagauggccugu		novel_46	0	0	NA	NA	NA			novel_44	NA	NA	NA	NA	NA	NA		novel_40	0	0	NA	NA	NA	NA		novel_45	0	0	NA	NA	NA	NA		novel_44	NA	NA	NA	NA	NA	NA
>P1_68895_x69				>novel_31	>novel_31		novel_47	0	0	NA	NA	NA			novel_50	0	0	NA	NA	NA	NA		novel_41	0	0	NA	NA	NA	NA		novel_46	0	0	NA	NA	NA	NA		novel_46	0	0	NA	NA	NA	NA
TGTGAAATGTTTAGGACCACTAG				ugguagacuguggaacguaggcguugugacuuuugaccuauguaacaugguccacuaac	ugguagacuguggaacguagg		novel_49	0	0	NA	NA	NA			novel_51	0	0	NA	NA	NA	NA		novel_44	0	0	NA	NA	NA	NA		novel_47	0	0	NA	NA	NA	NA		novel_48	0	0	NA	NA	NA	NA
>P1_69539_x4				>novel_32	>novel_32		novel_50	0	0	NA	NA	NA			novel_52	0	0	NA	NA	NA	NA		novel_48	0	0	NA	NA	NA	NA		novel_48	0	0	NA	NA	NA	NA		novel_49	0	0	NA	NA	NA	NA
AAACATTCGCGGTGCACTTCTT				gaauccucccccagggucugccugugagaaucagaccagaauccuggggcuggagcagg	auccuggggcuggagcagg		novel_54	NA	NA	NA	NA	NA			novel_54	0	0	NA	NA	NA	NA		novel_5	0	0	NA	NA	NA	NA		novel_52	0	0	NA	NA	NA	NA		novel_50	0	0	NA	NA	NA	NA
>P1_75728_x17				>novel_33	>novel_33		novel_55	0	0	NA	NA	NA			novel_55	NA	NA	NA	NA	NA	NA		novel_51	0	0	NA	NA	NA	NA		novel_54	NA	NA	NA	NA	NA	NA		novel_54	0	0	NA	NA	NA	NA
TAACACTGTCTGGTAACGAT				uggucgaccaguuggaaaguaauuguuucgaauguacuucaccugguccacuagc	uggucgaccaguuggaaagu		novel_56	0	0	NA	NA	NA			novel_56	0	0	NA	NA	NA	NA		novel_54	NA	NA	NA	NA	NA	NA		novel_55	NA	NA	NA	NA	NA	NA		novel_55	NA	NA	NA	NA	NA	NA
>P1_84478_x3				>novel_34	>novel_34		novel_8	NA	NA	NA	NA	NA			novel_7	0	0	NA	NA	NA	NA		novel_55	NA	NA	NA	NA	NA	NA		novel_8	0	0	NA	NA	NA	NA		novel_7	0	0	NA	NA	NA	NA
TGGTAGACTGTGGAACGTAGG				agggagaggggagcaggcccuggaggucaccuggucaccuaacucuuccugucuccuccuucccagu	cuuccugucuccuccuucccagu		novel_9	0	0	NA	NA	NA			novel_8	NA	NA	NA	NA	NA	NA		novel_8	NA	NA	NA	NA	NA	NA		novel_9	0	0	NA	NA	NA	NA		novel_8	NA	NA	NA	NA	NA	NA
>P1_84738_x6				>novel_35	>novel_35
ATTCCATCCTTTACCTGCTGAG				gcugcagcugcaggccuaugccacagacaccacaucugugacauacucugcagcuugcug	ugacauacucugcagcuugcug
>P1_92255_x1				>novel_36	>novel_36
TTTTCCTCTACTCTGGCTGGT				gaagucgcccauguucuuuucgcuugauacgugacgaaacaaacauggugcacuucuu	aaacaaacauggugcacuucuu
>P1_94658_x17				>novel_37	>novel_37
GTGAAATGTTTAGGACCAC				ugugacugguugaccagaggguacgcacuugguucacccucugggcccccuagucaccaa	ugugacugguugaccagagg
>P1_96126_x2				>novel_38	>novel_38
TTTGGCCATCGGAGGACC				uccccgcagcacccccuccucccucuugggacugcugugaccgugacc	uugggacugcugugaccgugacc
>P1_96412_x1				>novel_39	>novel_39
TGGCTCTTCCGCTTTTCCGAAC				gcggaggggcggaggggccagguagcucugaaagcaagccuggcucuuccgcuuuuccgaac	uggcucuuccgcuuuuccgaac
>P1_96606_x1				>novel_4	>novel_4
CATCTTACCGGACAGTGCTGG				uguggagaccucagcacguaguuucuucuugugcacgucugcgugucugucugucuucacugca	uguggagaccucagcacguag
>P1_96940_x1				>novel_40	>novel_40
ATCTTTCCCTGGATTTAGGAT				gaaguugcccgugucuuuuucgcuuuauuugugacgaaacauucgcggugcacuucuu	aaacauucgcggugcacuucuu
>P1_100017_x2				>novel_41	>novel_41
ATCCTGGGGCTGGAGCAGG				gcuggcugggcgguuucagcuuuauuucuacccugagaccggcucagauccagcau	ugagaccggcucagauccagcau
>P1_100544_x1				>novel_42	>novel_42
TGAGAAAGTATTTTGGTGGAGCC				cccaucucuaaguccuguggaugguucuuucuccacaucucuuagauggcggcc	cccaucucuaaguccugugga
>P1_101515_x1				>novel_43	>novel_43
TCATTCCTAGAAATTGTTCACA				aaagaugagagggcuuccuguuagguagaauugaucaucugagcaaaauaugagcagggaguuuucugggagaaga	aaagaugagagggcuucc
>P1_104806_x2				>novel_44	>novel_44
AATGTTTAGGACCACTAG				uguggcaaaguucucaagacagcguuugacugugaguaauuggcugucuugacaacuuuaccacacg	uguggcaaaguucucaagacag
>P1_112431_x3				>novel_45	>novel_45
AAGCAGGGACTGCTGAGGTTGG				cagaguuuugagcuggcucacauggucuuucuccuuggagugcacccaucuaucugguugauucugcc	uaucugguugauucugcc
>P1_112737_x3565				>novel_46	>novel_46
GTGAAATGTTTAGGACCACTAG				uguaaacaauuccuagguaauguguauaauguuuguaagucauuccuagaaauuguucacaau	auuccuagaaauuguucacaau
>P1_116850_x4				>novel_47	>novel_47
CATCTTTCCCTGGATTTAGGA				agagguuuucugggucucuguuucuuucaugaggaugaaacacaccugguuaaccuuuuu	agagguuuucugggucucugu
>P1_117844_x1861				>novel_48	>novel_48
GTGAAATGTTTAGGACCACT				cacgugugugugcuugugugcgcgcacacauaugcgugcacgcaggugcacacacacaca	cacgugugugugcuugugugcg
>P1_120769_x3				>novel_49	>novel_49
AAGGCTGAAGCTCATACTGGC				ugagaaaguauuuugguggagcccuaaauccaugccacaaugagggauugcuccaccagaauccuuucuuacu	ugagaaaguauuuugguggagc
>P1_121755_x2				>novel_5	>novel_5
TGTTTTACGTCCTTTCACCTAGT				uacccgcuguuggucccaaggaggagaaacagcucucugggcacuucagcuggugg	uacccgcuguuggucccaaggag
>P1_133105_x6				>novel_50	>novel_50
AAAGATGAGAGGGCTTCC				gcacggccgaccuucugucuuuuccuucuucaggaaauccaggagcugcaggcuc	aggaaauccaggagcugcaggcuc
>P1_136808_x100				>novel_51	>novel_51
TGTGAAATGTTTAGGACCACTA				accacacccacccguuggugcaggugccggcuccuuaccaacaggcgggccuguguga	uuaccaacaggcgggccuguguga
>P1_139553_x66				>novel_52	>novel_52
TTGTGAAATGTTTAGGACCACTA				ccaguaccacaguaaggccauguuaacaagagauggacuaacugugguauuggga	uggacuaacugugguauuggga
>P1_150688_x3				>novel_54	>novel_54
TGCGGAGCTGGTCCCGGGAGA				ugcaggaacuugugagucuccuauugaaaaugaacaggagacugauaaguucccgggaa	ugcaggaacuugugagucu
>P1_153087_x1				>novel_55	>novel_55
CTAATACTGCCGGGTAATGATG				cggggagagggugacagcacagagcagcauggcacgccuccaccaucucagaaagcccugcuggaccuaacuggcuggaucucuccg	cggggagagggugacagcacagag
>P1_156636_x1				>novel_56	>novel_56
TGTGAAATGTTTAGGACC				gaaaucaagcgugggugagaccuggugcaguacaggaaggcgacccauacuugguuuca	gaaaucaagcgugggugagaccu
>P1_157598_x1				>novel_6	>novel_6
CTAATACTGCCGGGTAATGATGG				aaagccagcuccuccucagucauuuuucuuuuuucagaaaugacuggagacuuggcuucc	ugacuggagacuuggcuucc
>P1_163279_x1				>novel_7	>novel_7
CACGTGTGTGTGCTTGTGTGCG				aggugguucugggcagaugcugggucccuuucucacaggcaggucucugcucaccaccacagcc	ucucugcucaccaccacagcc
>P1_164319_x2				>novel_8	>novel_8
TATACAACCTACTGTCTTTC				cuggccuguucucaucuugccccaccagccaggugacaucaggccagaga	cuggccuguucucaucuugc
>P1_167274_x72				>novel_9	>novel_9
TTGAACTGTTAAGAACCACTGG				ugcgggugagacggaagaacacgugggcagugaccuugaguguuguucccuccuuacccccagc	ugcgggugagacggaagaac
>P1_169666_x1
AGAGGTTTTCTGGGTCTCTGTT
>P1_175496_x1
TAATACTGCCGGGTAATGA
>P1_181042_x1
CTTCCTGTCTCCTCCTTCCCAGT
>P1_182624_x4
TGTGACTGGTTGACCAGAGG
>P1_185745_x2
GGGGCTCCGCCCGGCTGTGGAATAA
>P1_188654_x132
TTGTGAAATGTTTAGGACCACT
>P1_191727_x1
AAACATTCGCGGTGCACTTCT
>P1_192073_x1
TGCGGAGCTGGTCCCGGGAGAG
>P1_192600_x1
TTTGGCCATCGGAGGACCCAA
>P1_201526_x1
AAATGTTTAGGACCACTAG
>P1_201848_x1
TCGGCTGCACCAGGACAGGAAC
>P1_205942_x6
CGAATGTTGCTCGGTGAACCCCT
>P1_206015_x1
TTTTCCTCTACTCTGGCTGGTGAGT
>P1_206679_x6
AATATAACACAGATGGCCTGT
>P1_211042_x17
TTGAACTGTTAAGAACCACTG
>P1_211093_x3
CTATACAACCTACTGTCTTT
>P1_213011_x2
TGCGGGTGAGACGGAAGAACA
>P1_216872_x1
TCTTGGGACTGCTGTGACCGTG
>P1_225719_x35
TAATACTGCCGGGTAATGATGG
>P1_237419_x7
AAACAAACATGGTGCACTTCTT
>P1_218071_x2
TGTTTTACGTCCTTTCACCTAG
>P1_238945_x2
GGCTGCACCAGGACAGGAAC
>P1_240030_x2
CAACACTGTGCTGGAAGATGGA
>P1_240365_x3
CCCATCTCTAAGTCCTGTGGA
>P1_240916_x1
TGTGACATACTCTGCAGCTTGC
>P1_242045_x1
TTGTGAAATGTTTAGGACC
>P1_242498_x2
ACGGGAACTCCAAGGAAATTCTTG
>P1_244169_x106
TGAAATGTTTAGGACCACTA
>P1_245339_x3
TGACTGGAGACTTGGCTTCC
>P1_249218_x1
CCGGAAGTGGAAGTAAGCGCAGG
>P1_251535_x1
GAAATCAAGCGTGGGTGAGACC
>P1_252265_x1
TTGAACTGTTAAGAACCACT
>P1_253060_x4
ATTCCTAGAAATTGTTCACAAT
>P1_260771_x1
AGTGGTTCTTAACAGTTCAACAGTTCTGTAGCGCA
>P1_262724_x1
TTTTCCTCTACTCTGGCTGGTG
>P1_264020_x5
GAATGTTGCTCGGTGAACCCCT
>P1_267180_x10
TGTGAAATGTTTAGGACCAC
>P1_267637_x1
CTAATACTGCCGGGTAATGAT
>P1_271886_x2
TTACCAACAGGCGGGCCTGTGTGA
>P1_272948_x197
TGAGGTAGTAGGTTGTATAGTTG
>P1_277708_x3
TTGAACTGTTAAGAACCAC
>P1_282322_x3
AGGAAATCCAGGAGCTGCAGGCTC
>P1_294506_x1
AAAGCCAGCTCCTCCTCAGTCATT
>P1_295621_x2
TTGGGACTGCTGTGACCGTG
>P1_297031_x9
TGAAATGTTTAGGACCAC
>P1_298278_x1
CTGCCGGGTAATGATGGA
>P1_300753_x19
CATCTTACCGGACAGTGCTGGA
>P1_305143_x1
TGACTGGAGACTTGGCTTC
>P1_305895_x4
TGGTCGACCAGTTGGAAAGT
>P1_306144_x220
GTGAAATGTTTAGGACCACTA
>P1_323996_x3
AAGCAGGGACTGCTGAGGTTG
>P1_328144_x1
TGGACTAACTGTGGTATTGG
>P1_331673_x6
AAACAAACATGGTGCACTTCT
>P1_333897_x2
CATCTTACCGGACAGTGCTG
>P1_339568_x368
TGAAATGTTTAGGACCACT
>P1_347381_x11
TTGTGAAATGTTTAGGACCAC
>P1_357110_x284
TGTGAAATGTTTAGGACCACT
>P1_366224_x1
GGTAGTAGGTTGTATAGTTG
>P1_371286_x1
ACCGGCCAAGGATTGAATCCT
>P1_375279_x4
TAACACTGTCTGGTAACG
>P1_379419_x2
TTGTGAAATGTTTAGGACCA
>P1_380688_x8
GTGAAATGTTTAGGACCA
>P1_385918_x4
TACCCGCTGTTGGTCCCAAGGAG
>P1_392173_x1
ATCTTACCGGACAGTGCTGGA
>P1_394330_x542
TAATACTGCCGGGTAATGATGGA
>P1_395536_x1
TTCGGCTGCACCAGGACAGGA
>P1_398407_x1
TGTGACTGGTTGACCAGA
>P1_404385_x1
AACAAACATGGTGCACTTCTT
>P2_933_x189
TAACACTGTCTGGTAACGATG
>P2_4303_x1
TAGTAGGTTGTATAGTTG
>P2_10555_x2
CTAATACTGCCGGGTAATGATGGA
>P2_16006_x2
AATGTTGCTCGGTGAACCCCT
>P2_15964_x63
TGTGAAATGTTTAGGACCACTAG
>P2_16105_x1
TTTTCCTCTACTCTGGCTGGT
>P2_16264_x1
TTTGGCCATCGGAGGACCCA
>P2_19111_x5
TTTTCCTCTACTCTGGCTGGTGA
>P2_21985_x1
TAATACTGCCGGGTAATGAT
>P2_24390_x54
TAATACTGCCGGGTAATGATG
>P2_31196_x14
TTGTGAAATGTTTAGGACCACTAG
>P2_40997_x67
TTGTGAAATGTTTAGGACCACTA
>P2_41670_x1
AGGTGGTTCTGGGCAGATGCTG
>P2_46815_x1
TGTGGAGACCTCAGCACGTAGTT
>P2_48695_x1
TAATACTGCCGGGTAATG
>P2_51233_x1
TGAGTTTATTGGAGTTCCCACT
>P2_54524_x2851
TGAAATGTTTAGGACCACTAG
>P2_55383_x3
ATCTTACCGGACAGTGCTGGAT
>P2_63082_x145
GTGAAATGTTTAGGACCACTA
>P2_70347_x1
CCAGGTGACATCAGGCCAGAGA
>P2_80404_x3
ATCTTACCGGACAGTGCTGGA
>P2_80368_x1
CTATACAACCTACTGTCTTTC
>P2_87821_x2
TGAGGTAGTAGGTTGTATAGTTGG
>P2_93119_x5
TGCATCTTTCCCTGGATTTAGGA
>P2_94265_x10
TAACACTGTCTGGTAACGAT
>P2_105099_x4
ACACAGGTGTCCTAAGGTGAGCTCA
>P2_105441_x5
ATTCCATCCTTTACCTGCTGAG
>P2_117566_x11
GTGAAATGTTTAGGACCAC
>P2_119858_x5
TGGCTCTTCCGCTTTTCCGAAC
>P2_120105_x1
CATCTTACCGGACAGTGCTGG
>P2_139924_x3072
GTGAAATGTTTAGGACCACTAG
>P2_140796_x1
CCGGAAGTGGAAGTAAGCGCAG
>P2_145080_x2
CATCTTTCCCTGGATTTAGGA
>P2_158507_x2
TGGACTAACTGTGGTATTGGGA
>P2_162251_x1
GCATCTTTCCCTGGATTTAGGA
>P2_169668_x83
TGTGAAATGTTTAGGACCACTA
>P2_184544_x1
TTCCTCTACTCTGGCTGGTGAGTG
>P2_190664_x797
GTGAAATGTTTAGGACCACT
>P2_193856_x2
TGTGAAATGTTTAGGACC
>P2_195269_x1
TCTCTGCTCACCACCACAGC
>P2_201947_x5
CACGTGTGTGTGCTTGTGTGCG
>P2_206868_x83
TTGAACTGTTAAGAACCACTGG
>P2_210517_x2
TGACTGGAGACTTGGCTTCC
>P2_222569_x122
TGAGGTAGTAGGTTGTATAGTTG
>P2_223745_x10
CTTCCTGTCTCCTCCTTCCCAGT
>P2_229560_x1
TGACATACTCTGCAGCTTGCT
>P2_232345_x3
CAACACTGTGCTGGAAGATGGA
>P2_232930_x149
TTGTGAAATGTTTAGGACCACT
>P2_233137_x1
AAGCAGGGACTGCTGAGGTTG
>P2_234035_x1
CATCTTACCGGACAGTGCTGGATT
>P2_236611_x3
AAACATTCGCGGTGCACTTCT
>P2_237029_x5
TGCGGAGCTGGTCCCGGGAGAG
>P2_244776_x4
GTGAAATGTTTAGGACCA
>P2_247692_x2
ATCCTGGGGCTGGAGCAGG
>P2_253988_x5
TTTTCCTCTACTCTGGCTGGTGAGT
>P2_260180_x13
TTGAACTGTTAAGAACCACTG
>P2_260248_x1
CTATACAACCTACTGTCTTT
>P2_267418_x1
CGAATGTTGCTCGGTGAACCCCT
>P2_268423_x2
AAGCAGGGACTGCTGAGGTTGG
>P2_268963_x2
TGGCATGGATTTAGGGCT
>P2_268894_x4
TGTTTTACGTCCTTTCACCTAG
>P2_276622_x2
TCAGGCCAAACCACAAGAGTTTCT
>P2_278411_x29
TAATACTGCCGGGTAATGATGG
>P2_278593_x6
TTTCCTCTACTCTGGCTGGTGAGT
>P2_292831_x4
AAACAAACATGGTGCACTTCTT
>P2_293796_x1
TAACACTGTCTGGTAACGA
>P2_299142_x2
ACGGGAACTCCAAGGAAATTCTTG
>P2_301084_x56
TGAAATGTTTAGGACCACTA
>P2_305753_x3
TACCCGCTGTTGGTCCCAAGGA
>P2_309680_x1
AGTGGTTCTTAACAGTTCAACA
>P2_310009_x2
CGGGGAGAGGGTGACAGCACAGAG
>P2_313737_x3
TTGGGACTGCTGTGACCGTGACC
>P2_323738_x1
TTCCCATCGAGGTGTAGCGGA
>P2_323782_x2
TTTTCCTCTACTCTGGCTGGTG
>P2_325315_x9
GAATGTTGCTCGGTGAACCCCT
>P2_329237_x1
TGTGAAATGTTTAGGACCAC
>P2_335003_x1
TTACCAACAGGCGGGCCTGTGTGA
>P2_344967_x1
AAACATTCGCGGTGCACTTCTT
>P2_364368_x1
TTGGGACTGCTGTGACCGTG
>P2_366058_x4
TGAAATGTTTAGGACCAC
>P2_370715_x19
CATCTTACCGGACAGTGCTGGA
>P2_381623_x1
CTGGCTCTTCCGCTTTTCCGA
>P2_388051_x1
ACGGGAACTCCAAGGAAATTC
>P2_388632_x1
TTGAACTGTTAAGAACCACT
>P2_393662_x1
GAATGTTGCTCGGTGAACCCC
>P2_396182_x3
ATCTTTCCCTGGATTTAGGATG
>P2_418902_x119
TGAAATGTTTAGGACCACT
>P2_420641_x2
ATGACTGGAGACTTGGCTTCC
>P2_422672_x1
TCTGGGCACTTCAGCTGGTGG
>P2_428620_x1
TTCCTCTACTCTGGCTGGTGAGT
>P2_428556_x1
TTGTGAAATGTTTAGGACCAC
>P2_440637_x197
TGTGAAATGTTTAGGACCACT
>P2_448099_x2
CTAATACTGCCGGGTAATGATG
>P2_462829_x1
TAACACTGTCTGGTAACG
>P2_465150_x3
CGGCTGCACCAGGACAGGAAC
>P2_466452_x1
AACACTGTCTGGTAACGATG
>P2_479096_x2
TGACATACTCTGCAGCTTGCTG
>P2_479214_x1
ATCTTACCGGACAGTGCTGGATT
>P2_486252_x443
TAATACTGCCGGGTAATGATGGA
>P2_494358_x1
ATCCTAAATTCAGGGAAAGATG
>P3_920_x290
TAACACTGTCTGGTAACGATG
>P3_1009_x3
ACCGGCCAAGGATTGAATCCTG
>P3_11024_x2
CATCTTACCGGACAGTGCTGGAT
>P3_11668_x1
TGGTAGACTGTGGAACGTAG
>P3_16367_x2
TTTGGCCATCGGAGGACCCA
>P3_19140_x3
TTTTCCTCTACTCTGGCTGGTGA
>P3_21959_x3
TAATACTGCCGGGTAATGAT
>P3_24103_x1
AATGTTGCTCGGTGAACCCC
>P3_24303_x95
TAATACTGCCGGGTAATGATG
>P3_25105_x2
TATCTGGTTGATTCTGCC
>P3_25827_x1
TAGTAGGTTGTATAGTTG
>P3_30994_x23
TTGTGAAATGTTTAGGACCACTAG
>P3_31353_x2
CGTGTCTGTCTGTCTTCACTGCA
>P3_42848_x1
TGCGGGTGAGACGGAAGAAC
>P3_45500_x2
CATCTTTCCCTGGATTTAGGAT
>P3_49489_x3
TGTGACTGGTTGACCAGAGGG
>P3_50982_x1
TGAGTTTATTGGAGTTCCCACT
>P3_54254_x5186
TGAAATGTTTAGGACCACTAG
>P3_55109_x3
ATCTTACCGGACAGTGCTGGAT
>P3_56950_x2
TCTTTCCCTGGATTTAGGAT
>P3_62735_x233
GTGAAATGTTTAGGACCACTA
>P3_63778_x1
CTAATACTGCCGGGTAATGATGGA
>P3_64709_x1
AGAGGTTTTCTGGGTCTCTGTTTC
>P3_68413_x1
CATCTTACCGGACAGTGCTG
>P3_72478_x3
TGAACTGTTAAGAACCACTGG
>P3_80233_x4
ATCTTACCGGACAGTGCTGGA
>P3_80199_x2
CTATACAACCTACTGTCTTTC
>P3_81249_x1
TGAGAAAGTATTTTGGTGGAGC
>P3_83372_x1
TGGGGCTCCGCCCGGCTGTGGAATAACT
>P3_85710_x71
TGTGAAATGTTTAGGACCACTAG
>P3_87660_x1
TGAGGTAGTAGGTTGTATAGTTGG
>P3_92998_x1
TGCATCTTTCCCTGGATTTAGGA
>P3_93017_x1
AAGGCTGAAGCTCATACTGG
>P3_94164_x16
TAACACTGTCTGGTAACGAT
>P3_96476_x3
AATGTTGCTCGGTGAACCCCT
>P3_107807_x1
GCAGGAACTTGTGAGTCTCC
>P3_114704_x2
TCCGCTACACCTCGATGGGAACT
>P3_117577_x10
GTGAAATGTTTAGGACCAC
>P3_120504_x1
ATCTTTCCCTGGATTTAGGAT
>P3_122867_x2
TGCGGAGCTGGTCCCGGGAGA
>P3_124334_x10
ATCCTGGGGCTGGAGCAGG
>P3_125306_x1
TTCCTAGAAATTGTTCACA
>P3_126143_x2
TCATTCCTAGAAATTGTTCACA
>P3_134739_x4
AGTGGTTCTTAACAGTTCAACA
>P3_125924_x2
AATGTTTAGGACCACTAG
>P3_141046_x1
CCGGAAGTGGAAGTAAGCGCAG
>P3_145251_x1
CATCTTTCCCTGGATTTAGGA
>P3_151255_x2
TGTTTTACGTCCTTTCACCTAGT
>P3_158431_x1
ACGTGTGTGTGCTTGTGTGCG
>P3_152399_x3
TCTTGGGACTGCTGTGACCGT
>P3_169800_x119
TGTGAAATGTTTAGGACCACTA
>P3_173215_x1
TGAGACCGGCTCAGATCCAG
>P3_176563_x2
TGGTCGACCAGTTGGAAAG
>P3_173072_x58
TTGTGAAATGTTTAGGACCACTA
>P3_190693_x1875
GTGAAATGTTTAGGACCACT
>P3_178219_x1
TGTGGAGACCTCAGCACGTAGT
>P3_207066_x118
TTGAACTGTTAAGAACCACTGG
>P3_203306_x1
TATACAACCTACTGTCTTTC
>P3_210783_x1
TGACTGGAGACTTGGCTTCC
>P3_214669_x2
AGTGGTTCTTAACAGTTCA
>P3_214487_x1
CTAATACTGCCGGGTAATGATG
>P3_217774_x3
ACGGGAACTCCAAGGAAATTCT
>P3_222755_x4
CATCTTACCGGACAGTGCTGG
>P3_222888_x210
TGAGGTAGTAGGTTGTATAGTTG
>P3_224011_x5
CTTCCTGTCTCCTCCTTCCCAGT
>P3_225969_x1
TGTGACTGGTTGACCAGAGG
>P3_229977_x1
TGACATACTCTGCAGCTTGCT
>P3_232774_x1
CAACACTGTGCTGGAAGATGGA
>P3_229799_x2
GGGGCTCCGCCCGGCTGTGGAATAA
>P3_233535_x1
TTCCCATCGAGGTGTAGCG
>P3_233580_x6
AAGCAGGGACTGCTGAGGTTG
>P3_233358_x156
TTGTGAAATGTTTAGGACCACT
>P3_237511_x1
TGCGGAGCTGGTCCCGGGAGAG
>P3_238543_x2
TTGAACTGTTAAGAACCAC
>P3_245324_x11
GTGAAATGTTTAGGACCA
>P3_254456_x2
CGAATGTTGCTCGGTGAACCCCT
>P3_255361_x2
AATATAACACAGATGGCCTGT
>P3_258167_x1
TGCGTGTCTGTCTGTCTTCACTG
>P3_260753_x21
TTGAACTGTTAAGAACCACTG
>P3_260827_x1
CTATACAACCTACTGTCTTT
>P3_269513_x2
TGTTTTACGTCCTTTCACCTAG
>P3_279243_x1
TTTCCTCTACTCTGGCTGGTGAGT
>P3_279067_x38
TAATACTGCCGGGTAATGATGG
>P3_281578_x6
TTGTGAAATGTTTAGGACCAC
>P3_286162_x2
TGTGACATACTCTGCAGCTTGC
>P3_293259_x7
AAACAAACATGGTGCACTTCTT
>P3_293478_x1
TCTTGGGACTGCTGTGACCG
>P3_296983_x4
CCCATCTCTAAGTCCTGTGGA
>P3_299603_x2
ACGGGAACTCCAAGGAAATTCTTG
>P3_301642_x122
TGAAATGTTTAGGACCACTA
>P3_306346_x2
TACCCGCTGTTGGTCCCAAGGA
>P3_311548_x3
TTGAACTGTTAAGAACCACT
>P3_324586_x3
TTTTCCTCTACTCTGGCTGGTG
>P3_326101_x10
GAATGTTGCTCGGTGAACCCCT
>P3_329927_x3
TGTGAAATGTTTAGGACCAC
>P3_331978_x1
CACCGAGGGACGGACGTG
>P3_342851_x4300
GTGAAATGTTTAGGACCACTAG
>P3_345663_x5
AAACATTCGCGGTGCACTTCTT
>P3_345899_x2
GAAATGTTTAGGACCACT
>P3_346994_x1
AAGGCTGAAGCTCATACTGGC
>P3_349809_x2
TCTTTCCCTGGATTTAGGATGC
>P3_351121_x3
CCGGAAGTGGAAGTAAGCGCAGGT
>P3_355493_x2
TACCCGCTGTTGGTCCCAAGGAG
>P3_358842_x4
TGCAGGAACTTGTGAGTCT
>P3_366697_x14
TGAAATGTTTAGGACCAC
>P3_368704_x2
TTTTACTTCTCCTTCCCGTG
>P3_369854_x1
AAACAAACATGGTGCACTTC
>P3_371338_x19
CATCTTACCGGACAGTGCTGGA
>P3_372552_x5
AAACATTCGCGGTGCACTTCT
>P3_374723_x5
TGACATACTCTGCAGCTTGCTG
>P3_377595_x2
TGGTCGACCAGTTGGAAAGT
>P3_389579_x2
ATCTCCTGAGGTTAGGTCTG
>P3_396164_x1
TGAGTTTATTGGAGTTCCCACTG
>P3_396702_x1
ATCTTTCCCTGGATTTAGGATG
>P3_409456_x3
AAACAAACATGGTGCACTTCT
>P3_411970_x2
AAAGATGAGAGGGCTTCC
>P3_415103_x6
AAGCAGGGACTGCTGAGGTTGG
>P3_419329_x432
TGAAATGTTTAGGACCACT
>P3_423070_x2
TCTGGGCACTTCAGCTGGTGG
>P3_424198_x2
TCGGCTGCACCAGGACAGGAACT
>P3_432337_x1
TTTCCTCTACTCTGGCTGGTGA
>P3_439768_x1
TTTTCCTCTACTCTGGCTGGTGAG
>P3_440943_x323
TGTGAAATGTTTAGGACCACT
>P3_450204_x4
ATTCCTAGAAATTGTTCACAAT
>P3_463165_x7
TAACACTGTCTGGTAACG
>P3_466855_x1
AACACTGTCTGGTAACGATG
>P3_468899_x1
AGGTTACCCGAGCAACTTTG
>P3_486433_x534
TAATACTGCCGGGTAATGATGGA
>P3_487965_x3
TTCGGCTGCACCAGGACAGGA
>P4_756_x233
TAACACTGTCTGGTAACGATG
>P4_821_x1
ACCGGCCAAGGATTGAATCCTG
>P4_12977_x1
AATGTTGCTCGGTGAACCCCT
>P4_13671_x1
TGGAATAACTATACAACCTACTGTC
>P4_15424_x8
TTTTCCTCTACTCTGGCTGGTGA
>P4_17720_x2
TAATACTGCCGGGTAATGAT
>P4_19661_x81
TAATACTGCCGGGTAATGATG
>P4_25093_x24
TTGTGAAATGTTTAGGACCACTAG
>P4_25882_x2
TCGGCTGCACCAGGACAGGAACTC
>P4_34755_x2
TGCGGGTGAGACGGAAGAAC
>P4_34903_x1
AGGTTACCCGAGCAACTTTG
>P4_43747_x1
GGGGCTCCGCCCGGCTGTGGAATAAC
>P4_43834_x6008
TGAAATGTTTAGGACCACTAG
>P4_44511_x1
ATCTTACCGGACAGTGCTGGAT
>P4_49319_x3
GTTCTGTAGCGCAATTGT
>P4_50307_x6
CTATACAACCTACTGTCTTT
>P4_50775_x206
GTGAAATGTTTAGGACCACTA
>P4_52388_x1
AGAGGTTTTCTGGGTCTCTGTTTC
>P4_64808_x4
CTATACAACCTACTGTCTTTC
>P4_64838_x4
ATCTTACCGGACAGTGCTGGA
>P4_66461_x2
TCTCTGCTCACCACCACAGCC
>P4_68824_x2
GGAAATCCAGGAGCTGCAGG
>P4_69158_x81
TGTGAAATGTTTAGGACCACTAG
>P4_70455_x6
TATCTGGTTGATTCTGCC
>P4_74983_x1
TGCATCTTTCCCTGGATTTAGGA
>P4_75932_x7
TAACACTGTCTGGTAACGAT
>P4_81183_x2
ATTCCATCCTTTACCTGCTGAG
>P4_93857_x1
TCTGGGCACTTCAGCTGGTG
>P4_94978_x8
GTGAAATGTTTAGGACCAC
>P4_96996_x6
CATCTTACCGGACAGTGCTGG
>P4_99218_x1
TGCGGAGCTGGTCCCGGGAGA
>P4_100401_x1
ATCCTGGGGCTGGAGCAGG
>P4_105258_x3
AATGTTTAGGACCACTAG
>P4_107024_x1
AGTGACAGTGGAGCTAGGAAA
>P4_108767_x1
AGTGGTTCTTAACAGTTCAACA
>P4_108889_x1
AGGTTACCCGAGCAACTTTGC
>P4_112900_x1
AAGCAGGGACTGCTGAGGTTGG
>P4_113178_x5149
GTGAAATGTTTAGGACCACTAG
>P4_120559_x1
TCTCTGCTCACCACCACAG
>P4_121301_x2
AAGGCTGAAGCTCATACTGGC
>P4_123945_x1
ACAGTTCTGTAGCGCAATTGTG
>P4_137362_x172
TGTGAAATGTTTAGGACCACTA
>P4_137565_x2
TTACCGGACAGTGCTGGA
>P4_140096_x132
TTGTGAAATGTTTAGGACCACTA
>P4_140937_x1
TTTCCCTGGATTTAGGATGCTTG
>P4_149008_x1
TGTGACTGGTTGACCAGAG
>P4_151242_x1
TACACCTCGATGGGAACTCCT
>P4_152772_x1
CGTGTCTGTCTGTCTTCACTGCA
>P4_154353_x1386
GTGAAATGTTTAGGACCACT
>P4_157654_x1
TTCCCATCGAGGTGTAGCGG
>P4_167703_x115
TTGAACTGTTAAGAACCACTGG
>P4_167619_x1
AGGTTACCCGAGCAACTTTGCATC
>P4_170047_x1
AGAGGTTTTCTGGGTCTCTGTT
>P4_170674_x1
TGACTGGAGACTTGGCTTCC
>P4_176278_x1
ACGGGAACTCCAAGGAAATTCT
>P4_177024_x1
TGGCTCTTCCGCTTTTCCGA
>P4_179625_x2
TATACAACCTACTGTCTTTC
>P4_181468_x7
CTTCCTGTCTCCTCCTTCCCAGT
>P4_183016_x3
TGTGACTGGTTGACCAGAGG
>P4_186000_x1
AGGTTACCCGAGCAACTTTGCAT
>P4_186146_x1
GGGGCTCCGCCCGGCTGTGGAATAA
>P4_188555_x7
CAACACTGTGCTGGAAGATGGA
>P4_189035_x186
TTGTGAAATGTTTAGGACCACT
>P4_190186_x4
CGGCTGCACCAGGACAGGAAC
>P4_206090_x454
TAATACTGCCGGGTAATGATGGA
>P4_206338_x3
CGAATGTTGCTCGGTGAACCCCT
>P4_207062_x3
AATATAACACAGATGGCCTGT
>P4_211418_x25
TTGAACTGTTAAGAACCACTG
>P4_213406_x1
TGCGGGTGAGACGGAAGAACA
>P4_218574_x4
TGTTTTACGTCCTTTCACCTAG
>P4_226289_x53
TAATACTGCCGGGTAATGATGG
>P4_236262_x3
CGGCTGCACCAGGACAGGAACT
>P4_237638_x5
AAACAAACATGGTGCACTTCTT
>P4_238461_x1
TAACACTGTCTGGTAACGA
>P4_240107_x5
TGACATACTCTGCAGCTTGCTG
>P4_240701_x1
CCCATCTCTAAGTCCTGTGGA
>P4_241241_x4
TGTGACATACTCTGCAGCTTGC
>P4_241991_x1
CCCATCTCTAAGTCCTGTGG
>P4_242851_x1
ACGGGAACTCCAAGGAAATTCTTG
>P4_244435_x84
TGAAATGTTTAGGACCACTA
>P4_252505_x3
TTCCTGACTCTGCTGTCCATGA
>P4_253244_x1
ATTCCTAGAAATTGTTCACAAT
>P4_256529_x2
AGGAAATCCAGGAGCTGCAGG
>P4_257096_x2
GAAATCAAGCGTGGGTGAGACCT
>P4_260310_x3
TTGTGAAATGTTTAGGACCAC
>P4_262776_x4
TTCCCATCGAGGTGTAGCGGA
>P4_262810_x3
TTTTCCTCTACTCTGGCTGGTG
>P4_264072_x8
GAATGTTGCTCGGTGAACCCCT
>P4_267206_x6
TGTGAAATGTTTAGGACCAC
>P4_269751_x2
ACTGGCTGGATCTCTCCG
>P4_273012_x175
TGAGGTAGTAGGTTGTATAGTTG
>P4_284433_x1
CCGGAAGTGGAAGTAAGCGCAGGT
>P4_296932_x3
TGAAATGTTTAGGACCAC
>P1_238196_x1
TAACACTGTCTGGTAACGA
>P4_305893_x2
TGGTCGACCAGTTGGAAAGT
>P4_321542_x1
ATCTTTCCCTGGATTTAGGATG
>P4_324065_x1
AAGCAGGGACTGCTGAGGTTG
>P4_293393_x4
TGTGAAATGTTTAGGACCA
>P4_326947_x4
TGTGGCAAAGTTCTCAAGACAG
>P4_331786_x1
AAACAAACATGGTGCACTTCT
>P4_331719_x1
TGGACTAACTGTGGTATTGGG
>P4_339753_x333
TGAAATGTTTAGGACCACT
>P4_341024_x2
TGAGACCGGCTCAGATCCAGCAT
>P4_343721_x1
TCGGCTGCACCAGGACAGGAACT
>P4_341917_x1
CTTTGGCCATCGGAGGACCCA
>P4_300755_x26
CATCTTACCGGACAGTGCTGGA
>P4_347653_x1
TTCCTCTACTCTGGCTGGTGAGT
>P4_347444_x4
TGAGAAAGTATTTTGGTGGAGC
>P4_357409_x245
TGTGAAATGTTTAGGACCACT
>P4_375528_x2
TAACACTGTCTGGTAACG
>P4_333820_x6
AAAGATGAGAGGGCTTCC
>P4_344672_x7
TTCGGCTGCACCAGGACAGGA
>P4_378023_x2
AAATGTTTAGGACCACTAG
>P4_380894_x8
GTGAAATGTTTAGGACCA
>P4_388059_x2
TGTGGAGACCTCAGCACGTAG
>P4_386057_x1
GCTCCGCCCGGCTGTGGA
>P4_397856_x1
AGTTCCCATCGAGGTGTAGCGG
>P4_403196_x1
GCGACCCATACTTGGTTTCA
>P4_388330_x1
GGGGCTCCGCCCGGCTGTGGAATA
>P4_377317_x2
AATGTTGCTCGGTGAACCC
>P5_724_x192
TAACACTGTCTGGTAACGATG
>P4_403594_x1
TGGTCGACCAGTTGGAAAGTAAT
>P4_404780_x2
AACAAACATGGTGCACTTCTT
>P5_12362_x1
AATGTTGCTCGGTGAACCCCT
>P5_11904_x2
CTGGCCTGTTCTCATCTTGC
>P5_8447_x2
CATCTTACCGGACAGTGCTGGAT
>P5_12561_x1
TTTGGCCATCGGAGGACCCA
>P5_3992_x1
GGGCTCCGCCCGGCTGTGGAATAA
>P5_789_x2
ACCGGCCAAGGATTGAATCCTG
>P5_14775_x4
TTTTCCTCTACTCTGGCTGGTGA
>P5_18649_x2
AATGTTGCTCGGTGAACCCC
>P5_16166_x104
TGTGAAATGTTTAGGACCACTA
>P5_22899_x1
TGTGGAGACCTCAGCACGTAGT
>P5_18814_x63
TAATACTGCCGGGTAATGATG
>P5_29471_x1
TTCGGCTGCACCAGGACAGGAACTC
>P5_48496_x129
GTGAAATGTTTAGGACCACTA
>P5_23966_x28
TTGTGAAATGTTTAGGACCACTAG
>P5_41819_x3715
TGAAATGTTTAGGACCACTAG
>P5_56131_x1
TGAGAAAGTATTTTGGTGGAGC
>P5_42991_x1
TTACCAACAGGCGGGCCTGTGTGA
>P5_63508_x1
TCTCTGCTCACCACCACAGCC
>P5_66092_x87
TGTGAAATGTTTAGGACCACTAG
>P5_12584_x183
TGAAATGTTTAGGACCACT
>P5_61874_x1
CTATACAACCTACTGTCTTTC
>P5_72642_x6
TAACACTGTCTGGTAACGAT
>P5_88245_x1
TTTTCCTCTACTCTGGCTGGT
>P5_90540_x1
GTGAAATGTTTAGGACCAC
>P5_82668_x3
CCCCGGAAGTGGAAGTAAGC
>P5_92512_x1
CATCTTACCGGACAGTGCTGG
>P5_100358_x1
AATGTTTAGGACCACTAG
>P5_103734_x1
AGTGGTTCTTAACAGTTCAACA
>P5_115658_x1
AAGGCTGAAGCTCATACTGGC
>P5_107634_x1
AAGCAGGGACTGCTGAGGTTGG
>P5_111970_x1
CATCTTTCCCTGGATTTAGGA
>P5_127007_x1
GAAATGTTTAGGACCACTAG
>P5_100199_x1
TGAGGTAGTAGGTTGTATAGTTGGGGCTCCG
>P5_133576_x96
TTGTGAAATGTTTAGGACCACTA
>P5_144258_x1
TGCGGAGCTGGTCCCGGGAGA
>P5_107926_x4344
GTGAAATGTTTAGGACCACTAG
>P5_147386_x947
GTGAAATGTTTAGGACCACT
>P5_149048_x1
CGGCTGCACCAGGACAGGAACTC
>P5_155449_x10
TGAAATGTTTAGGACCAC
>P5_166001_x1
AGTGGTTCTTAACAGTTCA
>P5_160069_x92
TTGAACTGTTAAGAACCACTGG
>P5_139523_x4
AAACATTCGCGGTGCACTTCTT
>P5_168406_x3
ACGGGAACTCCAAGGAAATTCT
>P5_167897_x1
TAATACTGCCGGGTAATGA
>P5_143195_x1
ATCTTTCCCTGGATTTAGGATG
>P5_172388_x176
TGAGGTAGTAGGTTGTATAGTTG
>P5_173275_x2
CTTCCTGTCTCCTCCTTCCCAGT
>P5_174766_x1
TGTGACTGGTTGACCAGAGG
>P5_181666_x1
CGGCTGCACCAGGACAGGAAC
>P5_170966_x1
TGGCTCTTCCGCTTTTCCGAAC
>P5_180502_x173
TTGTGAAATGTTTAGGACCACT
>P5_189898_x2
GTGAAATGTTTAGGACCA
>P5_177665_x1
GGGGCTCCGCCCGGCTGTGGAATAA
>P5_193259_x2
ACCGGCCAAGGATTGAATCCT
>P5_201899_x6
TTGAACTGTTAAGAACCACTG
>P5_215179_x2
AAAGATGAGAGGGCTTCC
>P5_207510_x1
CGAATGTTGCTCGGTGAACCCCT
>P5_201958_x2
CTATACAACCTACTGTCTTT
>P5_216235_x1
TTTCCTCTACTCTGGCTGGTGAGT
>P5_218037_x11
TTGTGAAATGTTTAGGACCAC
>P5_204271_x2
AGTGGTTCTTAACAGTTCAACAGTTCTGTAGCG
>P5_216094_x45
TAATACTGCCGGGTAATGATGG
>P5_230581_x1
TGTGACATACTCTGCAGCTTGC
>P5_167229_x1
CTGGGGGTAAGGAGGGAACAACACTCAAGGT
>P5_237495_x1
CATCTTTCCCTGGATTTAGG
>P5_241272_x1
TTGAACTGTTAAGAACCACT
>P5_245759_x2
GAAATCAAGCGTGGGTGAGACCT
>P5_257113_x1
CGAATGTTGCTCGGTGAACCCC
>P5_252434_x7
GAATGTTGCTCGGTGAACCCCT
>P5_259797_x1
TGAGACCGGCTCAGATCCAGCAT
>P5_267345_x1
AATATAACACAGATGGCCTGT
>P5_275368_x1
TACCCGCTGTTGGTCCCAAGGAG
>P5_269955_x1
AGGAAATCCAGGAGCTGCAGGCTC
>P5_266090_x4
AGTGGTTCTTAACAGTTCAACAGTTCTGTAGCGCA
>P5_284728_x1
GTTCTGTAGCGCAATTGT
>P5_275459_x1
TGGCAAAGTTCTCAAGACAG
>P5_287559_x27
CATCTTACCGGACAGTGCTGGA
>P5_292384_x2
TGGTCGACCAGTTGGAAAGT
>P5_301061_x2
ACGGGAACTCCAAGGAAATTCTTG
>P5_306058_x5
CAACACTGTGCTGGAAGATGGA
>P5_317345_x1
AAACAAACATGGTGCACTTCT
>P5_326370_x1
ATGACTGGAGACTTGGCTTCC
>P5_306874_x1
TGAGTTTATTGGAGTTCCCACTG
>P5_288495_x4
AAACATTCGCGGTGCACTTCT
>P5_331757_x2
TTCGGCTGCACCAGGACAGGAAC
>P5_341858_x212
TGTGAAATGTTTAGGACCACT
>P5_344538_x1
TTTCCCTGGATTTAGGATGCTTG
>P5_359090_x1
TAACACTGTCTGGTAACG
>P5_360867_x1
AATGTTGCTCGGTGAACCC
>P5_353898_x1
AGCGCAATTGTGAAATGTTTAGGAC
>P5_336722_x1
AGTGGTTCTTAACAGTTCAACAGTTCTGTAGC
>P5_371145_x3
TGTGGAGACCTCAGCACGTAG
>P5_371940_x3
TGACATACTCTGCAGCTTGCTG
>P5_371389_x1
GGGGCTCCGCCCGGCTGTGGAATA
>P5_382373_x2
TGCGGAGCTGGTCCCGGGAGAG
>P5_387177_x2
AACAAACATGGTGCACTTCTT
>P6_945_x276
TAACACTGTCTGGTAACGATG
>P5_372748_x4
TGTGAAATGTTTAGGACCAC
>P6_1021_x1
ACCGGCCAAGGATTGAATCCTG
>P5_377388_x582
TAATACTGCCGGGTAATGATGGA
>P6_4249_x1
TAGTAGGTTGTATAGTTG
>P6_11446_x2
TGGTAGACTGTGGAACGTAG
>P6_6025_x1
AACACAGGTGTCCTAAGG
>P6_10848_x1
CATCTTACCGGACAGTGCTGGAT
>P6_18746_x4
TTTTCCTCTACTCTGGCTGGTGA
>P6_16028_x2
TTTGGCCATCGGAGGACCCA
>P6_21604_x2
TAATACTGCCGGGTAATGAT
>P6_22851_x6
AAGCAGGGACTGCTGAGGTTGG
>P6_26575_x1
ACGGGAACTCCAAGGAAATTC
>P6_25919_x1
TCTTGGGACTGCTGTGACCGTGA
>P6_29136_x2
TGTGGAGACCTCAGCACGTAGT
>P6_23924_x106
TAATACTGCCGGGTAATGATG
>P6_37673_x1
ATATAACACAGATGGCCTGT
>P6_42252_x2
TGCGGGTGAGACGGAAGAAC
>P6_30486_x37
TTGTGAAATGTTTAGGACCACTAG
>P6_44869_x2
CATCTTTCCCTGGATTTAGGAT
>P6_30830_x3
CGTGTCTGTCTGTCTTCACTGCA
>P6_53200_x7873
TGAAATGTTTAGGACCACTAG
>P6_52082_x1
CCGGAAGTGGAAGTAAGCGCA
>P6_55832_x3
TCTTTCCCTGGATTTAGGAT
>P6_60170_x1
TCTGGGCACTTCAGCTGGT
>P6_60694_x17
TTGAACTGTTAAGAACCACTG
>P5_233621_x50
TGAAATGTTTAGGACCACTA
>P6_54647_x1
TTACCAACAGGCGGGCCTGTGTGA
>P6_61637_x268
GTGAAATGTTTAGGACCACTA
>P6_67684_x2
ATTGCGCTACAGAACTGT
>P6_60342_x2
GCCCGGCTGTGGAATAACTATACAACCTA
>P6_63596_x1
AGAGGTTTTCTGGGTCTCTGTTTC
>P6_81677_x3
CGGCTGCACCAGGACAGGA
>P6_54044_x5
ATCTTACCGGACAGTGCTGGAT
>P6_62665_x1
CTAATACTGCCGGGTAATGATGGA
>P6_78804_x8
CTATACAACCTACTGTCTTTC
>P6_84124_x123
TGTGAAATGTTTAGGACCACTAG
>P6_92439_x13
TAACACTGTCTGGTAACGAT
>P6_85641_x4
TATCTGGTTGATTCTGCC
>P6_88458_x3
TGGACTAACTGTGGTATTGGGA
>P6_92434_x1
TTTCCTCTACTCTGGCTGGTGA
>P6_94804_x3
AATGTTGCTCGGTGAACCCCT
>P6_84916_x4
AAACATTCGCGGTGCACTTCTT
>P6_98827_x4
ATTCCATCCTTTACCTGCTGAG
>P6_103214_x6
TGGTAGACTGTGGAACGTAGG
>P6_112712_x1
TTTTCCTCTACTCTGGCTGGT
>P6_115576_x11
GTGAAATGTTTAGGACCAC
>P6_122177_x5
ATCCTGGGGCTGGAGCAGG
>P6_128163_x1
AATGTTTAGGACCACTAG
>P6_118059_x1
TGAGGTAGTAGGTTGTATAGTTGGGGCTCC
>P6_137769_x7189
GTGAAATGTTTAGGACCACTAG
>P6_125766_x1
TTACCAACAGGCGGGCCTGTGTG
>P6_132635_x1
AGGTTACCCGAGCAACTTTGC
>P6_147612_x4
AAGGCTGAAGCTCATACTGGC
>P6_138645_x1
CCGGAAGTGGAAGTAAGCGCAG
>P6_150455_x1
ACGGGAACTCCAAGGAAATTCTT
>P6_163578_x2
TTGAACTGTTAAGAACCA
>P6_167160_x220
TGTGAAATGTTTAGGACCACTA
>P6_183841_x2
TGCGGAGCTGGTCCCGGGAGA
>P6_170403_x182
TTGTGAAATGTTTAGGACCACTA
>P6_187762_x1987
GTGAAATGTTTAGGACCACT
>P6_190857_x1
TGTGAAATGTTTAGGACC
>P6_214476_x1
ACGGGAACTCCAAGGAAATTCT
>P6_188795_x2
GGAATAACTATACAACCTACTG
>P6_219305_x1
CATCTTACCGGACAGTGCTGG
>P6_219440_x219
TGAGGTAGTAGGTTGTATAGTTG
>P6_211143_x2
CTAATACTGCCGGGTAATGATG
>P6_220609_x3
CTTCCTGTCTCCTCCTTCCCAGT
>P6_225135_x1
CGAATGTTGCTCGGTGAACCCCT
>P6_229966_x7
AAGCAGGGACTGCTGAGGTTG
>P6_229181_x3
CAACACTGTGCTGGAAGATGGA
>P6_228606_x1
TGGGGCTCCGCCCGGCTGTGGAATAAC
>P6_226170_x1
GGGGCTCCGCCCGGCTGTGGAATAA
>P6_229751_x249
TTGTGAAATGTTTAGGACCACT
>P6_231157_x3
CGGCTGCACCAGGACAGGAAC
>P6_231682_x2
TTGTTCCCTCCTTACCCCCAGC
>P6_240326_x129
TTGAACTGTTAAGAACCACTGG
>P6_241580_x7
GTGAAATGTTTAGGACCA
>P6_240698_x1
GTTGAACTGTTAAGAACCACTGG
>P6_250765_x1
TTTTCCTCTACTCTGGCTGGTGAGT
>P6_251562_x5
AATATAACACAGATGGCCTGT
>P6_255961_x7
AAACAAACATGGTGCACTTCTT
>P6_273820_x4
AAAGATGAGAGGGCTTCC
>P6_263893_x1
TGGTCGACCAGTTGGAAAGT
>P6_256944_x4
CTATACAACCTACTGTCTTT
>P6_263557_x1
AATTGTGAAATGTTTAGGACCACT
>P6_265598_x1
TGTTTTACGTCCTTTCACCTAG
>P6_275188_x6
TTTCCTCTACTCTGGCTGGTGAGT
>P6_78835_x4
ATCTTACCGGACAGTGCTGGA
>P6_275013_x57
TAATACTGCCGGGTAATGATGG
>P6_283048_x1
CAGGTGACATCAGGCCAGAGA
>P6_293514_x4
TGTGACATACTCTGCAGCTTGC
>P6_283877_x2
CGTGTCTGTCTGTCTTCACTGC
>P6_291059_x1
GGCTGCACCAGGACAGGAAC
>P6_290204_x3
TAACACTGTCTGGTAACGA
>P6_287529_x3
CGGCTGCACCAGGACAGGAACT
>P6_295432_x1
ACGGGAACTCCAAGGAAATTCTTG
>P6_292868_x1
CCCATCTCTAAGTCCTGTGGA
>P6_302001_x2
TACCCGCTGTTGGTCCCAAGGA
>P6_297374_x149
TGAAATGTTTAGGACCACTA
>P6_307107_x7
TTGAACTGTTAAGAACCACT
>P6_307246_x1
TTCCTGACTCTGCTGTCCATGA
>P6_306268_x1
GAAATCAAGCGTGGGTGAGACC
>P6_308349_x1
TGACTGGAGACTTGGCTTC
>P6_303468_x1
CCGGAAGTGGAAGTAAGCGCAGG
>P6_319973_x3
TTTTCCTCTACTCTGGCTGGTG
>P6_321508_x6
GAATGTTGCTCGGTGAACCCCT
>P6_325399_x2
TGTGAAATGTTTAGGACCAC
>P6_338049_x4
TTGAACTGTTAAGAACCAC
>P6_353906_x2
TGCAGGAACTTGTGAGTCT
>P6_359965_x1
TTGGGACTGCTGTGACCGTG
>P6_361632_x10
TGAAATGTTTAGGACCAC
>P6_362536_x1
GTTCTGTAGCGCAATTGT
>P6_356383_x1
TTACCAACAGGCGGGCCTGTGT
>P6_338739_x1
AGTGGTTCTTAACAGTTCAACAGTTCTGTAGCGCA
>P6_366213_x34
CATCTTACCGGACAGTGCTGGA
>P6_368467_x2
CATCTTTCCCTGGATTTAGGA
>P6_380102_x1
TTGGGACTGCTGTGACCGTGACC
>P6_403843_x1
AAACAAACATGGTGCACTTCT
>P6_390772_x1
TGAGTTTATTGGAGTTCCCACTG
>P6_367390_x4
AAACATTCGCGGTGCACTTCT
>P6_400879_x2
AGAGGTTTTCTGGGTCTCTGT
>P6_413462_x414
TGAAATGTTTAGGACCACT
>P6_407253_x1
AGAGGTTTTCTGGGTCTCTGTTT
>P6_418554_x1
TGCAGGAACTTGTGAGTCTC
>P6_420352_x1
TCGGCTGCACCAGGACAGGA
>P6_422984_x8
TTGTGAAATGTTTAGGACCAC
>P6_457073_x5
TAACACTGTCTGGTAACG
>P6_434974_x353
TGTGAAATGTTTAGGACCACT
>P6_466284_x1
ACTGGCTGGATCTCTCCG
>P6_473290_x4
TGACATACTCTGCAGCTTGCTG
>P6_478680_x1
TCCGCTACACCTCGATGGGAACT
>P6_476979_x1
TTGGGGCTCCGCCCGGCTGTGGAATAACT
>P6_482303_x1
TGCGGGTGAGACGGAAGAACAC
>P6_481759_x1
TTCGGCTGCACCAGGACAGGA
>P6_480757_x1
ATTCCATCCTTTACCTGCTGA
>P6_485281_x1
TGTGACTGGTTGACCAGA
>P6_480215_x690
TAATACTGCCGGGTAATGATGGA
>P6_484999_x1
AGGTTACCCGAGCAACTTTGCA
>P6_486469_x2
CTTTGGCCATCGGAGGACCCAA
>P6_492558_x2
AACAAACATGGTGCACTTCTT
>P4_277754_x1
TTGAACTGTTAAGAACCAC
>P3_291532_x4
CGGCTGCACCAGGACAGGAACT

## Sheet: Hairpin_Mature of known miRNA
>ssc-let-7a-1																			>ssc-let-7a
CCCAGGUUGAGGUAGUAGGUUGUAUAGUUUAGAAUUGUAUCAAGGGAGAUAACUGUACAGCCUCCUAGCUUUCCUUGGGU																			UGAGGUAGUAGGUUGUAUAGUU
>ssc-let-7a-2																			>ssc-let-7c
CACUGUGGGAUGAGGUAGUAGGUUGUAUAGUUUUAGGGUCACACCCACCACUGGGAGAUAACUAUACAAUCUACUGUCUUUCCUAACGUGAU																			UGAGGUAGUAGGUUGUAUGGUU
>ssc-let-7c																			>ssc-let-7d-5p
UGUGUGCAUCCGGGUUGAGGUAGUAGGUUGUAUGGUUUAGAGUUACACCGUGGGAGUUAACUGUACAACCUUCUAGCUUUCCUUGGAGCACACU																			AGAGGUAGUAGGUUGCAUAGUU
>ssc-let-7d																			>ssc-let-7d-3p
GUUCCUAGGAAGAGGUAGUAGGUUGCAUAGUUUUAGGGCAGAGAUUUUGCCCACAAGGAGGUAACUAUACGACCUGCUGCCUUUCUUAGGGCCUUA																			CUAUACGACCUGCUGCCUUUCU
>ssc-let-7e																			>ssc-let-7e
GCCCCGGGCUGAGGUAGGAGGUUGUAUAGUUGAGGAGGACACCCACGGAGAUCACUAUACGGCCUCCUAGCUUUCCCCAG																			UGAGGUAGGAGGUUGUAUAGUU
>ssc-let-7f-1																			>ssc-let-7f-5p
UGUGGGAUGAGGUAGUAGAUUGUAUAGUUUUAGGGUCAUACCCCAUCUUGGAGAUAACUAUACAGUCUACUGUCUUUCCCACG																			UGAGGUAGUAGAUUGUAUAGUU
>ssc-let-7f-2																			>ssc-let-7f-3p
UCUAUCAGAGUGAGGUAGUAGAUUGUAUAGUUGUGGGGUAGUGAUUUUACCCUGUUCAGGAGAUAACUAUACAAUCUAUUGCCUUCCCUGAGGAGUA																			CUAUACAAUCUAUUGCCUUCC
>ssc-let-7g																			>ssc-let-7g
GGCUGAGGUAGUAGUUUGUACAGUUUGAGGGUCUAUGAUACCACCCGGUACAGGAGAUAACUGUACAGGCCACUGCCUUG																			UGAGGUAGUAGUUUGUACAGUU
>ssc-let-7i																			>ssc-let-7i-5p
CUGGCUGAGGUAGUAGUUUGUGCUGUUGGUCGGGUUGUGACAUUGCCCGCUGUGGAGAUAACUGCGCAAGCUACUGCCUUGCUAG																			UGAGGUAGUAGUUUGUGCU
>ssc-mir-1																			>ssc-let-7i-3p
CCGGUUGACGUACCUGCUUGGGGGACAUACUUCUUUAUGUGCCCAUAUGGACCUGCUAAGCUAUGGAAUGUAAAGAAGUAUGUAUUUCAGGCUGGGAACUCUCACCGG																			CUGCGCAAGCUACUGCCUUGCU
>ssc-mir-100																			>ssc-miR-1
AGGCCUGUUGCCACAAACCCGUAGAUCCGAACUUGUGCUGAUAGUGCACACAAGCUUGUGUCUAUAGGUAUGUGUCUGUG																			UGGAAUGUAAAGAAGUAUGUA
>ssc-mir-101-1																			>ssc-miR-100
GACUGAACUGUCCUUUUUCGGUUAUCAUGGUACCGAUGCUGUAUAUCUGAAAGGUACAGUACUGUGAUAACUGAAGAAUGGUGGUGCCAUC																			AACCCGUAGAUCCGAACUUGUG
>ssc-mir-101-2																			>ssc-miR-101
GGCUGCCCUGGCUCAGUUAUCACAGUGCUGAUGCUGUCCAUUCUAAAGGUACAGUACUGUGAUAACUGAAGGAUGGCAGCC																			UACAGUACUGUGAUAACUGAA
>ssc-mir-103-1																			>ssc-miR-103
CUUACUGCCCUCGGCUUCUUUACAGUGCUGCCUUGUUGCAUAUGGAUCAAGCAGCAUUGUACAGGGCUAUGAAGGCACUGAG																			AGCAGCAUUGUACAGGGCUAUGA
>ssc-mir-103-2																			>ssc-miR-10382
UGUGCUUUCAGCUUCUUUACAGUGCUGCCUUGUAGCAUUCAGGUCAAGCAGCAUUGUACAGGGCUAUGAAAGAACUAAGA																			UCUGACCCUGGCCCCUGACCCU
>ssc-mir-10382																			>ssc-miR-10383
AGGUGAGUAGGACGGAGGUCAGGGCAAGGGGUAGAGGCUGAACCUCUGACCCUGGCCCCUGACCCUACUCGCCU																			UGGUGCCUGACGUCUUGGCAGU
>ssc-mir-10383																			>ssc-miR-10384
GCCCACAGCCAGGGCUGCAGGCACUGACAUUCACCCAUGGUAUUGUGGUGCCUGACGUCUUGGCAGUGGGC																			CCCUGCGUGGCUUCUCUGUGCA
>ssc-mir-10384-1																			>ssc-miR-10386
GCCCCUGCGUGGCUUCUCUGUGCAGUCUUUUCUUCUGGGACCUGCACAGGAAGGCCACGGAGGGGC																			GUCGUCCUCUCCCUCCCUCCU
>ssc-mir-10384-2																			>ssc-miR-10388
UUUCAGCCCCUGCGUGGCUUCUCUGUGCAGUCUUUUCUUCUGGGACCUGCACAGGAAGGCCACGGAGGGGCCGGAG																			CACAACUCUGGGAAGUACCAUUU
>ssc-mir-10386																			>ssc-miR-10390
CCCGUCGUCCUCUCCCUCCCUCCUCUCCGGAGGGGGAGGGGGGGGCCCGCGGCGGG																			AUACUACUGACAGACCGCAACCU
>ssc-mir-10388																			>ssc-miR-10391
CACAACUCUGGGAAGUACCAUUUAGAUAUGCUAUAUUGUGAAUGGUGCUCCAGGGUUGU																			AAGGAAGGAGACUAACUCCGCC
>ssc-mir-10390																			>ssc-miR-105-1
ACUAUACUACUGACAGACCGCAACCUGAACACAACCUUUUUUGAUCCAGCAGGUGGUACAGGGUGCCGAUGUCUUUGUGGUUUGUUGAGUAUAGU																			UCAAAUGCUCAGACUCCUGU
>ssc-mir-10391																			>ssc-miR-106a
GGGUCAGUUUUCAUUUCAUUGGUCUUGUAAACCAGAAAAGGAGGAGGACACGUCCUCCCUAAGCCUCAAGGAAGGAGACUAACUCCGCC																			AAAAGUGCUUACAGUGCAGGUAGC
>ssc-mir-105-1																			>ssc-miR-107
UGUGCAUCGUAGUCAAAUGCUCAGACUCCUGUGGUGGCUGCUCAUGCACCACGGAUGUUUGAGCAUGUGCUACGGUGUCUA																			AGCAGCAUUGUACAGGGCUAUCA
>ssc-mir-106a																			>ssc-miR-10a-5p
CCUUGGCCGUGUAAAAGUGCUUACAGUGCAGGUAGCUUUUUGAGAUCUACUGCAAUGCAAGCACUUCUUACAUUACCAUGG																			UACCCUGUAGAUCCGAAUUUGU
>ssc-mir-107																			>ssc-miR-10a-3p
UUCUCUCUGCUUUCAGCUUCUUUACAGUGUUGCCUUGUGGCAUGGAGUUCAAGCAGCAUUGUACAGGGCUAUCAAAGCACAGAGAGC																			CAAAUUCGUAUCUAGGGGAAU
>ssc-mir-10a																			>ssc-miR-10b
UCUGUAUAUACCCUGUAGAUCCGAAUUUGUGUAAGGAAUUUUGUGGUCACAAAUUCGUAUCUAGGGGAAUAUGUAGUUGA																			UACCCUGUAGAACCGAAUUUGU
>ssc-mir-10b																			>ssc-miR-122-5p
GUCUAUAUAUACCCUGUAGAACCGAAUUUGUGUGGUAUCCACAUAGUCACAGAUUCGAUUCUAGGGGAAUAUAUGGUCGA																			UGGAGUGUGACAAUGGUGUUUGU
>ssc-mir-122																			>ssc-miR-122-3p
CCUUAGCAGAGCUGUGGAGUGUGACAAUGGUGUUUGUGUCCAAACUAUCAAACGCCAUUAUCACACUAAAUAGCUACUGUUAGGC																			AACGCCAUUAUCACACUAAAU
>ssc-mir-1224																			>ssc-miR-1224
CCUACCCUUGGUGAGGACUCGGGAGGUGGAGGGUGGCGCUGCCAGGGCCAGGGCACUGUCUCAGCUCGCUUCUCCCCCCACCUCCUCUCUCCUCAGGUGCGGUUGCAG																			CACCUCCUCUCUCCUCAGGU
>ssc-mir-1249-1																			>ssc-miR-1249
UGUUUGCAUGGGGAGGAGGGAGGAGAUGGGCCAAGUUCCCUCUGCCUGGAACGCCCUUCCCCCCCUUCUUCACCUAGCGAAC																			ACGCCCUUCCCCCCCUUCUUCA
>ssc-mir-1249-2																			>ssc-miR-1249
UGUUUGCAUGGGGAGGAGGGAGGAGAUGGGCCAAGUUCCCUCUGCCUGGAACGCCCUUCCCCCCCUUCUUCACCUAGCGAAC																			ACGCCCUUCCCCCCCUUCUUCA
>ssc-mir-124a-1																			>ssc-miR-124a
UCAAGACCAGACUCUGCCCUCCGUGUUCACAGCGGACCUUGAUUUAAUGUCAUACAAUUAAGGCACGCGGUGAAUGCCAAGAGCGGAGCCUACGGCUGCACUUGA																			UAAGGCACGCGGUGAAUGCCA
>ssc-mir-124a-2																			>ssc-miR-125a
AGGCCUCUCUCUCCGUGUUCACAGCGGACCUUGAUUUAAAUGUCCAUACAAUUAAGGCACGCGGUGAAUGCCAAGAAUGGGGCUG																			UCCCUGAGACCCUUUAACCUGUG
>ssc-mir-125a																			>ssc-miR-125b
GGCCUCUGAGUCCCUGAGACCCUUUAACCUGUGAGGACAUCCAGGGUCACAGGUGAGGUUCUUGGGAGCCUGGCGUCCGG																			UCCCUGAGACCCUAACUUGUGA
>ssc-mir-125b-1																			>ssc-miR-126-5p
CCUCUCAGUCCCUGAGACCCUAACUUGUGAUGUUUACCGUUUAAAUCCACGGGUUAGGCUCUUGGGAGCUGCGAGCCGUG																			CAUUAUUACUUUUGGUACGCG
>ssc-mir-125b-2																			>ssc-miR-126-3p
ACCAGACUUUUCCUAGUCCCUGAGACCCUAACUUGUGAGGUAUUUUAGUAACAUCACAAGUCAGGCUCUUGGGACCUAGGCGGAGGGGA																			UCGUACCGUGAGUAAUAAUGCG
>ssc-mir-126																			>ssc-miR-127
CGACGGGACAUUAUUACUUUUGGUACGCGCUGUGACACUUCAAACUCGUACCGUGAGUAAUAAUGCGCUGUCG																			UCGGAUCCGUCUGAGCUUGGCU
>ssc-mir-127																			>ssc-miR-1271-3p
AUCGCUGUCUCCAGCCUGCUGAAGCUCAGAGGGCUCUGAUUCAGAAAGAUCAUCGGAUCCGUCUGAGCUUGGCUGGUCGG																			UGCCUGCUAUGUGCCAGGCA
>ssc-mir-1271																			>ssc-miR-1271-5p
UAGAUCAGUGCUUGGCACCUAGUAAGCACUCAGUAUAUACUUGUUGAGUGCCUGCUAUGUGCCAGGCAUUGUGCUGAG																			CUUGGCACCUAGUAAGCACUC
>ssc-mir-1277																			>ssc-miR-1277
UAGCCUCCCAAAUAUAUAUAUAUAUGUACGUAUGUGUAUAUGAAUGUAUACGUAGAUAUAUAUGUAUUUUUGGUGGGUUU																			UACGUAGAUAUAUAUGUAUUUU
>ssc-mir-128-1																			>ssc-miR-128
UGAGCUGUUGGAUUCGGGGCCGUAGCACUGUCUGAGAGGUUUACAUUUCUCACAGUGAACCGGUCUCUUUUUCAGCUGCUUC																			UCACAGUGAACCGGUCUCUUU
>ssc-mir-128-2																			>ssc-miR-1285
GCAGUGGGAAGGGGGGCCGAGGCACUGUCCGAGAGUGAGUAGCAGGUCUCACAGUGAACCGGUCUCUUUCCCUACUGUGU																			CUGGGCAACAUAGCGAGACCCCGU
>ssc-mir-1285																			>ssc-miR-1296-5p
GCUGAUCAGUAGUGGGAUCGCGCCUGUGAAUAGCCACUGUACUCCAGCCUGGGCAACAUAGCGAGACCCCGUCUCUUUUG																			UUAGGGCCCUGGCUCCAUCUCC
>ssc-mir-1296																			>ssc-miR-1296-3p
CCUAACUGGGUUAGGGCCCUGGCUCCAUCUCCUUUAGGAAAACCUUCUGUGGGGAGUGGGGUUUUGACCCUAACCCAGCUGGGCU																			GAGUGGGGUUUUGACCCUAACC
>ssc-mir-129a																			>ssc-miR-129a-3p
CUUCGUGAAUCUUUUUGCGGUCUGGGCUUGCUGUACAUAACUCAAUAGCCGGAAGCCCUUACCCCAAAAAGCAUUCGCGG																			AAGCCCUUACCCCAAAAAGCAU
>ssc-mir-1306																			>ssc-miR-129a-5p
GUCUCCACCACCUCCCCUGCAAACGUCCAGUGAUGCAGAGGUAAUGGACGUUGGCUCUGGUGGUGAUGGACAGGCCGAAC																			CUUUUUGCGGUCUGGGCUUGC
>ssc-mir-1307																			>ssc-miR-1306-5p
CUACCAAUCUCGACCGGACCUCGACCGGCUCGUCUAUGUUGCCAAUCGACUCGGCGUGGCGUCGGUCGUGGUAGAUAGGC																			CCACCUCCCCUGCAAACGUCCA
>ssc-mir-130a																			>ssc-miR-1306-3p
CGGGCCGGAGCUCUUUUCACAUUGUGCUACUGUCUGCACCUAUCACUAGCAGUGCAAUGUUAAAAGGGCAUUGGCCACG																			ACGUUGGCUCUGGUGGUGAUG
>ssc-mir-130b																			>ssc-miR-1307
GCCUGCCUGACACUCUUUCCCUGUUGCACUACUGUGGGCCACUGGGAAGCAGUGCAAUGAUGAAAGGGCAUCAGUCAGGC																			ACUCGGCGUGGCGUCGGUCGUG
>ssc-mir-132																			>ssc-miR-130a
CUCCAGGGCAACCGUGGCUUUCGAUUGUUACUGUGGGAACCGGAGGUAACAGUCUACAGCCAUGGUCGCCCCGCAGCA																			CAGUGCAAUGUUAAAAGGGCAU
>ssc-mir-133a-1																			>ssc-miR-130b-5p
CGGGACCCAAAUGCUUUGCUAAAGCUGGUAAAAUGGAACCAAAUCAACUGUUGAAUGGAUUUGGUCCCCUUCAACCAGCUGUAGCUGCGCAUUGACAGCGCCG																			ACUCUUUCCCUGUUGCACUACU
>ssc-mir-133a-2																			>ssc-miR-130b-3p
UAGAGCUGGUAAAAUGGAACCAAAUCGCCUCUUCAAUGGAUUUGGUCCCCUUCAACCAGCUGUAGCUAUGCAU																			CAGUGCAAUGAUGAAAGGGCAU
>ssc-mir-1343																			>ssc-miR-132
GCUUCGGUGCUGGGGAGCGGCCCCCGGGCGGGCCUCUGCUCUGGCCCCUCCUGGGGCCCGCACUCUCGCUCCGGGUCCG																			UAACAGUCUACAGCCAUGGUCG
>ssc-mir-135-1																			>ssc-miR-133a-3p
AGGCCUCGCUGUUCUCUAUGGCUUUUUAUUCCUAUGUGAUUCUACUGCUCAUUCAUAUAGGGAUUGGAGCCGUGGCGCACGGCGGGGACA																			UUGGUCCCCUUCAACCAGCUG
>ssc-mir-135-2																			>ssc-miR-133a-5p
AGAUAAAUUCACUCUAGUGCUUUAUGGCUUUUUAUUCCUAUGUGAUAGUAAUAAAGUCUCAUGUAGGGAUGGAAGCCAUGAAAUACAUUGUGAAAAAUCA																			AGCUGGUAAAAUGGAACCAAAU
>ssc-mir-136																			>ssc-miR-133a-5p
UGAGCCCUCGGAGGACUCCAUUUGUUUUGAUGAUGGAUUCUUACGCUCCAUCAUCGUCUCAAAUGAGUCUUCAGAGGGUUCU																			AGCUGGUAAAAUGGAACCAAAU
>ssc-mir-137																			>ssc-miR-1343
ACUCUCUUCGGUGACGGGUAUUCUUGGGUGGAUAAUACGGAUUACGUUGUUAUUGCUUAAGAAUACGCGUAGUCGAGGAGAG																			CUCCUGGGGCCCGCACUCUCGC
>ssc-mir-138																			>ssc-miR-135
GCGGUGGGGCAGCUGGUGUUGUGAAUCAGGCCGUUGCCAAUCAGAGAACGGCUACUUCACAACACCAGGGUCACACCCCACCACA																			UAUGGCUUUUUAUUCCUAUGUGA
>ssc-mir-1388																			>ssc-miR-136-5p
GUGCCUCCAGGACUGUCAAACCUGAGAAUGGUGAGCGUCCAGGGACAAUCUCAGGUGUGUCAGCCCGAGAGGUGC																			ACUCCAUUUGUUUUGAUGAUGGA
>ssc-mir-139																			>ssc-miR-136-3p
GUGUAUUCUACAGUGCACGUGUCUCCAGUGUGGCUCGGAGGCUGGAGACGCGGCCCUGUUGGAGUAAC																			CAUCAUCGUCUCAAAUGAGUCU
>ssc-mir-140																			>ssc-miR-137
CCUGCCAGUGGUUUUACCCUAUGGUAGGUUACGUCAUGCUGUUCUACCACAGGGUAGAACCACGGACAGG																			UUAUUGCUUAAGAAUACGCGUAG
>ssc-mir-141																			>ssc-miR-138
CCAUCUUCCAGCACAGUGUUGGAUGGUCUAAUAGUGAAGCUCCUAACACUGUCUGGUAAAGAUGG																			AGCUGGUGUUGUGAAUCAGGC
>ssc-mir-142																			>ssc-miR-1388
GUGCAGUCACCCAUAAAGUAGAAAGCACUACUAACAGCACUGGAGGGUGUAGUGUUUCCUACUUUAUGGAUGAGUGUACU																			AGGACUGUCAAACCUGAGAAUG
>ssc-mir-143																			>ssc-miR-139-5p
GUCCCCCAGCCGGAGGUGCAGUGCUGCAUCUCUGGUCAGCUGGGAGUCUGAGAUGAAGCACUGUAGCUCGGGAAGGGAGA																			UCUACAGUGCACGUGUCUCCAG
>ssc-mir-144																			>ssc-miR-139-3p
GCCCUGGCUGGGAUAUCAUCAUAUACUGUAAGUUUGCGAUGAGACACUACAGUAUAGAUGAUGUACUAGUCCGGGU																			UGGAGACGCGGCCCUGUUGGAGU
>ssc-mir-145																			>ssc-miR-140-5p
CACCUUGUCCUCACGGUCCAGUUUUCCCAGGAAUCCCUUAGAUGCUGAGAUGGGGAUUCCUGGAAAUACUGUUCUUGAGGUCAUGG																			AGUGGUUUUACCCUAUGGUAG
>ssc-mir-1468																			>ssc-miR-140-3p
UGGGUGGUUUCUCCGUUUGCCUGUUUUGCUGACGUUCAUUUGACUCAUUCUCAGCAAAAUAAGCAAAUGGAAAAUUCAUCCAU																			UACCACAGGGUAGAACCACGGAC
>ssc-mir-146a																			>ssc-miR-141
UACUCAGCUUUGAGAACUGAAUUCCAUGGGUUGUGUCAUUGUCAGACCUGUGAAGUUUAGUUCUUCAGCUGGGAUAUC																			UAACACUGUCUGGUAAAGAUG
>ssc-mir-146b																			>ssc-miR-142-3p
GAACUUUGGCCACCUGGCUCUGAGAACUGAAUUCCAUAGGCUGUGAGCUCUAGCAAAUGCCCUAGGAACUCAGUUCUGGUGCCCGGCUGUGCUAUAGUC																			UGUAGUGUUUCCUACUUUAUGG
>ssc-mir-148a																			>ssc-miR-142-5p
GAGGCAAAGUUCUGAGACACUCCGACUCUGAAUAUGAUAGAAGUCAGUGCACUACAGAACUUUGUCUC																			CAUAAAGUAGAAAGCACUACU
>ssc-mir-148b																			>ssc-miR-143-5p
AUUUGAGGUGAAGUUCUGUUAUACACUCAGGCUGUGGCUCUCUGAAAGUCAGUGCAUCACAGAACUUUGUCUCGAAAGCU																			GGUGCAGUGCUGCAUCUCUGG
>ssc-mir-149																			>ssc-miR-143-3p
GCCCAGGCUCUGGCUCCGUGUCUUCACUCCCGUGUGUGUCCGAGGAGGGAGGGAGGGACGGGGGCUGUGCUGGGGC																			UGAGAUGAAGCACUGUAGCUC
>ssc-mir-150-1																			>ssc-miR-144
CUCGGCCCUAUCUCCCAACCCUUGUACCAGUGCGUGCCUCAGUCCCUGGUACAGGAAUGGGGGGCAGGGACCUGGGG																			UACAGUAUAGAUGAUGUAC
>ssc-mir-150-2																			>ssc-miR-145-5p
CUCGGCCCUAUCUCCCAACCCUUGUACCAGUGCGUGCCUCAGUCCCUGGUACAGGAAUGGGGGGCAGGGACCUGGGG																			GUCCAGUUUUCCCAGGAAUCCCUU
>ssc-mir-151																			>ssc-miR-145-3p
UUUUCCUGCCCUCGAGGAGCUCACAGUCUAGUACGUCUCAUCCCCUACUAGACUGAAGCUCCUUGAGGACAGGGAUCGUC																			GGAUUCCUGGAAAUACUGUUCU
>ssc-mir-152																			>ssc-miR-1468
CGGCCCAGGUUCUGUGAUACACUCCGACUCGGGCUCUGGAGCAGUCAGUGCAUGACAGAACUUGGGCCCGGACGGACCUU																			CUCCGUUUGCCUGUUUUGCUGA
>ssc-mir-153																			>ssc-miR-146a-5p
AGCGGUGGCCAGUGUCAUUUUUGUGAUGUUGCAGCUAGUAAUAUGAGCCCAGUUGCAUAGUCACAAAAGUGAUCAUUGGAAACUGUG																			UGAGAACUGAAUUCCAUGGGUU
>ssc-mir-155																			>ssc-miR-146a-3p
CUAUAUGCUGUUAAUGCUAAUUGUGAUAGGGGUUUUUACCUCCGUCUGACUCCUACAUGUUAGCAUUAACAGGGUAUGAUG																			CCUGUGAAGUUUAGUUCUUCAG
>ssc-mir-15a																			>ssc-miR-146b
UUGGAGUAAAGUAGCAGCACAUAAUGGUUUGUGGAUUUUGAAAAGGUGCAGGCCAUAUUGUGCUGCCUCAAAAAUACAA																			UGAGAACUGAAUUCCAUAGGC
>ssc-mir-15b																			>ssc-miR-148a-5p
UUGAGGCCUUAAAGUACUGUAGCAGCACAUCAUGGUUUACAUACUACAAUCAAGAUGCGAAUCAUUAUUUGCUGCUCUAGAAAUUUAAGGAAAUUCAU																			AAAGUUCUGAGACACUCCGACU
>ssc-mir-16-1																			>ssc-miR-148a-3p
UCCGCUCUAGCAGCACGUAAAUAUUGGCGUAGUAAAAUAAAUAUUAAACACCAAUAUUAUUGUGCUGCUUUAGCGUG																			UCAGUGCACUACAGAACUUUGU
>ssc-mir-16-2																			>ssc-miR-148b-3p
CAGUGCCUUAGCAGCACGUAAAUAUUGGCGUUAAGAUUCUAAAAUUAUCUCCAGUAUUAACUGUGCUGCUGAAGUAAGG																			UCAGUGCAUCACAGAACUUUGU
>ssc-mir-17																			>ssc-miR-148b-5p
GAAUAAUGUCAAAGUGCUUACAGUGCAGGUAGUGAUAAUGUGCAUCUACUGCAGUGAAGGCACUUGUAGCAUUAUGG																			GAAGUUCUGUUAUACACUCAGGC
>ssc-mir-181a-1																			>ssc-miR-149
GAGUUUAGAGGUUGCUUCAGUGAACAUUCAACGCUGUCGGUGAGUUUGGAAUUCAAAUCAAAACCAUCGACCGUUGAUUGUACCCUAUGGCCAACCAUCAGCUC																			UCUGGCUCCGUGUCUUCACUCCC
>ssc-mir-181a-2																			>ssc-miR-150
ACUCCAAGGAACAUUCAACGCUGUCGGUGAGUUUGGGAUUUGAAAAAACCACCGACCGUUGACUGUACCUUGGGGUUCUU																			UCUCCCAACCCUUGUACCAGUG
>ssc-mir-181b-1																			>ssc-miR-151-3p
GGUCACAAUCAACAUUCAUUGCUGUCGGUGGGUUGAACUGUGUAGACAAGCUCACUGAACAAUGAAUGCAACUGUGGCCC																			CUAGACUGAAGCUCCUUGAGGA
>ssc-mir-181b-2																			>ssc-miR-151-5p
AUGGCUGCACUCAACAUUCAUUGCUGUCGGUGGGUUUGAGUCUGAAUCAACUCACUGAUCAAUGAAUGCAAACUGCGGACCAAACA																			UCGAGGAGCUCACAGUCUAGU
>ssc-mir-181c																			>ssc-miR-152
CAAGGGUUUGGGGGAACAUUCAACCUGUCGGUGAGUUUGGGCAGCUCAGGCAAACCAUCGACCGUUGAGUGGACCCCGAGGCCUGGA																			UCAGUGCAUGACAGAACUUGG
>ssc-mir-181d																			>ssc-miR-153
UCACAAUCAACAUUCAUUGUUGUCGGUGGGUUGUGAGACGGAGGCCAGACCCACCGAGGGAUGAAUGUCACUGUGGCUGG																			UUGCAUAGUCACAAAAGUGA
>ssc-mir-182																			>ssc-miR-155-5p
UCGCACCGUUUUUGGCAAUGGUAGAACUCACACUGGUGAGAUAAUGGGAUCCGGUGGUUCUAGACUUGCCAACUAUGGUGCGAG																			UUAAUGCUAAUUGUGAUAGGGG
>ssc-mir-183																			>ssc-miR-155-3p
CUGUGUAUGGCACUGGUAGAAUUCACUGUGAACAGUCUCGGUCAGUGAAUUACCGAAGGGCCAUAAACAG																			UCCUACAUGUUAGCAUUAACA
>ssc-mir-1839																			>ssc-miR-15a
CCUAAAUGAAAAGGUAGAUAGAACAGGUCUUGUUUGCAAGAUGAAUUCAAGACCUACUUUUCUACCAACAGCAAUUACAC																			UAGCAGCACAUAAUGGUUUGU
>ssc-mir-184																			>ssc-miR-15b
CCAGUCACAUCCCCUUAUCACUUUUCCAGCCAGCUUUGUGACUCUAAAUGUUGGACGGAGAACUGAUAAGGGUAGGUGAUUGA																			UAGCAGCACAUCAUGGUUUACA
>ssc-mir-1842																			>ssc-miR-16
GCCUGGGGUUCUGAUGUGGCGGUGGGCAACGUGAGGGCAGCCAGCACCUGUGAGGUUGGUGGUGCUGACGUUGGCUCUGCGAGGUCGGCUCAAGGU																			UAGCAGCACGUAAAUAUUGGCG
>ssc-mir-185																			>ssc-miR-17-3p
GGUGAGGGAUUGGAGAGAAAGGCAGUUCCUGAUGGUCCCCUCCCCAGGGGCUGGCUUUCCUCUGGUCCUUCCCUCC																			ACUGCAGUGAAGGCACUUGUAG
>ssc-mir-186																			>ssc-miR-17-5p
UGCUUAUAACUUUCCAAAGAAUUCUCCUUUUGGGCUUUAUGAUUUUAUUUUAAGCCCAAAGGUGAAUUUUUUGGGAAGUUUG																			CAAAGUGCUUACAGUGCAGGUAG
>ssc-mir-187																			>ssc-miR-181a
UGAGACCUCGGGCUACAACACGGGACUCGGGCGCUGCUCUGACCCCUCGUGUCUUGUGUUGCAGCCGGAGGGACGCAG																			AACAUUCAACGCUGUCGGUGAGUU
>ssc-mir-18a																			>ssc-miR-181b
GUGCUUUUUGUUCUAAGGUGCAUCUAGUGCAGAUAGUGAAGUAGAUUAGCAUCUACUGCCCUAAGUGCUCCUUCUGGCAUAAGAAGUUAUGU																			AACAUUCAUUGCUGUCGGUGGGUU
>ssc-mir-18b																			>ssc-miR-181c
UCUCUUGUGUUAAGGUGCAUCUAGUGCAGUUAGUGAAGCAGCUUAGAAUCUACUGCCCUAAAUGCCCCUUCUGGCACAGGCUG																			AACAUUCAACCUGUCGGUGAGU
>ssc-mir-190a																			>ssc-miR-181d-5p
GGCCUCUGUGUGAUAUGUUUGAUAUAUUAGGUUGUUAUUUAAUCCAACUAUAUAUCAAACAUAUUCCUACAGUGUCUUGCCC																			AACAUUCAUUGUUGUCGGUGGGUU
>ssc-mir-190b																			>ssc-miR-181d-3p
UGCUUCUGUGUGAUAUGUUUGAUAUUGGGUUGUUUAAUUAGGAACCAACUAAAUGUCAAACAUAUUCUUACAGCAGUAGGCAA																			CCCACCGAGGGAUGAAUGUCAC
>ssc-mir-191																			>ssc-miR-182
ACAGCGGGCAACGGAAUCCCAAAAGCAGCUGUUGUCUCCAGAGCAUUCCAGCUGCACUUGGAUUUCGUUCCCUGCUCUCU																			UUUGGCAAUGGUAGAACUCACACU
>ssc-mir-192																			>ssc-miR-183
GCACAGGGCUCUGACCUAUGAAUUGACAGCCAGUGCUCUCAUCUCCCCUCUGGCUGCCAAUUCCAUAGGUCACAGGUAUG																			UAUGGCACUGGUAGAAUUCACUG
>ssc-mir-193a																			>ssc-miR-1839-3p
GCGGGAGCUGAGGGCUGGGUCUUUGCGGGCGAGAUGAGGGUGUUGGUUCAACUGGCCUACAAAGUCCCAGUCCUCGGCCC																			AGACCUACUUUUCUACCAACA
>ssc-mir-194a																			>ssc-miR-1839-5p
UGCCACCCCCUGUAACAGCAACUCCAUGUGGAAGUGCCCACUAGUUCCAGUGGGGCUGCUGUUAUCUGGGGUGGGG																			AAGGUAGAUAGAACAGGUCUUG
>ssc-mir-194b																			>ssc-miR-184
CGCCAUCAGCUGUAACAGCGACUCCAUGUGGACUGUGCCCCAAUUUCCAGUGGAGAUGCUGUUACCUUUGACGGCGAC																			UGGACGGAGAACUGAUAAGGGU
>ssc-mir-195																			>ssc-miR-1842
CAGCCCCCCUGGCUCUAGCAGCACAGAAAUAUUGGCACCGGGCGGAGAGUCUGCCAGUAUUGGCUGUGCUGCCCCAGGCA																			UUGGCUCUGCGAGGUCGGCU
>ssc-mir-196a-1																			>ssc-miR-185
CUGAGUGAAUUAGGUAGUUUCAUGUUGUUGGGCCUGGAUUUCUGAACACAACGACAUUAAACCACCCGACUCACGGCAGU																			UGGAGAGAAAGGCAGUUCCUGA
>ssc-mir-196a-2																			>ssc-miR-186-5p
UUGCUCAGCUGAUCUGUGGCUUAGGUAGUUUCAUGUUGUUGGGAUUGAGUUUUGAACUCGGCAACAAGAAACUGCCUGAGUUACAUCAGUCGGUUAUCGUCGAGGGC																			CAAAGAAUUCUCCUUUUGGGCUU
>ssc-mir-196b-1																			>ssc-miR-186-3p
CUGGUCGGUGAUUUAGGUAGUUUCCUGUUGUUGGGAUCCACCUUUCUCUCGACAGCACGACACUGCCUUCAUUACUUCAG																			GCCCAAAGGUGAAUUUUUUGGG
>ssc-mir-196b-2																			>ssc-miR-187
GUCGGUGAUUUAGGUAGUUUCCUGUUGUUGGGAUCCACCUUUCUCUCGACAGCACGACACUGCCUUCAUUACUUCAGU																			UCGUGUCUUGUGUUGCAGCCGG
>ssc-mir-199a-1																			>ssc-miR-18a
UCCGUCGCCCCAGUGUUCAGACUACCUGUUCAGGACAAUGCCGUUGUACAGUAGUCUGCACAUUGGUUAGACUGGG																			UAAGGUGCAUCUAGUGCAGAUA
>ssc-mir-199a-2																			>ssc-miR-18b
CCCCGCCAACCCAGUGUUCAGACUACCUGUUCAGGGGGCUCUGAAUGUGUACAGUAGUCUGCACAUUGGUUAGGCUGGGC																			UAAGGUGCAUCUAGUGCAGUUAG
>ssc-mir-199b																			>ssc-miR-190a
CCGUCUACCCAGUGUUUAGACUAUCUGUUCAGGACUCCCAAAUUGUACAGUAGUCUGCACAUUGGUUAGGCUGG																			UGAUAUGUUUGAUAUAUUAGG
>ssc-mir-19a																			>ssc-miR-190b
GCAGUCCUCUGUUAGUUUUGCAUAGUUGCACUACAAGAAGAAUGUAGUUGUGCAAAUCUAUGCAAAACUGAUGGUGGCCUGC																			UGAUAUGUUUGAUAUUGGGUUG
>ssc-mir-19b-1																			>ssc-miR-191
CUGUUCUAUGGUUAGUUUUGCAGGUUUGCAUCCAGCUGUGUGAUAUUCUGCUGUGCAAAUCCAUGCAAAACUGACUGUGG																			CAACGGAAUCCCAAAAGCAGCUG
>ssc-mir-19b-2																			>ssc-miR-192
UACAGUUAGUUUUGCAGGUUUGCAUUUCAGCGUAUGUAUGUGUAUAUGGCUGUGCAAAUCCAUGCAAAACUGAUUGUGAU																			CUGACCUAUGAAUUGACAGCC
>ssc-mir-200b																			>ssc-miR-193a-5p
CCGCCAUCUUACUGGGCAGCAUUGGAUGGUGUCUGGUCUCUAAUACUGCCUGGUAAUGAUGACGG																			UGGGUCUUUGCGGGCGAGAUGA
>ssc-mir-202																			>ssc-miR-193a-3p
CGCCGUUCCGCCUUCCUAUGCAUAUACUUCUUUGAGGGUCUGGCCUGAAGAGGUGUAGGCAUGGGAAACCGGGGCGACGA																			AACUGGCCUACAAAGUCCCAGU
>ssc-mir-204																			>ssc-miR-194a-5p
GGCUACAGUCCUUCUCAUGUGACUCGUGGACUUCCCUUUGUCAUCCUAUGCCUGAGAAUAUAUGAAGGAGGCUGGGAAGGCAAAGGGACGUUCAAUUGUCAUCACUGGC																			UGUAACAGCAACUCCAUGUGG
>ssc-mir-205																			>ssc-miR-194a-3p
CUCUUGUCCUUCAUUCCACCGGAGUCUGUCUCAUACCCAACCAGAUUUCAGUGGAGUGAAGCUCAGGAG																			CCAGUGGGGCUGCUGUUAUCU
>ssc-mir-206																			>ssc-miR-194b-3p
UUCCCGAGGCCACAUGCUUCUUUAUAUCCCCAUACGGAUUACUUGACUAUGGAAUGUAAGGAAGUGUGUGAUCUCGUUAA																			CCAGUGGAGAUGCUGUUACCUU
>ssc-mir-208b																			>ssc-miR-194b-5p
CUCUCAGGGAAGCUUUUUGCUCGCGUUAUGUUUCUCAUCCGAAUAUAAGACGAACAAAAGGUUUGUCUGAGGGCAGAGUG																			UGUAACAGCGACUCCAUGUGGA
>ssc-mir-20a																			>ssc-miR-195
GUAGCACUAAAGUGCUUAUAGUGCAGGUAGUGUUUAGUUAUCUACUGCAUUAUGAGCACUUAAAGUACUGC																			UAGCAGCACAGAAAUAUUGGC
>ssc-mir-20b-1																			>ssc-miR-196a
CCGGCAGUACCAAAGUGCUCACAGUGCAGGUAGGUUUUGCAUUACUCUACUGUAGUGUGGGCACUUCCAGUACUCUUGGA																			UAGGUAGUUUCAUGUUGUUGGG
>ssc-mir-20b-2																			>ssc-miR-196b-5p
CCGGCAGUACCAAAGUGCUCACAGUGCAGGUAGGUUUUGCAUUACUCUACUGUAGUGUGGGCACUUCCAGUACUCUUGGA																			UAGGUAGUUUCCUGUUGUUGGG
>ssc-mir-21																			>ssc-miR-196b-3p
UGUACCACCUUGUCGGGUAGCUUAUCAGACUGAUGUUGACUGUUGAAUCUCAUGGCAACAGCAGUCGAUGGGCUGUCUGACAUUUUGGUAUC																			CGACAGCACGACACUGCCUUCA
>ssc-mir-210																			>ssc-miR-196b-3p
GCGCAGGGCAGCCACUGCCCACCGCACACUGCGCUGCUCCGGACCCACUGUGCGUGUGACAGCGGCUGAUCUGUCC																			CGACAGCACGACACUGCCUUCA
>ssc-mir-212																			>ssc-miR-199a-5p
GCGCGCCGGCACCUUGGCUCUAGACUGCUUACUGCCCGGGCCGCCCUCAGUAACAGUCUCCAGUCACGGCCACCGACGCCUG																			CCCAGUGUUCAGACUACCUGUUC
>ssc-mir-214																			>ssc-miR-199a-3p
GGCCUGGCUGGACGGAGUUGUCAUGUGUCUGCCUGUCUACACUUGCUGUGCAGAACAUCCGCUCACCUGUACAGCAGGCACAGACAGGCAGUCACAUGACAACCCAGCCU																			ACAGUAGUCUGCACAUUGGUUA
>ssc-mir-215																			>ssc-miR-199b-5p
AGAGAUGGUGUACAGGAAAAUGACCUAUGAAUUGACAGACAAUGUGGCUAAAUCUGUCUGUCAUUUCUGUAGGCCAAUAUUCUGUAUAUCUCUGCU																			CCCAGUGUUUAGACUAUCUGUU
>ssc-mir-217-1																			>ssc-miR-199b-3p
AUAAUUAUUACAGAGUUUUUGAUGUCGCAGAUACUGCAUCAGGAACUGAUUGGAUAAGAAUUGGUCACCAUCAGUUCUUAAUGCAUUGCCUUCAGCAUCUAAACAAG																			UACAGUAGUCUGCACAUUGGUU
>ssc-mir-217-2																			>ssc-miR-19a
AUGUCGCAGAUACUGCAUCAGGAACUGAUUGGAUAAGAAUUGGUCACCAUCAGUUCUUAAUGCAUUGCCUUCAGCAUC																			UGUGCAAAUCUAUGCAAAACUGA
>ssc-mir-218-1																			>ssc-miR-19b
AGAUUUUCUGUUGUGCUUGAUCUAACCAUGUGGUUGCCAGGUAUGAGUAAAACAUGGUUCUGUCAAGCACCAUGGAACGUCACG																			UGUGCAAAUCCAUGCAAAACUGA
>ssc-mir-218-2																			>ssc-miR-200b
AGAUUUUCUGUUGUGCUUGAUCUAACCAUGUGGUUGCCAGGUAUGAGUAAAACAUGGUUCUGUCAAGCACCAUGGAACGUCA																			UAAUACUGCCUGGUAAUGAUGAC
>ssc-mir-218b																			>ssc-miR-202-3p
GGGCUUUCCUUUGUGCUUGAUCUAACCAUGUGGUGGAACGAUGGAAACGGAACAUGGUUCUGUCAAGCACCGCGGAAAGCUCCG																			AGAGGUGUAGGCAUGGGAA
>ssc-mir-219a																			>ssc-miR-202-5p
CCGCGGCUCUUGAUUGUCCAAACGCAAUUCUCGAGUCUAUAGCUCUGGCCGAGAGUUGAGUCUGGACGUCCCGAGCCGUCGCC																			UUCCUAUGCAUAUACUUCUUU
>ssc-mir-219b																			>ssc-miR-204
GGCUUCGCCACUGAUUGUCCAAACGCAAUUCUUGUACGAGUCUGCGGCCAACCGAGAAUUGUGGCUGGACAUCUGUGGCUGAGC																			UUCCCUUUGUCAUCCUAUGCCU
>ssc-mir-22																			>ssc-miR-205
GAGCCGCAGUAGUUCUUCAGUGGCAAGCUUUAUGUCCUGACCCAGCUAAAGCUGCCAGUUGAAGAACUGUUGCCCUCUGC																			UCCUUCAUUCCACCGGAGUCUG
>ssc-mir-221																			>ssc-miR-206
UGAACCUGGCAUACAAUGUAGAUUUCUGUGUUUGUUGGGCAACAGCUACAUUGUCUGCUGGGUUUCAGGC																			UGGAAUGUAAGGAAGUGUGUGA
>ssc-mir-222																			>ssc-miR-208b
UGCCCUCAAUGGCUCAGUAGCCAGUGUAGAUCCUGUCAUUUGUAAUCAGUAGCUACAUCUGGCUACUGGGUCUCUGAUGG																			AUAAGACGAACAAAAGGUUUGU
>ssc-mir-223																			>ssc-miR-20a-5p
CCACGCUCCGUGUAUUUGACAAGCUGAGUUGGACACUCCAUGUAGUAGAGUGUCAGUUUGUCAAAUACCCCAAGUGCGG																			UAAAGUGCUUAUAGUGCAGGUA
>ssc-mir-224																			>ssc-miR-20a-3p
GGGCUUUCAAGUCACUAGUGGUUCCGUUUAGUAGAAGGUUUUGCAUUGUUUCAAAAUGGUGCCCUAGUGACUACAAAGCCC																			ACUGCAUUAUGAGCACUUAAAGU
>ssc-mir-2320																			>ssc-miR-20b
GCUGUCCCCAUGGCACAGGGUCCAGCUGUCGGCUGUAAUACCCGAUGGGUCGAUGAUGGUCCCUGUGUUUGGGGCGAGCAC																			CAAAGUGCUCACAGUGCAGGUAG
>ssc-mir-23a																			>ssc-miR-21-5p
CGGCUGGGGUUCCUGGGGAUGGGAUUUGCUGCCUGUCACAAAUCACAUUGCCAGGGAUUUCCAAUCGACC																			UAGCUUAUCAGACUGAUGUUGA
>ssc-mir-23b																			>ssc-miR-21-3p
CUCUGGCUGCUUGGGUUCCUGGCAUGCUGAUUUGUGACUUAAGAUUAAAAUCACAUUGCCAGGGAUUACCACGCAGCCAC																			CAACAGCAGUCGAUGGGCUGU
>ssc-mir-24-1																			>ssc-miR-210
CUCUGCCUCCCGUGCCUACUGAGCUGAAACACAGUUGAUUUGUGCAGACUGGCUCAGUUCAGCAGGAACAGG																			CUGUGCGUGUGACAGCGGCUGA
>ssc-mir-24-2																			>ssc-miR-212
GACCCGCCCUCCGGUGCCUACUGAGCUGAUAUCAGUUCUCAUUUUACACACUGGCUCAGUUCAGCAGGAACAGGAGUCGA																			ACCUUGGCUCUAGACUGCUUACU
>ssc-mir-2411																			>ssc-miR-214-5p
AGAGGCAAUGUGGAGUGACUGUCAGAUGCAGCCAUCAGAAUAGGUGAUUUGGCUGAACUGUCAUACUCCCACAUCCUCCACCA																			UGCCUGUCUACACUUGCUGUGC
>ssc-mir-2483																			>ssc-miR-214-3p
UGAAAAGUUCCGUCAACCAUCCAGCUGUUUGGGGUGAUGCAAACAAACAUCUGGUUGGUUGAGAGAAUUUUUUACU																			ACAGCAGGCACAGACAGGCAG
>ssc-mir-26a																			>ssc-miR-215
GGCUGUGGCUGGAUUCAAGUAAUCCAGGAUAGGCUGUUUCCAUCUGUGAGGCCUAUUCUUGAUUACUUGUUUCUGGAGGCAGCU																			AUGACCUAUGAAUUGACAGAC
>ssc-mir-26b																			>ssc-miR-217
CCCAGUUCAAGUAAUUCAGGAUAGGUUGUGUGCUGUCCAGCCUGUUCUCCAUUACUUGGCUCGGG																			UACUGCAUCAGGAACUGAUUGGAU
>ssc-mir-27a																			>ssc-miR-218-3p
UGGCCUGGGGAGCAGGGCUUAGCUGCUUGUGAGCAGGUCCACAGCAAGUCGUGUUCACAGUGGCUAAGUUCCGCCCCCUGGA																			AUGGUUCUGUCAAGCACCAUG
>ssc-mir-27b																			>ssc-miR-218-5p
ACGAGGUGCAGAGCUUAGCUGAUUGGUGAACAGUGACUGGUUUCCGCUUUGUUCACAGUGGCUAAGUUCUGCACCUGAAG																			UUGUGCUUGAUCUAACCAUGU
>ssc-mir-28																			>ssc-miR-218-3p
GGUCCUUGCCCUCAAGGAGCUCACAGUCUAUUGAGUUGCCUUUCUGUCUUCCCCACUAGAUUGUGAGCUCCUGGAGGGCAGGCACU																			AUGGUUCUGUCAAGCACCAUG
>ssc-mir-296																			>ssc-miR-219a
GACCCUUCCGGAGGGCCCCCCCCAAUCCUGUUGUGCUGGAUUCAGAGGGUUGGGCGGAGGCUUUCCUGAAGGCUCUG																			AGAGUUGAGUCUGGACGUCCCG
>ssc-mir-299																			>ssc-miR-219b-3p
CGGUACUUGAAGAAAUGGUUUACCGUCCCACAUACAUUUUGCAUAUGUAUGUGGGACGGUAAACCGCUUCUUGGUAUCC																			AGAAUUGUGGCUGGACAUCU
>ssc-mir-29a																			>ssc-miR-22-5p
CCCCUUAGAGGAUGACUGAUUUCUUUUGGUGUUCAGAGUCAAUAUAAUUUUCUAGCACCAUCUGAAAUCGGUUAUAAUGAUUGGGG																			AGUUCUUCAGUGGCAAGCUUUA
>ssc-mir-29b-1																			>ssc-miR-22-3p
CUUCAGGAAGCUGGUUUCAUAUGGUGGUUUAGAUUUAAAAAGUGAUUGUCUAGCACCAUUUGAAAUCAGUGUUCUUGGGGG																			AAGCUGCCAGUUGAAGAACUGU
>ssc-mir-29b-2																			>ssc-miR-221-3p
CUUCUGGAAGCUGGUUUCACAUGGUGGCUUAGAUUUUUCCAUCUUUGUAUCUAGCACCAUUUGAAAUCAGUGUUUUAGGAGUAA																			AGCUACAUUGUCUGCUGGGUUU
>ssc-mir-29c																			>ssc-miR-221-5p
AUCUCUUACACAGGCUGACCGAUUUCUCCUGGUGUUCAGAGUCUGUUUUUGUCUAGCACCAUUUGAAAUCGGUUAUGAUGUAGGGGGA																			ACCUGGCAUACAAUGUAGAUUUCUGU
>ssc-mir-301																			>ssc-miR-222
GCUAACAAAUGCUCUGACUUUAUUGCACUACUGUACUUUACAGCUACCAGUCCAAUAGUAUUGUCAAAGCAUCUGAGAGCAG																			AGCUACAUCUGGCUACUGGGUCUC
>ssc-mir-30a																			>ssc-miR-223
UCCCUGCGACAGUGAGCGGCUGUAAACAUCCUCGACUGGAAGCUGUGAGGCUGAAGACGGGCUUUCAGUCGGAUGUUUGCAGCCGCCGACUGCCUCCCGCAUCAGGA																			UGUCAGUUUGUCAAAUACCCC
>ssc-mir-30b																			>ssc-miR-224
UUUCAGUUCGUGUAAACAUCCUACACUCAGCUGUAAUACAUGGAUUGGCUGGGAGGUGGAUGUUUACUUCAGCUGA																			CAAGUCACUAGUGGUUCCGUUUA
>ssc-mir-30c-1																			>ssc-miR-2320-3p
CGUAGUGCGUGUAAACAUCCUACACUCUCAGCUGUGAGCUCGAGGUGGCUGGGAGAGGGUUGUUUACUCCUUCUGCCAUG																			CGAUGAUGGUCCCUGUGUUUG
>ssc-mir-30c-2																			>ssc-miR-2320-5p
GACAGAUACUGUAAACAUCCUACACUCUCAGCUGUGGAAAGUAAGAAAGCUGGGAGAAGGCUGUUUACUCUCUCUGCCUU																			UGGCACAGGGUCCAGCUGUCGG
>ssc-mir-30d																			>ssc-miR-23a
CUGUUGUUGUAAACAUCCCCGACUGGAAGCUGUAAGACAUAGCUAAGCUUUCAGUCAGAUGUUUGCUGCCACCGACUCU																			AUCACAUUGCCAGGGAUUUCC
>ssc-mir-30e																			>ssc-miR-23b
UUUGCCACUGUAAACAUCCUUGACUGGAAGCUGUGAGGCGUUCCCAGGAGCUUUCAGUCGGAUGUUUACAGCGGCAGGCU																			AUCACAUUGCCAGGGAUUACCA
>ssc-mir-31																			>ssc-miR-24-1-5p
ACUGGAGAGGAGGCAAGAUGCUGGCAUAGCUGUUAAACUGAGAACCUGCUAUGCCAACAUAUUGCCAUCUUUCUUGUC																			GUGCCUACUGAGCUGAAACACAGU
>ssc-mir-32																			>ssc-miR-24-3p
GGAGAUAUUGCACAUUACUAAGUUGCAUGUUGUCACGGCCUCAGUGCAAUUUAGUGUGUGUGAUAUUUUC																			UGGCUCAGUUCAGCAGGAACAG
>ssc-mir-320																			>ssc-miR-24-2-5p
GCUCCCCUCCGCCUUCUCUUCCCGGUUCUUCCCGGAGUCGGGAAAAGCUGGGUUGAGAGGGCGAAAAAGGAAGAGGGGAC																			GUGCCUACUGAGCUGAUAUCAGU
>ssc-mir-323																			>ssc-miR-2411
UUGGUACUUGGAGAGAGGUGGUCCGUGGCGCGUUCGCUUUAUUUAUGGCGCACAUUACACGGUCGACCUCUUUGCGGUAUCUAAUC																			UGGAGUGACUGUCAGAUGCAGC
>ssc-mir-324																			>ssc-miR-2483
CUAUGCCUCCCCGCAUCCCCUAGGGCAUUGGUGUGAAGCUGGAGACCCACUGCCCCAGGUGCUGCUGGGGGUUGUAGUCU																			AAACAUCUGGUUGGUUGAGAGA
>ssc-mir-325																			>ssc-miR-26a
AGUGCUUGGUUCCUAGUAGGUGUUCAGUAAGUGUUUGUGACAUAAUUCGUUUAUUGAGCACCUCCUAUCAAUCAAGCACUGUGCUAGGUUCUGG																			UUCAAGUAAUCCAGGAUAGGCU
>ssc-mir-326																			>ssc-miR-26b-5p
UCUGUCUGUUGGGCUGGAGGCAGGGCCUUUGUGCAGGCGGGUUGUGCUCAGAUCGCCUCUGGGCCCUUCCUCCAGCCCAGAGGCGGAUUCA																			UUCAAGUAAUUCAGGAUAGGUU
>ssc-mir-328																			>ssc-miR-26b-3p
GGAGCGGGGGGGCAGGAGGGGCUCAGGGAGAAAGUGUGUGCCGCCCCUGGCCCUCUCUGCCCUUCCGUCCCCCGUUCCUG																			CCUGUUCUCCAUUACUUGGCU
>ssc-mir-330																			>ssc-miR-27a
CUGCCUCUCUGGGCCUGUGUCUUAGGCUCUGCAAGAUCAACCGAGCAAAGCACACGGCCUGCAGAGAGGCAG																			UUCACAGUGGCUAAGUUCCGC
>ssc-mir-331																			>ssc-miR-27b-5p
UUGUUUGGGUUUGUUCUAGGUAUGGUCCCAGGGAUCCCAGAUCAAACCAGGCCCCUGGGCCUAUCCUAGAACCAACCUAA																			AGAGCUUAGCUGAUUGGUGAACA
>ssc-mir-335																			>ssc-miR-27b-3p
CUUUUGGGCGGGGGUCAAGAGCAAUAACGAAAAAUGUUUGUCAUAAACCGUUUUUCAUUAUUGCUCCUGACCUCCUCUCA																			UUCACAGUGGCUAAGUUCUGC
>ssc-mir-338																			>ssc-miR-28-5p
CCGUCCUCCCCAACAAUAUCCUGGUGCUGAGUGAUGACACACGCAACUCCAGCAUCAGUGAUUUUGUUGAAGAGGGCAG																			AAGGAGCUCACAGUCUAUUGAG
>ssc-mir-339-1																			>ssc-miR-28-3p
GCAGCCGCCGUCCCUGUCCUCCAGGAGCUCACUUACCUUGGGCCGUGAGCUCCUCGAGGCCAGAGCCCGUGUCUGCCUCU																			CACUAGAUUGUGAGCUCCUGGA
>ssc-mir-33b																			>ssc-miR-296-5p
CGGGCGGCCCCGCGGUGCAUUGCUGUUGCAUUGCACGUGUGAGGCGGGUGCAGUGCCUCGGCAGUGCAGCCCGGAGCCGGCCCCUGGCACCGA																			GAGGGCCCCCCCCAAUCCUGU
>ssc-mir-340-1																			>ssc-miR-296-3p
UACCUGGUGUGAUUAUAAAGCAAUGAGACUGAUUGUCAUAUGUCGUUUGUGGGAUCCGUCUCAGUUACUUUAUAGCCAUA																			AGGGUUGGGCGGAGGCUUUCC
>ssc-mir-340-2																			>ssc-miR-299
CCUGGUGUGAUUAUAAAGCAAUGAGACUGAUUGUCAUAUGUCGUUUGUGGGAUCCGUCUCAGUUACUUUAUAGCCAUACCUGGU																			AUGGUUUACCGUCCCACAUAC
>ssc-mir-342																			>ssc-miR-29a-5p
AAGGUGAGGGUGCUAUCUGUGACUGAGGGACAUGGCGCAUAGAACUGUCUCACACAGAAAUCGCACCCGUCACCUUGGCC																			ACUGAUUUCUUUUGGUGUUCAG
>ssc-mir-345-1																			>ssc-miR-29a-3p
AACCCAGGUCUGCUGACUCCUAGUCCAGUGCUUGUGAUGGCUGGUGGGCCCUGAACUAGGGGUCUGGAGGCCUGGGUUUG																			CUAGCACCAUCUGAAAUCGGUUA
>ssc-mir-345-2																			>ssc-miR-29b
ACCCAGGUCUGCUGACUCCUAGUCCAGUGCUUGUGAUGGCUGGUGGGCCCUGAACUAGGGGUCUGGAGGCCUGGGUUU																			UAGCACCAUUUGAAAUCAGUGUU
>ssc-mir-34a																			>ssc-miR-29c
UUUCUUUGGCAGUGUCUUAGCUGGUUGUUGUGAGUAAUAGCAAAGGAAGCAAUCAGCAGCAUCCUGCCCUAGAACA																			UAGCACCAUUUGAAAUCGGUUA
>ssc-mir-34c-1																			>ssc-miR-301
AGUCUAGUUACUAGGCAGUGUAGUUAGCUGAUUGCUGAUAAAACCAAUCACUAACCACACGGCCAGGUAAAAAGAUUUGG																			CAGUCCAAUAGUAUUGUCAAAGC
>ssc-mir-34c-2																			>ssc-miR-30a-3p
UCUAGUUACUAGGCAGUGUAGUUAGCUGAUUGCUGAUAAAACCAAUCACUAACCACACGGCCAGGUAAAAAGAU																			CUUUCAGUCGGAUGUUUGCAGC
>ssc-mir-361																			>ssc-miR-30a-5p
GGAGCUUAUCAGAAUCUCCAGGGGUACUUAUAAUUUGAAAAAGUCCCCCAGGUGUGAUUCUGAUUUGCUUCCUCCUCCUC																			UGUAAACAUCCUCGACUGGAAG
>ssc-mir-362																			>ssc-miR-30b-5p
CCCCCUCUCAAAUCCUUGGAACCUAGGUGUGAGUGCUGCUCUAGUGCAACACACCUAUUCAAGGAUUCAAAGAGGCUGA																			UGUAAACAUCCUACACUCAGCU
>ssc-mir-363-1																			>ssc-miR-30b-3p
GCUGUUGUCGGGUGGAUCACGAUGCAAUUUUGAUUAGUAUCAUAGGAGAAAAAUUGCACGGUAUCCAUCUGUAAACCGCA																			CUGGGAGGUGGAUGUUUACUU
>ssc-mir-363-2																			>ssc-miR-30c-5p
UUGCUGUUGUCGGGUGGAUCACGAUGCAAUUUUGAUUAGUAUCAUAGGAGAAAAAUUGCACGGUAUCCAUCUGUAAACCGCAGGA																			UGUAAACAUCCUACACUCUCAGC
>ssc-mir-365-1																			>ssc-miR-30c-1-3p
CGCAGGGAAAAUGAGGGACUUUUGGGGGCAGAUGUGUUUCCAUUCCACUAUCAUAAUGCCCCUAAAAAUCCUUAUUGCUC																			CUGGGAGAGGGUUGUUUACU
>ssc-mir-365-2																			>ssc-miR-30c-3p
AAAAAUGAGGGACUUUCAGGGGCAGCUGUGUUUUCUGACUCAGUCAUAAUGCCCCUAAAAAUCCUUAUUGUUCUUGCAGU																			CUGGGAGAAGGCUGUUUACUCU
>ssc-mir-369																			>ssc-miR-30d
UUGAAGGGAGAUCGACCGUGUUAUAUUCGCUUUAUGGUACUUGAAGGGAGAUCGACCGUGUUAUAUUCGCUUGGCUGACUUCGAAUAAUACAUGGUUGAUCUUUUCUCAGUAUCUGACUUCGAAUAAUACAUGGUUGAUCUUUUCUCAG																			UGUAAACAUCCCCGACUGGAAGCU
>ssc-mir-370																			>ssc-miR-30e-5p
AAGACAGAGAAGCCAGGUCACGUCUCUGCAGUUACACAGCUCACGAGUGCCUGCUGGGGUGGAACCUGGUCUGUCUGUCU																			UGUAAACAUCCUUGACUGGAAGCU
>ssc-mir-374a																			>ssc-miR-30e-3p
CAUCGGCCAUUAUAAUACAACCUGAUAAGUGUUACAGCACUUAUCAGGUUGUAUUGUAAUUGUCUGUGUAUAUAUAUGCC																			CUUUCAGUCGGAUGUUUACAGC
>ssc-mir-374b																			>ssc-miR-31
UCGGAUGGAUAUAAUACAACCUGCUAAGUGUCCUAGCACUUAUCAGGUUGUAUUAUCAUUGUCCGUGUCUAUGGCUCUCG																			AGGCAAGAUGCUGGCAUAGCUG
>ssc-mir-375																			>ssc-miR-32
CCCCCGCCCCGCGACGAGCCCCUCGCACAAACCGGACCUGAGCGUUUUGUUCGUUCGGCUCGCGUGAGGCAGGGG																			UAUUGCACAUUACUAAGUUGC
>ssc-mir-376b																			>ssc-miR-320
UAUUUAAAAGGUGGCUAUUCCUUCUAUGUUUAUGUUAUUUGUGGUUAAACAUAGAGGAAAUUCCACGUUUUCAGUAUC																			AAAAGCUGGGUUGAGAGGGCGAA
>ssc-mir-376c																			>ssc-miR-323
UAUUUAAAAGGUGGAUAUUCCUUCUAUGUUUAUGUUAUUUGUGGUUAAACAUAGAGGAAAUUCCACGUUUUCAGUAUC																			GCACAUUACACGGUCGACCUCU
>ssc-mir-378-1																			>ssc-miR-324
CCACCCAGGGCUCCUGACUCCAGGUCCUGUGUGUUGCCUGGAAAUAGCACUGGACUUGGAGUCAGAAGGCCUGCGUGGAG																			CGCAUCCCCUAGGGCAUUGGUGU
>ssc-mir-378-2																			>ssc-miR-325
GUGGGCCUCCUGAAGGCAGGCAGAACCAUUGGGUGAAAAGAGCACUGGACUUGGAGUCAGAAGGCCCG																			CCUAGUAGGUGUUCAGUAAGUGU
>ssc-mir-378b																			>ssc-miR-326
UUGAGCUACAUUUGCUUGCGUUCUCUAAGUGUCUGGCUGAAAACGCACUGGACUUGGAGUCAGAAGUUGAGGUUCCU																			CCUCUGGGCCCUUCCUCCAG
>ssc-mir-381																			>ssc-miR-328
UGGUACUUAAAGCGAGGUUGCCCUUUGUAUAUUCGGGUUUUGAGGUGGAAUAUACAAGGACAAGCUCUCUGUGAGUAUCAAA																			CUGGCCCUCUCUGCCCUUCCGU
>ssc-mir-382																			>ssc-miR-330
ACUUGAAGAGAAGUUGUUCGUGGUGGAUUCGCUUUACUUAUGACGAAUCAUUCACGGACAACACUUUUUUCAGUACC																			UCUCUGGGCCUGUGUCUUAGGCU
>ssc-mir-411																			>ssc-miR-331-3p
CUUGGAGAGAUAGUAGACCGUAUAGCGUACGCUUUAUCUGUGACGUAUGUAACACGGUCCACUAACCCUCAGUAUC																			GCCCCUGGGCCUAUCCUAGAA
>ssc-mir-421																			>ssc-miR-331-5p
ACAUUGUAGGCCUCAUUAAAUGUUUGUUGAAUGAAAAAAUGAAUCAUCAACAGACAUUAAUUGGGCGCCUGCUCUGUG																			UCUAGGUAUGGUCCCAGGGAU
>ssc-mir-423																			>ssc-miR-335
AAGUUAGGCUGAGGGGCAGAGAGCGAGACUUUUCUAUUUUCCAAAAGCUCGGUCUGAGGCCCCUCAGUCUUGCUUCCUAC																			UCAAGAGCAAUAACGAAAAAUG
>ssc-mir-424																			>ssc-miR-338
UCCGAGGGGAUGCAGCAGCAAUUCAUGUUUUGAAGGGCUUUAAAUGGUUCAAAACGUGAGGCGCUGCUAUACCCCCUCGC																			UCCAGCAUCAGUGAUUUUGUUG
>ssc-mir-425																			>ssc-miR-339-5p
AAGUGCUUUGGAAUGACACGAUCACUCCCGUUGAGUGGGCACCCAAGUAGCCAUCGGGAAUGUCGUGUCCGCCCAGUGCU																			UCCCUGUCCUCCAGGAGCUCAC
>ssc-mir-429																			>ssc-miR-339-3p
GCCGCCGAUGGGUGUCUUACCAGGCACGGUUAGAUCUGGUUCUUCUGUCUAAUACUGUCUGGUAAUGCCGUCCAUUCCCGG																			AGCUCCUCGAGGCCAGAGCCC
>ssc-mir-432																			>ssc-miR-33b-5p
UCCAGGUCUUGGAGUAGGUCAUUGGGUGGAUCCUUUAUUUCCCUAUGUGGGCCACUGGAUGGCUCCUCCAUGGCUUGGAG																			GUGCAUUGCUGUUGCAUUGC
>ssc-mir-4331-1																			>ssc-miR-33b-3p
CCAUGAGCUAUGGCGUAGAUCACAGACACAGCUCAGAUCUGGCAUUGCUGUGGCUGUGGUGUAGGCCAGCAGCUUUGCUC																			CAGUGCCUCGGCAGUGCAGCCC
>ssc-mir-4331-2																			>ssc-miR-340
AGCUGUGGCGUAGAUCACAGACACAGCUUGGAUCUGGUGUUGCUGUGGCUGUGGUGUAGGCCAGCAGCU																			UUAUAAAGCAAUGAGACUGAUU
>ssc-mir-4332																			>ssc-miR-342
CGGCGGGGGGUGUCGCGGGGGUGGGCGGGCUGGGGCCGGGGGUGGGGCCGGCGGGGGCACGACCCCCGGUCGGCGUCCACGGCCGCCGCCGGGCGCCUUUCCACCGC																			UCUCACACAGAAAUCGCACCCGUCA
>ssc-mir-4334																			>ssc-miR-345-5p
CUGUGCUGAGCCCUGGAGUGACGGGGGUGAAAGGGCAGAGUCCCUGUCCUCCAGGAGCUCCCCAUGUGG																			GCUGACUCCUAGUCCAGUGC
>ssc-mir-4337																			>ssc-miR-345-3p
GGCACUAGACAGGGUAUAUAAGCCUUCACUGGUUAAAUCAACAUACAGUGAAGGCUUAUAUAUCUUGUCUAGUGCCCA																			CCCUGAACUAGGGGUCUGGAG
>ssc-mir-4338																			>ssc-miR-34a
AUCUCUCGAGAUGUUCAGUCUCAGUGGGAACCGUGUGUAAGUCUUGUUCCCAUUGAGACUGAGCAUCUCAAGGGAUCA																			UGGCAGUGUCUUAGCUGGUUGU
>ssc-mir-4339																			>ssc-miR-34c
CUGUGCUCCGGCUCUGAGCUGCCCCUCCUCGUCCGUCCCCUCCAGCUGGAGAGGAGCCGCGACAGAGCCGGAGCAGUGGC																			AGGCAGUGUAGUUAGCUGAUUGC
>ssc-mir-450a																			>ssc-miR-361-5p
GUCUGUCAAAGAAAGAUGCUAAACUGGUUUUGCGAUGUGUUCCUAAUAUGCAGUAUAAAUAUAUUGGGAGCAUUUUGCAUGCAUGGUUUUGUAUCACUAUACAGAU																			UUAUCAGAAUCUCCAGGGGUAC
>ssc-mir-450b																			>ssc-miR-361-3p
AAAAUUAUUUUUGCAAUAUGUUCCUGAAUAUGUAAUAUAAGUAUAUUGGGAACAUUUUGCAUCCAUAGUUUUGUAUCGAU																			CCCCCAGGUGUGAUUCUGAUUUGC
>ssc-mir-450c																			>ssc-miR-362
GGCACUAAACUAUUUUUGCGAUGUGUUCCUAAUACGUAAUCUAAGUGUAUUGGGAACAUUUUGCAUUCGUAGUUUUGUGUC																			AAUCCUUGGAACCUAGGUGUGAGUG
>ssc-mir-451																			>ssc-miR-363
GGGGGUGGCGAGCAAACCGUUACCAUUACUGAGUUUAGUAAUGGUAACGGUUCUCUUGCUGCACC																			AAUUGCACGGUAUCCAUCUGUAA
>ssc-mir-452																			>ssc-miR-365-3p
AAGCACUUACAACUGUUUGCAGAGGAAACUGAGACUUUGUAACUACAUCUCAGUCUCAACUGCAAAGAAGUAAGUGCUUA																			UAAUGCCCCUAAAAAUCCUUAU
>ssc-mir-454																			>ssc-miR-365-5p
AGUAGUGCAAUAUUGCUUAUAGGGUUUUGGUGUUUGGGAAGAACUAUGGGCAAGUUGCAGAUACU																			GAGGGACUUUCAGGGGCAGCUGU
>ssc-mir-455																			>ssc-miR-369
UGGCGUGAGGGUAUGUGCCUUUGGACUACAUCGUGGAAGCCAGCACCAUGCAGUCCAUGGGCAUAUACACUUGCCUCAAG																			AAUAAUACAUGGUUGAUCUUU
>ssc-mir-484																			>ssc-miR-370
GCAGCCAUCGUCAGGCUCAGUCCCCUCCCGAUAAACCCCUAAAUAGGGACCUUCCCAGGGGGCGACCCAGGCUUUUUUGGCAA																			GCCUGCUGGGGUGGAACCUGGU
>ssc-mir-486-1																			>ssc-miR-374a-5p
GCUGGGGCUUCAGGGCCAGCUCGGACCUCUGACCUCCCUGACGGGUCCUGUACUGAGCUGCCCCGAGGCCCUCACUGUGC																			UUAUAAUACAACCUGAUAAGUG
>ssc-mir-486-2																			>ssc-miR-374a-3p
CCCUGACGGGUCCUGUACUGAGCUGCCCCGAGGCCCUCACUGUGCCCAGCUCGGGCCAGCUCAGUACCCGGCGCGUCGGGGU																			CUUAUCAGGUUGUAUUGUAAUU
>ssc-mir-487b																			>ssc-miR-374b-3p
UACUUGGAGAGUGGUUAUCCCUGUCCUGUUCGUUUUACUCAUGUCGAAUCGUACAGGGUCAUCCACUUUUUCAGUAUC																			CUUAUCAGGUUGUAUUAUCAUU
>ssc-mir-490-1																			>ssc-miR-374b-5p
UUGUUCGACACCAUGGAUCCCCAGGUGGGUCACGUUUCAAGAUACACCAACCUGGAGGACUCCAUGCUGUUGAGCUGUU																			AUAUAAUACAACCUGCUAAGUG
>ssc-mir-490-2																			>ssc-miR-375
CAUUGUUCGACACCAUGGAUCCCCAGGUGGGUCACGUUUCAAGAUACACCAACCUGGAGGACUCCAUGCUGUUGAGCUGUU																			UUUGUUCGUUCGGCUCGCGUGA
>ssc-mir-491																			>ssc-miR-376b
UUAGCUGGGUAGUGGGGAACCCUUCCAUGAGGAGUAGAACACUCCUUAUGCAAGAUUCCCUUCUACCUGACUGGGU																			GUGGCUAUUCCUUCUAUGUUUA
>ssc-mir-493																			>ssc-miR-376c
CCCCAGGGCCUUGUACAUGGUAGGCUUUCAUUCAUUCGUUUGCACAUGCGGUGAAGGUCUACUGUGUGCCAGGCCCUGUGCCA																			GUGGAUAUUCCUUCUAUGUUUA
>ssc-mir-494																			>ssc-miR-378
CUCGAAGGAGAGGUUGUCGUGUUGUCUUCUCUUUACUUAUGAUGAAACAUACACGGGAAACCUCUUUUGGAGUAU																			ACUGGACUUGGAGUCAGAAGGC
>ssc-mir-497																			>ssc-miR-378b-3p
CCCGCCCCAGCAGCACACUGUGGUUUGUACGGCACUGUGGCCACGUCCAAACCACACUGUGGUGUUAGAGCGAGGGUGGG																			ACUGGACUUGGAGUCAGAAGU
>ssc-mir-499																			>ssc-miR-381-3p
UGGGCGGGCGGCCGUUAAGACUUGCAGUGAUGUUUAACUCCUCUCCACGUGAACAUCACAGCAAGUCUGUGCUGCUUCCC																			UAUACAAGGACAAGCUCUCUGU
>ssc-mir-500																			>ssc-miR-381-5p
CCCCUCUCUAAUCCUUGCUACCUGGGUGAGAGUGCUGUGUGAAUGCAAUGCACCUGGGCAAGGAUUCUGAGAGUGAGAGC																			AGCGAGGUUGCCCUUUGUAUAUU
>ssc-mir-503																			>ssc-miR-382
GCCCCGCACUCAGCCGUGCCCUAGCAGCGGGAACAGUACUGCAGUGGGCGAUCGGUACUCUGGGGUAUUGUUUCUGCUGCCCGGGCAAGGCUGGGACUCCCGCCGGGGC																			AAGUUGUUCGUGGUGGAUUCG
>ssc-mir-504																			>ssc-miR-411
GCUGUUGGGAGACCCUGGUCUGCACUCUAUCUGUAUGCUUACUGAAGGGAGCGCAGGGCAGGGUUUCCCACACAGAGGGC																			AUGUAACACGGUCCACUAAC
>ssc-mir-505																			>ssc-miR-421-5p
GCACUCAGUGGGGGAGCCAGGAAGUAUUGAUGUUUCUGCCAGGUUAGCGUCAACACUUGCUGGUUUCCUCUCUGGAGCAU																			CCUCAUUAAAUGUUUGUUGAAUGA
>ssc-mir-532																			>ssc-miR-421-3p
UUGCUUUCUCUCUUACAUGCCUUGAGUGUAGGACCGUUGGCAUCUGAAUACCCUCCCACACCCAAGGCUUGCAGGAGGGC																			AUCAACAGACAUUAAUUGGGCGC
>ssc-mir-542																			>ssc-miR-423-3p
CCUCAGACGUCUCGGGGAUCAUCAUGUCACGAGAGACCACUGUGCACUUGUGACAGAUUGAUAACUGAAAGGUCUGGGAG																			AGCUCGGUCUGAGGCCCCUCAGU
>ssc-mir-545																			>ssc-miR-423-5p
UUAGUAGGCCUCAGUAAAUGUUUAUUGGAUGAAUAAAUGAAUGACUCAUCAACAAACAUUUAUUGUGUGCCUGCUAACG																			UGAGGGGCAGAGAGCGAGACUUU
>ssc-mir-574																			>ssc-miR-424-5p
UGGGUGCGGGCGUGUGAGUGUGUGUGUGUGAGUGUGUGUCGCUCCGGGUCCACGCUCAUGCACACACCCACACGCCCGCA																			CAGCAGCAAUUCAUGUUUUGAA
>ssc-mir-582																			>ssc-miR-424-3p
CUCUUUGGUUACAGUUGUUCAACCAGUUACUAAUCUAACUAACUGUAACCGGUUGAACAACUGAACCCAAAGGGUGC																			CAAAACGUGAGGCGCUGCUAU
>ssc-mir-615																			>ssc-miR-425-5p
GGGAGGGGCGGGAGGGGGCUCCCCGGUGCUCGGAUCUCGAGGGUGCUUAUUGUUCGGUCCGAGCCUGGGUCUCCCUCUCCCCCCCACC																			AAUGACACGAUCACUCCCGUUGA
>ssc-mir-628																			>ssc-miR-425-3p
GUGUCACUUCCUCAUGCUGACAUAUUUACUAGAGGGUAAAGUUAACAACCUUCUAGUAAGAGUGGCAGUCGAAGGGAAGG																			AUCGGGAAUGUCGUGUCCGCCC
>ssc-mir-6516																			>ssc-miR-429
GUUUUGAAUUUGCAGUAACAGGUGUGAACAUUCUAGCAGCAGUUUGAUGAUCAUGUAUGAUACUGCAAACAAAAC																			UAAUACUGUCUGGUAAUGCCGU
>ssc-mir-652																			>ssc-miR-432-5p
UAUGCACUGCACAACCCUAGGAGAGGGUGCCAUUCACAUAGACUAUAAUUGAAUGGCGCCACUAGGGUUGUGCAGUGCACAAC																			UCUUGGAGUAGGUCAUUGGGU
>ssc-mir-6529																			>ssc-miR-432-3p
ACCUGUUCUCUUGAGAGAUCAGAGGCGCAGAGUGCGUCAAUGUCAGUGAAGCCUGUGCCUUUUACCUCUUUAAGAGCGCACGGU																			UGGAUGGCUCCUCCAUGGCU
>ssc-mir-660																			>ssc-miR-4331-3p
CUCCCAUACCCAUUGCAUAUCGGAGUUGUGAAUUCUCAAAGCACCUCCUAUGUGCAUGGUUUACAGGAG																			UGUGGCUGUGGUGUAGGCCAGC
>ssc-mir-664																			>ssc-miR-4331-5p
GAACAUUGAAACAGGCUAGGAGAAGUGAUUGGAUAGAAAAUGGUAUUCUAUUCAUUUAUCUCCCAGCCUACAAAAAGAAA																			UGGCGUAGAUCACAGACACAGC
>ssc-mir-670																			>ssc-miR-4332
CUGACAUCCCUGAGUGUAUGUGGUGAACCUGAAUUUGCCUUGGGUUUCCUCAUAUUCAUUCAGGAGUGUCAG																			CACGGCCGCCGCCGGGCGCC
>ssc-mir-671																			>ssc-miR-4334-5p
CAGGAAGAGGAGGAAGCCCUGGAGGGGCUGGAGGUGAUGGAUGUUUUCCUCCGGUUCUCAGGGCUCCACCUUUUCCGGGC																			CCCUGGAGUGACGGGGGUG
>ssc-mir-676-1																			>ssc-miR-4334-3p
AACGCGUGACUCUUCAAUCUCAGGACUCGCAUAAUUAGCAGAAUGCCGUCCUAAGGUUGUUGAGUUCUGCGUUUCUGGGC																			UCCCUGUCCUCCAGGAGCUC
>ssc-mir-676-2																			>ssc-miR-4337
AACGCGUGACUCUUCAAUCUCAGGACUCGCAUAAUUAGCAGAAUGCCGUCCUAAGGUUGUUGAGUUCUGCGUUUCU																			AGGGUAUAUAAGCCUUCACUGG
>ssc-mir-6782																			>ssc-miR-4338
CCUGCGGGUGGUGUGGGGGAAGGCAGGGGUGCGGCCUCCAGCCUGACCUCUGGUCUCCCGCCCUGCUGCCUUCGG																			AUGUUCAGUCUCAGUGGGAACC
>ssc-mir-7-1																			>ssc-miR-4339
CAGCCCCAUCUGGAAGACUAGUGAUUUUGUUGUUGUCUCACUGCGCUCAACAACAAGUCCCAGUCUGCCGCAUGGUGCCGGCCA																			GCUCUGAGCUGCCCCUCCUCGUCC
>ssc-mir-7-2																			>ssc-miR-450a
UGGAUGUUGGUCUAGUUCUGUGUGGAAGACUAGUGAUUUUGUUGUUUUUAGAUAACUAAAUCGACAACAAAUCACAGUCUGCCAUAUGGCACAGGCCAUGCCUCUACAG																			UUUUGCGAUGUGUUCCUAAUAU
>ssc-mir-708																			>ssc-miR-450b-5p
CCCUCAAGGAGCUUACAAUCUAGCUGGGGGUGAAUGACUUGCACAUGAACGCAACUAGACUGUGAGCUUCUAGAGGGCAG																			UUUUGCAAUAUGUUCCUGAAUA
>ssc-mir-7134																			>ssc-miR-450b-3p
AUGUCCGCGGGUUCCCUAUCCCGGGUUGGUUGAGUUCGCGGAUGCGGAACCUGCGGAUACGG																			UUGGGAACAUUUUGCAUCCAU
>ssc-mir-7135																			>ssc-miR-450c-5p
UCUCUGAGACACUGACUGUGGGGGUAUGUGUGUGUCCAUCUGUCUGUGUCUCUGAGCAG																			UUUUGCGAUGUGUUCCUAAUAC
>ssc-mir-7136																			>ssc-miR-450c-3p
UCUGGUCCAGACACUGUGGAGCUGAAGAGACCAACACUUCUCAGUGUUUGAACCAGAAGC																			AUUGGGAACAUUUUGCAUUCGU
>ssc-mir-7137																			>ssc-miR-451
CGGGGGAACUCCCAGACCAGCUUCCACUCCCUUCAAGAAGCUGGUCUGGGAGUUCCCGGG																			AAACCGUUACCAUUACUGAGUU
>ssc-mir-7139																			>ssc-miR-452
CCAUUCCUUCGUCUGUGCACUAGAAAAAUAACAGUACCUAGGGCACAGGAUGGGAUGAGG																			AACUGUUUGCAGAGGAAACUGA
>ssc-mir-7140																			>ssc-miR-454
CAACUCAAGGGGGCAUCAUUCACUUCAUAGUCUCUGUGAAUGAUGCCCCUUAGAGUUGAGC																			UAGUGCAAUAUUGCUUAUAGGGU
>ssc-mir-7142																			>ssc-miR-455-5p
ACUCUCCGAGGGGCCUUCAAGGGCAAGUUCUUGUCACCUUUGUUGGCUCCUCUGAAGUGA																			UAUGUGCCUUUGGACUACAUCG
>ssc-mir-7143																			>ssc-miR-455-3p
AAGCUCAGCUCUGAAGUGCAGAGGCUGUUUGCACUUCCUCUGCACUUGAAGCUGAGACUGA																			GCAGUCCAUGGGCAUAUACAC
>ssc-mir-7144																			>ssc-miR-484
ACUUUCCCGGGAUUUGGAGCGCUUCCGCACGCGCUCCUUGUCCCGAGACCGCGA																			CCCAGGGGGCGACCCAGGCU
>ssc-mir-744																			>ssc-miR-486
GCAGGGUGCGGGGCUAGGGCUAACAGCAGUCUUACUGAAGGUUUCCUGGAAACCACGCACAUGCUGUUGCCACUAACCUC																			UCCUGUACUGAGCUGCCCCGAG
>ssc-mir-758																			>ssc-miR-487b
GGUACAUGAGGUGGUUGACCAGAGAGCACACGCUUUAUUGUGCCGUUUGUGACCUGGUCCACUAACCCUCAGUAUC																			GUGGUUAUCCCUGUCCUGUUCG
>ssc-mir-769																			>ssc-miR-490-5p
UGCGCUCUGACCUGAGACCUCUGGGUUCUGAGCUGUGAUGUUGCUUCCAAGCUGGGAUCUCUGGGGUCUUGGUUCAGGGU																			CCAUGGAUCCCCAGGUGGGU
>ssc-mir-7857																			>ssc-miR-490-3p
CUAUUGAAGCAUAGCCAGUUUGGGAAGAAUGCUGUUACCCUCAAGGAAGAAACUGGAUUGUUCUCCAACCUGGCUCUUUAGUUACCAG																			CAACCUGGAGGACUCCAUGCUG
>ssc-mir-874																			>ssc-miR-490-5p
UGGUGUUAGCCCUGCGGCCCCACGCACCAGGGUAAGAGAGACUCUCGCUUCCUGCCCUGGCCCGAGGGACCGACUGGCUGGGCC																			CCAUGGAUCCCCAGGUGGGU
>ssc-mir-9-1																			>ssc-miR-491
CGGGGUUGGUUGUUAUCUUUGGUUAUCUAGCUGUAUGAGUGGUGUGGAGUCUUCAUAAAGCUAGAUAACCGAAAGUAAAAAUAACCCCA																			AGUGGGGAACCCUUCCAUGAGG
>ssc-mir-9-2																			>ssc-miR-493-5p
GGAAGCGAGUUGUUAUCUUUGGUUAUCUAGCUGUAUGAGUGUAUUGGUCUUCAUAAAGCUAGAUAACCGAAAGUAAAAACUCCUUCA																			UUGUACAUGGUAGGCUUUCAUU
>ssc-mir-9-3																			>ssc-miR-493-3p
CCCGUUUCUCUCUUUGGUUAUCUAGCUGUAUGAGUGCCACAGAGCCGUCAUAAAGCUAGAUAACCGAAAGUAGAAAUGACU																			UGAAGGUCUACUGUGUGCCAGG
>ssc-mir-92a-1																			>ssc-miR-494
CUUUCUACACAGGUUGGGAUCGGUUGCAAUGCUGUGUUUCUGUAUGGUAUUGCACUUGUCCCGGCCUGUUGAGUUUGGUG																			AGGUUGUCGUGUUGUCUUCUCU
>ssc-mir-92a-2																			>ssc-miR-497
CUUUCAUCCGUGGGUGGGGAUUUGUUGCAUUACUUGUGGUGUGUAUAAAGUAUUGCACUUGUCCCGGCCUGUGGAAGAAA																			CAGCAGCACACUGUGGUUUGU
>ssc-mir-92b																			>ssc-miR-499-5p
GCGGGCGGGAGGGACGGGACGCGGUGCAGUGUUGUUCUUUCCCCUGCCAAUAUUGCACUCGUCCCGGCCUCCGGCCCCCC																			UUAAGACUUGCAGUGAUGUUU
>ssc-mir-935																			>ssc-miR-499-3p
GGCGCAGGCGGCAGUGGCGGGAGCGGCCCCUCGGCCAUCCUCCGUCUGCCCAGUUACCGCUUCCGCUACCGCCGCCGCUC																			AACAUCACAGCAAGUCUGUGCU
>ssc-mir-95																			>ssc-miR-500-5p
AACACAGUGGGCGCUCAAUAAAUGUUUGUUGAAUUGAGAUGCGUUAAAUUCAACGGGUAUUUAUUGAGCACCCACUCUGUG																			UAAUCCUUGCUACCUGGGUGAGA
>ssc-mir-96																			>ssc-miR-500-3p
CUGGGCCGAUUUUGGCACUAGCACAUUUUUGCUUGUGUCUCUCCGCUCUGAGCAAUUAUGUGCAGUGCCAAUAUGGGAAAGCAGG																			AUGCACCUGGGCAAGGAUUCU
>ssc-mir-9785																			>ssc-miR-503
CUCAGAGUUCACCCUCAUCCUGGUGUCCGGCACCACUGUACAAACUUGCUGCCCACCUGGGUGAGAAGGACUCUGUGU																			UAGCAGCGGGAACAGUACUGCAG
>ssc-mir-9788-1																			>ssc-miR-504
AGGGGGAGGUGGACCCCACCCAGGUAGGUGCGGCCCCUUCGUUCUACCCCCGGAGCCCACAGGGGUAGAGGAGAGGCUACCACCACCACGCCUGUGCC																			AGACCCUGGUCUGCACUCUAUCU
>ssc-mir-9788-2																			>ssc-miR-505
AGGGGGAGGUGGACCCCACCCAGGUAGGUGCGGCCCCUUCGUUCUACCCCCGGAGCCCACAGGGGUAGAGGAGAGGCUACCACCACCACGCCUGUGCC																			UCAACACUUGCUGGUUUCCUCU
>ssc-mir-9796																			>ssc-miR-532-5p
GGGCAUUUUAGGCGGUUCCGUUAUGAGGAAGUGGCCGGACCCGAAGAGGCGCUGAGCCGGCUCAGGGAACUUUGUCGUCGGUGGCUGAGGCC																			CAUGCCUUGAGUGUAGGACCGU
>ssc-mir-98																			>ssc-miR-532-3p
GGGUGAGGUAGUAAGUUGUAUUGUUGUGGGGUAGGGAUUUUAGGCCCCAAUUAGAAGAUAACUAUACAACUUACUACUUU																			CCUCCCACACCCAAGGCUUGCA
>ssc-mir-9810																			>ssc-miR-542-5p
GAGGAGGGCGAGAGGCGUUGAGGCAGGGGAGAGUGACGAGGUGCCCUUCAUUGUCAGCCAGGGACGAGCACGCGGCCACUCUCCCCUCACUCCGA																			UCGGGGAUCAUCAUGUCACGA
>ssc-mir-9811																			>ssc-miR-542-3p
CAGGGGGACCCGCGCUGGAUCGUGGAGGAGCGGGAGGACGGGACCAACGUGAACAACUGGCACUGGUGCGGCCGGGCGGGGGCCAGGGCUGC																			UGUGACAGAUUGAUAACUGAAA
>ssc-mir-9819																			>ssc-miR-545-5p
UCUUUAGAGGGAGCUCGAUCGUCCGGAUGCUCAGCCUGGGACGUCCCCCCGCCGCCCCGGGGCCAGAGCAGAGCUGGGGGCUGCAGCCUAGCAGGGAA																			UCAGUAAAUGUUUAUUGGAUG
>ssc-mir-9820																			>ssc-miR-545-3p
ACCCUGCAGUGAGGAGGAGGGAAGAAAGGCUGCUGCUGUUCUUCUCGCAGUCUUCCAGCCCUCCCCCUGCAGCAG																			AUCAACAAACAUUUAUUGUGUG
>ssc-mir-9841																			>ssc-miR-574-5p
CAGGAAGUGGGUGGGUGCUCGAUGCUAGAUGGGCACAGACAAUGGUAAUAAAUAACAUCUAGCAUCGAGCACCCGCCUACUAACUGGC																			UGAGUGUGUGUGUGUGAGUGUGU
>ssc-mir-9843																			>ssc-miR-574-3p
UACACAGCUUUCCAGAGGUUUCCAGCUUAUAGGAUAUUCAUAUGGUAGUUCUGUGAACUAGAAACCUCUGGAAAGUGGUGU																			CACGCUCAUGCACACACCCACA
>ssc-mir-9851																			>ssc-miR-582-5p
UGAGCCCGGCGCUGGCAGUGUUGGUGGCACUCGUGUGGUGGCAGUGGCACCAGCACUGGCGGUGGCGGUCGCACCA																			UACAGUUGUUCAACCAGUUACU
>ssc-mir-9858																			>ssc-miR-582-3p
GGCUCCGGGGUUCCUGAGUCGGACUGGGCUGCGGAGCGUCUACACGCACCCCAUCCCCCUCCGGAGCGCUGAGGCUGG																			UAACCGGUUGAACAACUGAACC
>ssc-mir-9860																			>ssc-miR-615
GGCCUUUCUCUUGCCCGAGAGCUUGGACCGCGCGUUGCAGUGGGGUGACGCGAGGUUCAGCCCGGGCCUCCUCGAAGGCUG																			UCCGAGCCUGGGUCUCCCUCU
>ssc-mir-99a																			>ssc-miR-628-3p
CCAUUGGCAUAAACCCGUAGAUCCGAUCUUGUGGUGAAGUGGACCGCACAAGCUCGCUUCUAUGGGUCUGUGUCAGUGUG																			UCUAGUAAGAGUGGCAGUCGAAG
>ssc-mir-99b																			>ssc-miR-628-5p
GGCACCCACCCGUAGAACCGACCUUGCGGGGCCUUCGCCGCACACAAGCUCGUGUCUGUGGGUCCGUGUC																			AUGCUGACAUAUUUACUAGAGG
																			>ssc-miR-6516
																			AUCAUGUAUGAUACUGCAAACA
																			>ssc-miR-652
																			ACAACCCUAGGAGAGGGUGCCAUUCA
																			>ssc-miR-6529
																			GAGAGAUCAGAGGCGCAGAGU
																			>ssc-miR-660
																			UACCCAUUGCAUAUCGGAGUUG
																			>ssc-miR-664-3p
																			UAUUCAUUUAUCUCCCAGCCUACA
																			>ssc-miR-664-5p
																			CAGGCUAGGAGAAGUGAUUGGAU
																			>ssc-miR-670
																			UUUCCUCAUAUUCAUUCAGGAGUG
																			>ssc-miR-671-3p
																			UCCGGUUCUCAGGGCUCCACC
																			>ssc-miR-671-5p
																			AGGAAGCCCUGGAGGGGCUGGAGG
																			>ssc-miR-676-3p
																			CCGUCCUAAGGUUGUUGAGUU
																			>ssc-miR-676-5p
																			CUCUUCAAUCUCAGGACUCGCA
																			>ssc-miR-676-5p
																			CUCUUCAAUCUCAGGACUCGCA
																			>ssc-miR-6782-3p
																			UGACCUCUGGUCUCCCGCCCUG
																			>ssc-miR-7-5p
																			UGGAAGACUAGUGAUUUUGUUGUU
																			>ssc-miR-7-3p
																			CAACAAAUCACAGUCUGCCAUA
																			>ssc-miR-708-5p
																			AAGGAGCUUACAAUCUAGCUGGG
																			>ssc-miR-708-3p
																			CAACUAGACUGUGAGCUUCUAGA
																			>ssc-miR-7134-5p
																			AUGUCCGCGGGUUCCCUAUCC
																			>ssc-miR-7134-3p
																			AUGCGGAACCUGCGGAUACGG
																			>ssc-miR-7135-5p
																			UCUCUGAGACACUGACUGUGG
																			>ssc-miR-7135-3p
																			AUCUGUCUGUGUCUCUGAGCAG
																			>ssc-miR-7136-5p
																			UCUGGUCCAGACACUGUGGAGC
																			>ssc-miR-7136-3p
																			UCUCAGUGUUUGAACCAGAAGC
																			>ssc-miR-7137-5p
																			CGGGGGAACUCCCAGACCAGC
																			>ssc-miR-7137-3p
																			AGCUGGUCUGGGAGUUCCCGGG
																			>ssc-miR-7139-5p
																			CCAUUCCUUCGUCUGUGCACUAG
																			>ssc-miR-7139-3p
																			UAGGGCACAGGAUGGGAUGAGG
																			>ssc-miR-7140-5p
																			CAACUCAAGGGGGCAUCAUUCA
																			>ssc-miR-7140-3p
																			AUGAUGCCCCUUAGAGUUGAGC
																			>ssc-miR-7142-3p
																			UUUGUUGGCUCCUCUGAAGUGA
																			>ssc-miR-7142-5p
																			ACUCUCCGAGGGGCCUUCAAGGG
																			>ssc-miR-7143-5p
																			AAGCUCAGCUCUGAAGUGCAGAGG
																			>ssc-miR-7143-3p
																			UCUGCACUUGAAGCUGAGACUGA
																			>ssc-miR-7144-5p
																			ACUUUCCCGGGAUUUGGAGCGC
																			>ssc-miR-7144-3p
																			GCUCCUUGUCCCGAGACCGCGA
																			>ssc-miR-744
																			UGCGGGGCUAGGGCUAACAGCA
																			>ssc-miR-758
																			UUUGUGACCUGGUCCACUAAC
																			>ssc-miR-769-5p
																			UGAGACCUCUGGGUUCUGAGC
																			>ssc-miR-769-3p
																			CUGGGAUCUCUGGGGUCUUGGUU
																			>ssc-miR-7857-3p
																			AUUGUUCUCCAACCUGGCUCUU
																			>ssc-miR-874
																			CUGCCCUGGCCCGAGGGACCGAC
																			>ssc-miR-9-1
																			UCUUUGGUUAUCUAGCUGUAUGA
																			>ssc-miR-9
																			UCUUUGGUUAUCUAGCUGUAUG
																			>ssc-miR-92a
																			UAUUGCACUUGUCCCGGCCUGU
																			>ssc-miR-92b-3p
																			UAUUGCACUCGUCCCGGCCUCC
																			>ssc-miR-92b-5p
																			AGGGACGGGACGCGGUGCAGUGUU
																			>ssc-miR-935
																			CCAGUUACCGCUUCCGCUACCGC
																			>ssc-miR-95
																			UUCAACGGGUAUUUAUUGAGCA
																			>ssc-miR-96-5p
																			UUUGGCACUAGCACAUUUUUGCU
																			>ssc-miR-9785-5p
																			ACCCUCAUCCUGGUGUCCGGCACC
																			>ssc-miR-9788-3p
																			AGAGGAGAGGCUACCACCACCA
																			>ssc-miR-9796-3p
																			CAGGGAACUUUGUCGUCGGU
																			>ssc-miR-98
																			UGAGGUAGUAAGUUGUAUUGUU
																			>ssc-miR-9810-3p
																			CGAGCACGCGGCCACUCUCCC
																			>ssc-miR-9811-5p
																			CGCGCUGGAUCGUGGAGGAGC
																			>ssc-miR-9819-5p
																			GAGCUCGAUCGUCCGGAUGCUC
																			>ssc-miR-9820-5p
																			GAGGAGGAGGGAAGAAAGGCU
																			>ssc-miR-9841-3p
																			UCUAGCAUCGAGCACCCGCCU
																			>ssc-miR-9843-3p
																			UCUGUGAACUAGAAACCUCUGG
																			>ssc-miR-9851-3p
																			UGGCACCAGCACUGGCGGUGGC
																			>ssc-miR-9858-5p
																			UUCCUGAGUCGGACUGGGCU
																			>ssc-miR-9860-5p
																			UUGCCCGAGAGCUUGGACCGC
																			>ssc-miR-99a-5p
																			AACCCGUAGAUCCGAUCUUGUG
																			>ssc-miR-99a-3p
																			CAAGCUCGCUUCUAUGGGUCU
																			>ssc-miR-99b
																			CACCCGUAGAACCGACCUUGCG
