# Supplementary material for: Comparative transcriptomics reveals small RNA composition and differential microRNA responses underlying interferon-mediated antiviral regulation in porcine alveolar macrophages
Source: Front Immunol. 2022 Oct 28;13:1016268. doi: 10.3389/fimmu.2022.1016268 (PMC9651005; doi:10.3389/fimmu.2022.1016268)
Supplement: Supplementary file 3 [file Table_2.xlsx]

## Sheet: miRNADiff
sRNA	P2	P1	log2.Fold_change.	p.value	q.value.Storey.et.al..2003.	Signature		NA		sRNA	P3	P1	log2.Fold_change.	p.value	q.value.Storey.et.al..2003.	Signature		sRNA	P4	P1	log2.Fold_change.	p.value	q.value.Storey.et.al..2003.	Signature		sRNA	P5	P1	log2.Fold_change.	p.value	q.value.Storey.et.al..2003.	Signature		sRNA	P6	P1	log2.Fold_change.	p.value	q.value.Storey.et.al..2003.	Signature
ssc-let-7f-5p	15603.3	18826.4	-0.27091	0	0	FALSE		NA		ssc-miR-21-5p	845727	801004	0.078381	2.8808e-110	9.737e-108	FALSE		ssc-miR-21-5p	857994	792130	0.11523	1.8804e-165	6.2053e-163	FALSE		ssc-miR-21-5p	1.03726e+06	678815	0.61169	0	0	FALSE		ssc-miR-21-5p	855726	787512	0.11985	6.1801e-46	2.0456e-43	FALSE
ssc-miR-21-5p	974354	722966	0.43052	0	0	FALSE		NA		ssc-let-7a	3838.58	4935.94	-0.36275	3.3396e-42	5.6439e-40	FALSE		ssc-miR-27a	6980.25	8947.29	-0.35817	2.0975e-85	3.4609e-83	FALSE		ssc-miR-27a	4257.24	7667.36	-0.84881	0	0	FALSE		ssc-miR-27b-3p	3917.7	4645.41	-0.2458	1.3201e-29	2.1848e-27	FALSE
ssc-miR-26a	8474.88	12128.4	-0.51713	0	0	FALSE		NA		ssc-miR-191	4302.47	5439.32	-0.33826	1.225e-41	1.3802e-39	FALSE		ssc-miR-27b-3p	3451.13	4672.65	-0.43717	2.1614e-60	2.3775e-58	FALSE		ssc-miR-27b-3p	2171.52	4004.22	-0.88282	0	0	FALSE		ssc-miR-22-3p	3770.25	4360.33	-0.20978	4.7042e-23	5.1903e-21	FALSE
ssc-miR-27a	4042.64	8166.06	-1.0143	0	0	TRUE		NA		ssc-miR-27a	7711.01	9047.52	-0.2306	2.3248e-38	1.9644e-36	FALSE		ssc-let-7a	3694.52	4881.25	-0.40186	9.6029e-56	7.9224e-54	FALSE		ssc-miR-378	7513.93	8464.03	-0.17178	2.516e-215	1.9625e-213	FALSE		ssc-miR-27a	8243.6	8895.12	-0.10974	7.2907e-23	6.0331e-21	FALSE
ssc-miR-27b-3p	1875.57	4264.66	-1.1851	0	0	TRUE		NA		ssc-miR-146b	31279.8	27213.5	0.20091	2.9087e-34	1.9663e-32	FALSE		ssc-let-7g	5289.58	6323.69	-0.25761	1.6702e-38	1.1023e-36	FALSE		ssc-let-7i-5p	16426.5	15785.1	0.057462	3.1182e-200	1.9458e-198	FALSE		ssc-let-7i-5p	17982.1	18312.8	-0.026287	9.8178e-19	6.4994e-17	FALSE
ssc-let-7a	2227.19	4455.05	-1.0002	1.5875e-306	8.546e-305	TRUE		NA		ssc-let-7i-5p	17098.8	18626.5	-0.12346	7.1172e-33	4.0094e-31	FALSE		ssc-miR-22-3p	3556.67	4385.9	-0.30235	1.1325e-33	6.2288e-32	FALSE		ssc-let-7f-5p	19418	17676.7	0.13555	5.6597e-162	2.943e-160	FALSE		ssc-miR-7-5p	2538.27	1856.35	0.45138	2.9887e-15	1.6488e-13	FALSE
ssc-let-7g	3599.98	5771.54	-0.68097	1.1476e-259	5.2955e-258	FALSE		NA		ssc-let-7f-5p	19290.4	20858.6	-0.11275	8.8193e-33	4.2585e-31	FALSE		ssc-miR-191	4500.92	5379.06	-0.25714	6.7223e-33	3.1691e-31	FALSE		ssc-miR-22-3p	2816.75	3758.49	-0.41612	6.6014e-159	2.9423e-157	FALSE		ssc-miR-24-3p	4414.26	4816.99	-0.12596	9.1518e-15	4.3275e-13	FALSE
ssc-miR-378	7585.53	9014.54	-0.249	4.3008e-161	1.7364e-159	FALSE		NA		ssc-miR-22-3p	3611.52	4435.04	-0.29634	4.3836e-28	1.8521e-26	FALSE		ssc-miR-378	8844.3	9876.94	-0.15932	2.2962e-32	9.4719e-31	FALSE		ssc-miR-26a	11842.8	11387.7	0.056533	6.9815e-145	2.7228e-143	FALSE		ssc-miR-423-3p	1283.72	1571.6	-0.2919	1.796e-13	7.431e-12	FALSE
ssc-let-7i-5p	16168	16811.8	-0.056338	6.8888e-150	2.4723e-148	FALSE		NA		ssc-miR-378	8880.21	9987.59	-0.16954	2.2053e-27	8.2821e-26	FALSE		ssc-let-7f-5p	19532.3	20627.5	-0.078703	4.0731e-32	1.4935e-30	FALSE		ssc-let-7a	3517.83	4182.98	-0.24984	4.9775e-128	1.7255e-126	FALSE		ssc-miR-378	9562.86	9819.36	-0.038186	2.4306e-12	8.9393e-11	FALSE
ssc-miR-7134-3p	515.611	1186.56	-1.2024	1.0777e-101	3.4809e-100	TRUE		NA		ssc-let-7g	5482.21	6394.53	-0.22208	4.1909e-26	1.4165e-24	FALSE		ssc-let-7i-5p	17461.4	18420.1	-0.077116	2.6429e-28	8.7214e-27	FALSE		ssc-let-7g	5432.9	5419.08	0.0036759	8.5208e-84	2.6585e-82	FALSE		ssc-let-7a	4531.51	4852.79	-0.098824	5.0905e-12	1.6849e-10	FALSE
ssc-miR-191	4205.34	4909.39	-0.22332	8.4738e-82	2.4882e-80	FALSE		NA		ssc-miR-27b-3p	4008.46	4725	-0.23726	1.3565e-21	4.168e-20	FALSE		ssc-miR-30d	14028.7	11696.6	0.26229	4.7467e-22	1.424e-20	FALSE		ssc-miR-24-3p	3965.14	4152.12	-0.066477	2.8088e-80	7.9669e-79	FALSE		novel_1	871.296	602.81	0.53146	1.9786e-08	5.9537e-07	FALSE
ssc-miR-24-3p	3767.45	4422.18	-0.23117	1.3205e-75	3.5542e-74	FALSE		NA		ssc-miR-30d	13402.9	11827.7	0.18038	9.4898e-12	2.6729e-10	FALSE		ssc-miR-146b	30829.4	26912	0.19606	2.1897e-19	6.0217e-18	FALSE		ssc-miR-191	4699.49	4609.58	0.027871	7.7192e-66	2.007e-64	FALSE		ssc-miR-191	5217.2	5347.7	-0.035644	3.9543e-07	1.0907e-05	FALSE
ssc-miR-423-3p	941.413	1442.79	-0.61596	1.2874e-59	3.1987e-58	FALSE		NA		ssc-miR-26a	12897.8	13437.6	-0.059143	4.3611e-11	1.1339e-09	FALSE		ssc-miR-26a	12746.5	13288.7	-0.060104	3.8393e-17	9.7459e-16	FALSE		ssc-miR-532-5p	2868.27	2992.31	-0.061082	2.1115e-57	5.0677e-56	FALSE		ssc-miR-30d	13310	11628.4	0.19486	1.0957e-06	2.7899e-05	FALSE
ssc-miR-7-5p	3387.14	1704.2	0.99097	1.596e-53	3.6823e-52	FALSE		NA		ssc-miR-148a-3p	827.724	581.085	0.5104	4.8778e-09	1.1776e-07	FALSE		ssc-miR-24-3p	4462.35	4845.24	-0.11876	3.0404e-12	7.1666e-11	FALSE		ssc-miR-7134-3p	809.581	1114.1	-0.46063	5.3743e-52	1.1977e-50	FALSE		ssc-let-7g	6225.17	6286.82	-0.014218	2.758e-06	5.8595e-05	FALSE
ssc-miR-155-5p	1715.29	737.703	1.2173	3.4097e-46	7.3423e-45	TRUE		NA		ssc-miR-423-3p	1353.45	1598.52	-0.2401	2.2115e-08	4.9833e-07	FALSE		ssc-miR-423-3p	1325.78	1580.81	-0.25382	1.4814e-10	3.259e-09	FALSE		ssc-miR-99a-5p	774.168	1013.41	-0.3885	4.5557e-42	9.4759e-41	FALSE		ssc-miR-10b	2.24754	24.1776	-3.4273	2.5535e-06	5.8595e-05	TRUE
ssc-miR-532-5p	2901.96	3186.94	-0.13514	3.7146e-40	7.4989e-39	FALSE		NA		ssc-miR-185	1457.66	1706.4	-0.22729	2.9567e-08	6.2461e-07	FALSE		ssc-miR-7-5p	2409.37	1867.24	0.36775	3.1557e-10	6.5086e-09	FALSE		ssc-miR-423-3p	1160.51	1354.68	-0.22319	3.1319e-40	6.1072e-39	FALSE		ssc-miR-26a	13433.8	13211.2	0.024101	2.8324e-06	5.8595e-05	FALSE
ssc-miR-22-3p	3807.3	4002.95	-0.072295	3.3026e-39	6.2748e-38	FALSE		NA		ssc-miR-151-3p	1970.54	1573.65	0.32447	3.7774e-08	7.5104e-07	FALSE		ssc-miR-185	1437.35	1687.49	-0.23147	5.1928e-10	1.008e-08	FALSE		ssc-miR-101	1642.63	1710.18	-0.058138	3.1047e-33	5.6981e-32	FALSE		ssc-miR-30a-5p	2987.4	2460.41	0.27999	8.9789e-06	0.00017482	FALSE
ssc-miR-99a-5p	767.435	1079.32	-0.49201	4.0987e-36	7.3549e-35	FALSE		NA		ssc-miR-378b-3p	348.441	450.61	-0.37097	2.9227e-05	0.00054883	FALSE		ssc-miR-30a-5p	3081.99	2474.84	0.31653	4.65e-09	8.5251e-08	FALSE		ssc-miR-378b-3p	206.302	381.872	-0.88833	4.4872e-32	7.7777e-31	FALSE		ssc-miR-7134-3p	1163.8	1292.5	-0.15131	9.6028e-06	0.00017659	FALSE
ssc-miR-128	178.44	398.928	-1.1607	4.7363e-34	8.0517e-33	TRUE		NA		ssc-miR-128	348.097	441.989	-0.34452	9.5622e-05	0.0017011	FALSE		ssc-miR-378b-3p	314.558	445.618	-0.50248	1.9563e-08	3.3978e-07	FALSE		ssc-miR-128	247.955	374.566	-0.59514	1.7896e-22	2.9387e-21	FALSE		ssc-miR-103	1494.47	1172.64	0.34988	1.3727e-05	0.00023914	FALSE
ssc-miR-30e-5p	3888.87	2254.21	0.78673	3.016e-31	4.8709e-30	FALSE		NA		ssc-let-7d-5p	188.467	251.555	-0.41656	0.00060879	0.0099767	FALSE		ssc-miR-7134-3p	1141.21	1300.08	-0.18803	2.0338e-06	3.3558e-05	FALSE		ssc-miR-185	1511.08	1446.09	0.063421	3.051e-19	4.7596e-18	FALSE		ssc-miR-30e-5p	2949.19	2455.46	0.26432	5.7021e-05	0.0009437	FALSE
ssc-miR-185	1307.96	1540.15	-0.23575	9.2026e-28	1.4154e-26	FALSE		NA		ssc-miR-193a-5p	212.497	278.523	-0.39035	0.00061985	0.0099767	FALSE		ssc-miR-193a-5p	190.307	275.437	-0.53339	3.8274e-06	6.0144e-05	FALSE		ssc-miR-23a	709.164	763.603	-0.1067	7.5345e-18	1.1194e-16	FALSE		ssc-miR-532-5p	3392.94	3471.47	-0.033008	6.1224e-05	0.00096501	FALSE
ssc-miR-151-3p	1191.75	1420.34	-0.25316	5.0917e-27	7.4755e-26	FALSE		NA		ssc-miR-30a-5p	2850.59	2502.56	0.18786	0.00092518	0.014214	FALSE		ssc-miR-128	339.351	437.093	-0.36516	1.2177e-05	0.00017471	FALSE		ssc-miR-151-3p	1396.16	1333.6	0.066142	1.0819e-17	1.5344e-16	FALSE		ssc-miR-99a-5p	1080.93	1175.68	-0.12123	0.00017855	0.0026863	FALSE
ssc-miR-378b-3p	220.339	406.709	-0.88428	6.0551e-26	8.5035e-25	FALSE		NA		ssc-miR-320	474.821	554.449	-0.22367	0.001807	0.026555	FALSE		ssc-miR-99a-5p	1045.2	1182.58	-0.17816	1.2066e-05	0.00017471	FALSE		ssc-miR-142-5p	254.313	348.433	-0.45428	3.2411e-17	4.3966e-16	FALSE		ssc-miR-140-3p	902.996	983.62	-0.12338	0.00054292	0.0074878	FALSE
ssc-miR-193a-5p	101.089	251.388	-1.3143	3.8747e-25	5.2147e-24	TRUE		NA		ssc-miR-7134-3p	1223.54	1314.64	-0.10361	0.0049499	0.06971	FALSE		ssc-let-7d-5p	179.575	248.768	-0.47021	6.6324e-05	0.00091195	FALSE		ssc-miR-193a-5p	153.003	236.036	-0.62544	2.6212e-15	3.4075e-14	FALSE		ssc-miR-148a-3p	744.872	571.297	0.38275	0.000534	0.0074878	FALSE
ssc-miR-425-5p	594.387	232.534	1.354	2.1761e-21	2.8115e-20	TRUE		NA		ssc-let-7c	148.204	190.877	-0.36506	0.007252	0.098048	FALSE		ssc-miR-148a-3p	756.638	574.648	0.39693	0.00010776	0.0014225	FALSE		ssc-miR-503	63.2216	132.723	-1.0699	3.1265e-14	3.9019e-13	TRUE		ssc-miR-128	366.77	434.545	-0.24463	0.00058511	0.0077468	FALSE
ssc-miR-30a-5p	3681.73	2258.75	0.70486	1.3024e-20	1.618e-19	FALSE		NA		ssc-miR-98	170.42	213.811	-0.32724	0.0092047	0.11966	FALSE		novel_1	786.137	606.345	0.37464	0.00023752	0.0030146	FALSE		ssc-miR-1307	273.208	343.235	-0.3292	7.6794e-14	9.2153e-13	FALSE		ssc-miR-146b	29613.3	26755.1	0.14643	0.00081073	0.010321	FALSE
ssc-miR-26b-5p	506.128	678.996	-0.4239	2.0982e-20	2.5101e-19	FALSE		NA		ssc-miR-1307	349.618	405.019	-0.21221	0.010378	0.12992	FALSE		ssc-miR-1307	328.561	400.532	-0.28575	0.00045863	0.0056055	FALSE		ssc-miR-140-3p	862.94	847.855	0.025443	1.7305e-13	1.9996e-12	FALSE		ssc-miR-193a-5p	226.533	273.831	-0.27357	0.0032864	0.040289	FALSE
ssc-miR-503	41.8364	141.356	-1.7565	8.9258e-20	1.0296e-18	TRUE		NA		ssc-miR-99a-5p	1119.42	1195.83	-0.09525	0.01094	0.13207	FALSE		ssc-miR-503	107.952	154.879	-0.52075	0.00066955	0.0078911	FALSE		ssc-miR-7-5p	2891.68	1600.12	0.85372	2.5102e-13	2.7971e-12	FALSE		ssc-miR-185	1633.49	1677.65	-0.038483	0.0038464	0.04547	FALSE
ssc-miR-1307	222.508	365.56	-0.71625	6.3817e-19	7.1079e-18	FALSE		NA		ssc-miR-532-5p	3465.92	3530.94	-0.026816	0.014593	0.17009	FALSE		ssc-miR-30e-5p	2877.34	2469.86	0.2203	0.00090892	0.010343	FALSE		ssc-miR-92a	355.8	409.831	-0.20396	9.4471e-13	1.0164e-11	FALSE		ssc-let-7f-5p	22683.3	20507.2	0.1455	0.0043208	0.049317	FALSE
ssc-let-7d-5p	110.82	227.047	-1.0348	7.9956e-18	8.6086e-17	TRUE		NA		ssc-miR-92a	428.869	483.602	-0.17328	0.01585	0.17857	FALSE		ssc-miR-140-3p	906.887	989.388	-0.12561	0.0011699	0.012869	FALSE		ssc-miR-340	499.712	518.435	-0.053066	5.433e-11	5.6504e-10	FALSE		ssc-let-7d-5p	206.352	247.318	-0.26126	0.0067512	0.0679	FALSE
ssc-miR-142-5p	245.564	371.096	-0.59569	5.0357e-16	5.2469e-15	FALSE		NA		ssc-miR-181a	195.284	232.489	-0.25159	0.027087	0.2941	FALSE		ssc-miR-221-5p	57.0463	29.2379	0.96429	0.006125	0.065201	FALSE		ssc-miR-26b-5p	660.618	637.53	0.051324	1.1205e-09	1.1277e-08	FALSE		ssc-miR-1307	351.693	398.197	-0.17916	0.0067694	0.0679	FALSE
ssc-miR-16	326.944	114.421	1.5147	1.8858e-15	1.9034e-14	TRUE		NA		ssc-miR-503	125.301	156.614	-0.32181	0.027844	0.2941	FALSE		ssc-let-7c	149.617	188.762	-0.33529	0.006946	0.071631	FALSE		ssc-let-7d-5p	166.135	213.181	-0.35972	1.3019e-09	1.2693e-08	FALSE		ssc-miR-320	495.583	545.109	-0.13742	0.0064321	0.0679	FALSE
ssc-miR-19b	151.417	34.7653	2.1228	1.2035e-13	1.178e-12	TRUE		NA		ssc-miR-1343	55.3189	75.5438	-0.44954	0.04577	0.4688	FALSE		ssc-miR-26b-5p	686.966	743.954	-0.11498	0.0073581	0.073581	FALSE		ssc-miR-9	28.4616	69.2652	-1.2831	2.1191e-09	1.9446e-08	TRUE		ssc-miR-378b-3p	394.912	443.02	-0.16584	0.0063451	0.0679	FALSE
ssc-miR-500-5p	124.518	24.9393	2.3199	5.0735e-13	4.8198e-12	TRUE		NA		ssc-miR-30c-5p	154.285	116.383	0.40672	0.047374	0.47095	FALSE		ssc-miR-320	496.486	548.306	-0.14323	0.0091625	0.08893	FALSE		ssc-miR-9-1	28.4616	69.2652	-1.2831	2.1191e-09	1.9446e-08	TRUE		ssc-miR-222	471.843	518.867	-0.13706	0.0079381	0.07728	FALSE
novel_1	458.961	553.402	-0.26996	5.8903e-12	5.4359e-11	FALSE		NA		ssc-miR-148b-3p	295.819	240.005	0.30165	0.050515	0.48783	FALSE		ssc-miR-92a	431.979	478.244	-0.14679	0.013535	0.12762	FALSE		ssc-miR-320	475.588	469.87	0.017452	2.6613e-08	2.3724e-07	FALSE		ssc-miR-92a	433.963	475.456	-0.13174	0.012849	0.12151	FALSE
ssc-miR-103	1020.62	1076.53	-0.076936	7.2738e-12	6.5262e-11	FALSE		NA		ssc-miR-374a-3p	55.6132	35.6996	0.63952	0.056762	0.53293	FALSE		ssc-miR-23b	89.4146	117.717	-0.39674	0.015769	0.14455	FALSE		ssc-miR-146b	34937.7	23062.2	0.59926	5.3047e-08	4.5974e-07	FALSE		ssc-miR-221-5p	52.2085	29.0674	0.84488	0.023806	0.21888	FALSE
ssc-miR-1271-5p	52.9928	119.359	-1.1714	2.2519e-11	1.9659e-10	TRUE		NA		ssc-miR-20a-5p	157.963	184.356	-0.22291	0.072772	0.66478	FALSE		ssc-miR-532-5p	3508.69	3491.82	0.0069521	0.016567	0.14776	FALSE		ssc-miR-1271-5p	75.759	112.07	-0.56491	1.8004e-07	1.5182e-06	FALSE		ssc-miR-503	128.203	153.976	-0.26427	0.031262	0.27967	FALSE
ssc-miR-146b	33057.7	24562.2	0.42855	1.9967e-10	1.6972e-09	FALSE		NA		ssc-miR-34a	92.0021	113.233	-0.29955	0.077197	0.68665	FALSE		ssc-miR-30c-5p	163.047	115.093	0.50248	0.017775	0.15437	FALSE		ssc-miR-10b	1.96082	20.8404	-3.4099	8.2102e-07	6.741e-06	TRUE		ssc-miR-10a-5p	11.4718	22.439	-0.96791	0.03489	0.30391	FALSE
ssc-miR-30b-5p	120.985	31.4733	1.9426	8.0863e-10	6.6971e-09	TRUE		NA		ssc-miR-103	1161.21	1192.73	-0.038643	0.10654	0.92339	FALSE		ssc-miR-1343	52.2829	74.7069	-0.5149	0.019169	0.1622	FALSE		ssc-miR-450c-5p	183.248	206.578	-0.17289	1.0575e-06	8.4603e-06	FALSE		ssc-let-7c	161.401	187.662	-0.21748	0.036226	0.30746	FALSE
ssc-miR-92a	364.814	436.487	-0.25878	1.8116e-09	1.4629e-08	FALSE		NA		ssc-miR-146a-5p	29.2778	41.06	-0.48793	0.11557	0.93005	FALSE		ssc-miR-98	177.624	211.442	-0.25143	0.019992	0.16494	FALSE		ssc-miR-450a	82.2951	112.726	-0.45394	1.608e-06	1.2542e-05	FALSE		ssc-miR-1271-5p	107.039	130.016	-0.28055	0.039384	0.3259	FALSE
ssc-let-7c	107.039	172.28	-0.68662	2.5116e-09	1.9786e-08	FALSE		NA		ssc-miR-28-5p	60.1741	75.9859	-0.33659	0.11237	0.93005	FALSE		ssc-miR-23a	848.922	891.073	-0.069911	0.021187	0.17053	FALSE		ssc-miR-1343	35.1759	64.02	-0.86393	1.9028e-06	1.448e-05	FALSE		ssc-miR-451	11.8932	3.64022	1.708	0.04396	0.3549	FALSE
ssc-miR-222	409.563	476.34	-0.21791	3.5372e-09	2.7203e-08	FALSE		NA		ssc-miR-423-5p	209.359	233.871	-0.15974	0.11353	0.93005	FALSE		ssc-miR-28-5p	53.3159	75.1441	-0.49509	0.022614	0.17769	FALSE		ssc-miR-23b	71.4214	100.877	-0.49817	2.5389e-06	1.8861e-05	FALSE		ssc-miR-1343	56.4694	74.2714	-0.39534	0.047781	0.37656	FALSE
ssc-miR-362	153.09	52.9211	1.5325	3.6893e-08	2.7712e-07	TRUE		NA		ssc-miR-107	49.0416	63.165	-0.36512	0.12242	0.96225	FALSE		ssc-miR-151-3p	1788.06	1556.22	0.20035	0.026218	0.20121	FALSE		ssc-let-7c	142.011	161.759	-0.18785	1.0896e-05	7.9056e-05	FALSE		ssc-miR-22-5p	66.162	84.54	-0.35363	0.051152	0.39375	FALSE
ssc-miR-140-3p	892.263	903.001	-0.017259	4.75e-08	3.4869e-07	FALSE		NA		ssc-let-7d-3p	23.9323	34.318	-0.52001	0.12981	0.99714	FALSE		ssc-miR-1271-5p	106.919	130.778	-0.29061	0.042758	0.32069	FALSE		ssc-miR-98	165.6	181.195	-0.12984	1.5255e-05	0.00010817	FALSE		ssc-miR-28-5p	57.5932	74.706	-0.37533	0.055809	0.4105	FALSE
ssc-miR-9	32.5394	73.7703	-1.1809	1.2768e-07	8.9653e-07	TRUE		NA		novel_1	622.976	613.137	0.022965	0.67576	0.99922	FALSE		ssc-miR-20a-5p	156.332	182.313	-0.22181	0.047406	0.34765	FALSE		novel_1	581.71	519.606	0.16288	1.6124e-05	0.00011179	FALSE		ssc-miR-423-5p	205.884	229.932	-0.15937	0.054666	0.4105	FALSE
ssc-miR-9-1	32.5394	73.7703	-1.1809	1.2768e-07	8.9653e-07	TRUE		NA		novel_12	32.956	38.4074	-0.22085	0.41612	0.99922	FALSE		ssc-miR-22-5p	65.6549	85.0358	-0.37317	0.049949	0.35833	FALSE		ssc-miR-143-3p	29.2341	52.827	-0.85363	1.6861e-05	0.00011436	FALSE		ssc-miR-155-5p	944.341	803.565	0.23289	0.06683	0.48088	FALSE
ssc-miR-148b-3p	162.759	216.622	-0.41244	2.4583e-07	1.6894e-06	FALSE		NA		novel_13	0	0	0.99763	0.79671	0.99922	FALSE		ssc-miR-107	46.7734	62.4653	-0.41737	0.067748	0.47568	FALSE		ssc-miR-423-5p	187.348	198.195	-0.081203	2.3589e-05	0.00015659	FALSE		ssc-miR-199a-3p	5.80615	1.41262	2.0392	0.10876	0.73468	FALSE
ssc-miR-10b	1.5495	22.1959	-3.8404	5.8532e-07	3.9387e-06	TRUE		NA		novel_14	0	0	-0.17229	0.95905	0.99922	FALSE		ssc-let-7d-3p	22.2102	33.9378	-0.61167	0.071708	0.49299	FALSE		ssc-miR-6529	52.1697	74.7914	-0.51966	3.7872e-05	0.00024617	FALSE		ssc-miR-199b-3p	5.80615	1.41262	2.0392	0.10876	0.73468	FALSE
ssc-miR-365-3p	45.3693	7.93068	2.5162	3.5708e-06	2.3538e-05	TRUE		NA		novel_15	0	0	0.56467	0.87451	0.99922	FALSE		ssc-miR-423-5p	211.829	231.28	-0.12674	0.11484	0.77343	FALSE		ssc-miR-451	28.4616	3.13777	3.1812	5.7828e-05	0.00036821	TRUE		ssc-miR-7134-5p	24.3015	34.4463	-0.5033	0.10791	0.73468	FALSE
ssc-miR-6529	44.9974	79.656	-0.82394	7.4504e-06	4.813e-05	FALSE		NA		novel_16	0	0	-1.1723	0.8701	0.99922	FALSE		ssc-miR-450b-5p	62.6706	43.6656	0.52129	0.12568	0.82948	FALSE		ssc-miR-22-5p	51.6944	72.8713	-0.49534	6.6114e-05	0.00040446	FALSE		ssc-miR-1	0	2.93391	-2.9694	0.12258	0.81148	FALSE
ssc-miR-98	154.516	192.98	-0.3207	1.325e-05	8.3916e-05	FALSE		NA		novel_17	0	0	-0.58733	0.89326	0.99922	FALSE		ssc-miR-103	1181.33	1179.52	0.0022147	0.14163	0.84463	FALSE		ssc-miR-744	54.903	76.0559	-0.47018	6.4992e-05	0.00040446	FALSE		ssc-miR-744	75.4331	88.2346	-0.22615	0.14095	0.91477	FALSE
ssc-miR-143-3p	27.0232	56.263	-1.058	1.4592e-05	9.0636e-05	TRUE		NA		novel_18	0	0	0.82771	0.80182	0.99922	FALSE		ssc-miR-148b-3p	287.47	237.346	0.27642	0.13839	0.84463	FALSE		ssc-miR-28-5p	45.1583	64.3946	-0.51195	0.00014463	0.00086777	FALSE		ssc-miR-219a	8.38145	14.2892	-0.76966	0.15539	0.9869	FALSE
ssc-miR-221-3p	261.865	288.697	-0.14073	5.6121e-05	0.00034202	FALSE		NA		novel_19	0	0	1.8277	0.77946	0.99922	FALSE		ssc-miR-181a	212.116	229.914	-0.11624	0.13401	0.84463	FALSE		ssc-miR-425-3p	40.0483	55.8711	-0.48036	0.00055703	0.0032791	FALSE		ssc-miR-27b-5p	12.3146	18.9617	-0.62272	0.16234	0.9869	FALSE
ssc-miR-152	54.6043	84.4443	-0.62899	6.8553e-05	0.00041005	FALSE		NA		novel_2	10.3968	10.942	-0.073731	0.83388	0.99922	FALSE		ssc-miR-222	506.874	521.91	-0.042174	0.14333	0.84463	FALSE		ssc-miR-339-5p	22.5792	38.0279	-0.75207	0.00057366	0.0033145	FALSE		ssc-miR-486	4.30779	1.0323	2.0611	0.16399	0.9869	FALSE
ssc-miR-142-3p	199.203	101.553	0.97201	0.00028137	0.0016524	FALSE		NA		novel_20	0	0	0.41267	0.9504	0.99922	FALSE		ssc-miR-30b-5p	51.0203	34.4843	0.56513	0.13093	0.84463	FALSE		ssc-let-7d-3p	15.6866	29.0829	-0.89064	0.0011269	0.0063928	FALSE		ssc-miR-98	197.034	210.209	-0.093378	0.16249	0.9869	FALSE
ssc-miR-744	56.8356	81.0027	-0.51118	0.00046131	0.0026608	FALSE		NA		novel_21	7.50337	5.13941	0.54593	0.55057	0.99922	FALSE		ssc-miR-425-3p	52.8568	65.1978	-0.30273	0.14074	0.84463	FALSE		ssc-miR-4334-3p	14.0228	26.4603	-0.91605	0.0016444	0.0091614	FALSE		novel_11	0	0	-0.47759	0.8804	0.99715	FALSE
ssc-miR-107	35.5145	57.0111	-0.68284	0.00062956	0.0035675	FALSE		NA		novel_22	0	0	0.56467	0.91108	0.99922	FALSE		ssc-miR-6529	74.0339	87.2765	-0.23741	0.15083	0.87325	FALSE		ssc-miR-486	13.4287	0	3.9157	0.0018885	0.010337	FALSE		novel_12	40.1748	37.7605	0.089412	0.9588	0.99715	FALSE
ssc-miR-23b	83.8588	107.438	-0.35747	0.00066	0.0036755	FALSE		NA		novel_23	15.3991	14.9209	0.045511	0.98208	0.99922	FALSE		ssc-miR-146a-5p	31.5075	40.6051	-0.36597	0.1818	0.9949	FALSE		ssc-miR-222	533.106	447.25	0.25334	0.0020984	0.011288	FALSE		novel_13	0	0	1.3704	0.71408	0.99715	FALSE
ssc-miR-148a-3p	548.336	524.473	0.064193	0.00099608	0.0054531	FALSE		NA		novel_24	0	0	-0.75726	0.88662	0.99922	FALSE		ssc-miR-152	80.1747	92.5229	-0.20666	0.17793	0.9949	FALSE		ssc-miR-181a	212.66	197.024	0.11018	0.0026655	0.014096	FALSE		novel_14	0	0	-2.2146	0.71779	0.99715	FALSE
ssc-miR-223	130.902	63.246	1.0494	0.0010825	0.0058277	TRUE		NA		novel_25	0	0	-1.1723	0.8171	0.99922	FALSE		ssc-miR-34a	98.8267	111.978	-0.18025	0.17509	0.9949	FALSE		ssc-miR-107	42.1874	53.5295	-0.34352	0.0027592	0.014348	FALSE		novel_15	0	0	0.0078402	0.97798	0.99715	FALSE
ssc-miR-1343	47.6006	68.1839	-0.51845	0.0012114	0.0064145	FALSE		NA		novel_27	0	0	0.41267	0.9142	0.99922	FALSE		ssc-miR-744	76.7887	88.752	-0.20889	0.18391	0.9949	FALSE		ssc-miR-221-5p	68.5099	25.0554	1.4512	0.0035487	0.018151	FALSE		novel_16	0	0	0.37041	0.9637	0.99715	FALSE
ssc-miR-28-5p	49.212	68.583	-0.47884	0.0018119	0.0094395	FALSE		NA		novel_3	0	0	0.020351	0.98725	0.99922	FALSE		novel_11	0	0	-1.5144	0.72911	0.99922	FALSE		ssc-miR-7134-5p	19.7865	29.6918	-0.58555	0.0063951	0.032182	FALSE		novel_17	0	0	-1.2146	0.80676	0.99715	FALSE
ssc-miR-451	18.8419	3.34186	2.4952	0.0029906	0.015333	FALSE		4.7396		novel_30	0	0	-1.7573	0.70564	0.99922	FALSE		novel_12	33.8605	37.9819	-0.16571	0.45383	0.99922	FALSE		ssc-miR-99b	46.1684	53.8573	-0.22224	0.00822	0.040709	FALSE		novel_18	0	0	0.90093	0.79484	0.99715	FALSE
ssc-miR-130b-5p	3.28493	13.0183	-1.9866	0.003246	0.016382	FALSE		3.7728		novel_31	0	0	-2.1723	0.72435	0.99922	FALSE		novel_13	0	0	2.158	0.49071	0.99922	FALSE		ssc-miR-10a-5p	10.636	19.3418	-0.86277	0.0088814	0.043297	FALSE		novel_19	0	0	1.3704	0.85465	0.99715	FALSE
ssc-miR-181a	201.869	209.839	-0.055866	0.003898	0.01937	FALSE		3.6353		novel_32	0	0	2.1496	0.62069	0.99922	FALSE		novel_14	0	0	0.070587	0.99651	0.99922	FALSE		ssc-miR-125b	55.4972	61.3973	-0.14576	0.01015	0.048722	FALSE		novel_2	10.3012	10.7577	-0.062549	0.78824	0.99715	FALSE
ssc-miR-2320-3p	20.8252	35.4636	-0.76801	0.0040388	0.019766	FALSE		3.4833		novel_33	0	0	-0.17229	0.95905	0.99922	FALSE		novel_15	0	0	-1.5144	0.72911	0.99922	FALSE		ssc-miR-500-3p	67.2027	71.279	-0.084958	0.0108	0.051054	FALSE		novel_20	0	0	-1.2146	0.86268	0.99715	FALSE
ssc-let-7d-3p	17.7263	30.9746	-0.8052	0.0058104	0.028011	FALSE		3.1315		novel_34	0	0	2.1496	0.72639	0.99922	FALSE		novel_16	0	0	1.8779	0.68815	0.99922	FALSE		ssc-miR-122-5p	28.937	8.00835	1.8533	0.010991	0.051182	FALSE		novel_21	7.4918	5.05284	0.56822	0.57427	0.99715	FALSE
ssc-miR-450a	107.225	120.058	-0.16308	0.0068349	0.032466	FALSE		2.8983		novel_35	0	0	0.82771	0.83762	0.99922	FALSE		novel_17	0	0	-1.9294	0.74047	0.99922	FALSE		ssc-miR-2320-3p	25.4907	33.2979	-0.38546	0.014063	0.064525	FALSE		novel_22	0	0	0.20049	0.9846	0.99715	FALSE
ssc-miR-23a	914.08	813.269	0.16859	0.0076824	0.035962	FALSE		2.6353		novel_36	0	0	-0.52022	0.82001	0.99922	FALSE		novel_18	0	0	-1.5144	0.72911	0.99922	FALSE		ssc-miR-186-5p	166.194	149.489	0.15283	0.017733	0.080183	FALSE		novel_23	13.9067	14.6695	-0.077049	0.73406	0.99715	FALSE
ssc-miR-186-5p	263.601	159.212	0.7274	0.0083813	0.038674	FALSE		2.5162		novel_37	0	0	-0.49422	0.89622	0.99922	FALSE		novel_19	0	0	0.070587	0.99826	0.99922	FALSE		ssc-miR-21-3p	20.7372	27.1628	-0.38941	0.02602	0.11434	FALSE		novel_24	0	0	0.20049	0.9846	0.99715	FALSE
ssc-miR-10a-5p	9.8548	20.5998	-1.0637	0.0085145	0.038735	FALSE		2.4952		novel_38	0	0	0.24274	0.9692	0.99922	FALSE		novel_2	10.0434	10.8208	-0.10756	0.75519	0.99922	FALSE		ssc-miR-34a	101.547	95.9597	0.081644	0.02601	0.11434	FALSE		novel_25	0	0	-0.21455	0.94367	0.99715	FALSE
ssc-miR-22-5p	63.7773	77.611	-0.28322	0.0086497	0.038803	FALSE		2.3199		novel_40	0	0	0.82771	0.81877	0.99922	FALSE		novel_20	0	0	-0.92941	0.88821	0.99922	FALSE		ssc-miR-499-5p	29.3529	34.3282	-0.22589	0.034105	0.14779	FALSE		novel_27	0	0	1.2005	0.70607	0.99715	FALSE
ssc-miR-29a-3p	166.168	93.8714	0.82389	0.0096297	0.042608	FALSE		2.3134		novel_42	0	0	0.24274	0.9692	0.99922	FALSE		novel_21	8.14947	5.08247	0.68118	0.46175	0.99922	FALSE		ssc-miR-34c	30.6601	35.4053	-0.2076	0.035139	0.15018	FALSE		novel_3	0	0	-0.69998	0.76007	0.99715	FALSE
ssc-miR-450c-5p	223.19	220.014	0.020674	0.014919	0.06512	FALSE		2.3134		novel_43	0	0	-1.7573	0.70564	0.99922	FALSE		novel_22	0	0	-0.51438	0.9127	0.99922	FALSE		ssc-miR-7142-3p	37.1962	40.9316	-0.13806	0.037715	0.15902	FALSE		novel_30	0	0	-0.21455	0.93104	0.99715	FALSE
ssc-miR-28-3p	64.831	76.1146	-0.23149	0.01594	0.068649	FALSE		2.2582		novel_45	0	0	-1.1723	0.8171	0.99922	FALSE		novel_23	13.9459	14.7556	-0.081416	0.75108	0.99922	FALSE		ssc-miR-130b-5p	6.89258	12.2233	-0.82651	0.041462	0.17248	FALSE		novel_31	0	0	0.78545	0.85883	0.99715	FALSE
ssc-miR-29c	29.6884	10.5244	1.4962	0.018058	0.076748	FALSE		2.1228		novel_46	0	0	0.31313	0.94451	0.99922	FALSE		novel_24	0	0	-1.5144	0.80655	0.99922	FALSE		ssc-miR-152	83.84	79.2873	0.080548	0.042565	0.17474	FALSE		novel_32	0	0	1.1074	0.84459	0.99715	FALSE
ssc-miR-221-5p	57.5173	26.685	1.108	0.02009	0.083192	FALSE		2.1207		novel_47	0	0	-0.17229	0.97952	0.99922	FALSE		novel_25	0	0	-0.92941	0.84243	0.99922	FALSE		ssc-miR-542-3p	57.9334	58.0254	-0.0022904	0.043183	0.17498	FALSE		novel_33	0	0	-2.2146	0.71779	0.99715	FALSE
ssc-miR-331-5p	17.5403	27.6327	-0.6557	0.019884	0.083192	FALSE		1.9426		novel_48	0	0	-1.1723	0.8701	0.99922	FALSE		novel_27	0	0	1.0706	0.7402	0.99922	FALSE		ssc-miR-29a-3p	95.6049	88.1387	0.11731	0.047961	0.19184	FALSE		novel_34	0	0	1.3704	0.85465	0.99715	FALSE
ssc-miR-320	554.968	500.431	0.14923	0.021315	0.087149	FALSE		1.8983		novel_49	0	0	-0.17229	0.97952	0.99922	FALSE		novel_3	0	0	0.070587	0.99348	0.99922	FALSE		ssc-miR-127	1.42605	5.1984	-1.866	0.050186	0.19331	FALSE		novel_35	0	0	0.78545	0.85883	0.99715	FALSE
ssc-miR-486	8.30531	0	3.1315	0.022048	0.089018	FALSE		1.8983		novel_5	0	0	-0.49422	0.89622	0.99922	FALSE		novel_30	0	0	-0.92941	0.80764	0.99922	FALSE		ssc-miR-155-5p	1101.63	692.652	0.66943	0.04919	0.19331	FALSE		novel_36	0	0	-0.69998	0.76007	0.99715	FALSE
ssc-miR-4334-3p	18.346	28.1814	-0.61927	0.02255	0.089923	FALSE		1.8983		novel_6	0	0	-2.1723	0.72435	0.99922	FALSE		novel_32	0	0	-0.92941	0.88821	0.99922	FALSE		ssc-miR-24-1-5p	190.675	161.947	0.2356	0.049851	0.19331	FALSE		novel_37	0	0	-2.5365	0.66345	0.99715	FALSE
ssc-miR-500-3p	66.3185	75.9151	-0.19498	0.023142	0.091157	FALSE		1.8983		novel_9	0	0	-2.1723	0.72435	0.99922	FALSE		novel_33	0	0	-0.34445	0.92536	0.99922	FALSE		ssc-miR-219a	7.36793	12.3169	-0.74131	0.05152	0.19603	FALSE		novel_38	0	0	-0.21455	0.95121	0.99715	FALSE
ssc-miR-127	0	5.53652	-2.481	0.032822	0.12773	FALSE		1.8983		ssc-let-7e	21.0879	25.5865	-0.27897	0.42697	0.99922	FALSE		novel_34	0	0	2.8779	0.59873	0.99922	FALSE		ssc-miR-95	57.9928	56.2926	0.042928	0.066031	0.24821	FALSE		novel_40	0	0	0.46352	0.9212	0.99715	FALSE
ssc-miR-505	17.2304	25.7872	-0.5817	0.034746	0.13361	FALSE		1.828		ssc-let-7f-3p	0	0	0.020351	0.99099	0.99922	FALSE		novel_35	0	0	1.2405	0.74358	0.99922	FALSE		ssc-miR-296-3p	6.77375	10.8183	-0.67545	0.08003	0.29725	FALSE		novel_42	0	0	-1.7995	0.78241	0.99715	FALSE
ssc-miR-101	2176.98	1821.41	0.25727	0.035328	0.13425	FALSE		1.667		ssc-let-7i-3p	2.50112	1.7684	0.50013	0.75291	0.99922	FALSE		novel_36	0	0	-0.73677	0.75518	0.99922	FALSE		ssc-miR-660	123.532	106.637	0.21217	0.087438	0.32095	FALSE		novel_43	0	0	-0.79951	0.82528	0.99715	FALSE
ssc-miR-1839-5p	24.73	33.5682	-0.44084	0.036044	0.13538	FALSE		1.6353		ssc-miR-1	1.52029	2.98417	-0.97299	0.4611	0.99922	FALSE		novel_37	0	0	-0.25134	0.93337	0.99922	FALSE		ssc-miR-183	71.5997	65.7996	0.12187	0.090754	0.32925	FALSE		novel_45	0	0	-0.21455	0.94367	0.99715	FALSE
ssc-miR-7142-3p	34.7707	43.5938	-0.32625	0.037047	0.13754	FALSE		1.5764		ssc-miR-100	133.05	125.17	0.088084	0.86379	0.99922	FALSE		novel_39	0	0	0.070587	0.99826	0.99922	FALSE		ssc-miR-424-3p	6.47665	10.069	-0.6366	0.099839	0.35804	FALSE		novel_47	0	0	1.7854	0.79372	0.99715	FALSE
ssc-miR-95	51.9392	59.954	-0.20703	0.039557	0.14519	FALSE		1.5764		ssc-miR-101	2089.91	2018.02	0.050499	0.88018	0.99922	FALSE		novel_42	0	0	-0.51438	0.9127	0.99922	FALSE		ssc-miR-1	0	2.52895	-2.8265	0.10541	0.37373	FALSE		novel_5	0	0	-1.5365	0.7477	0.99715	FALSE
ssc-miR-339-5p	31.9816	40.5014	-0.34073	0.040598	0.14734	FALSE		1.5613		ssc-miR-10384	13.5845	13.1525	0.04663	0.98478	0.99922	FALSE		novel_43	0	0	0.070587	0.99573	0.99922	FALSE		ssc-miR-505	22.2226	24.2124	-0.12371	0.11689	0.40976	FALSE		novel_51	0	0	0.37041	0.9637	0.99715	FALSE
ssc-miR-100	110.076	112.975	-0.037498	0.042455	0.15236	FALSE		1.5442		ssc-miR-10386	2.10879	3.03944	-0.52739	0.64839	0.99922	FALSE		novel_45	0	0	0.65555	0.88441	0.99922	FALSE		ssc-miR-151-5p	21.7473	23.5099	-0.11243	0.12812	0.44414	FALSE		novel_52	0	0	1.3704	0.85465	0.99715	FALSE
ssc-miR-425-3p	52.9928	59.5051	-0.16722	0.055107	0.1956	FALSE		1.5325		ssc-miR-10388	1.42221	0	0.98525	0.64744	0.99922	FALSE		novel_46	0	0	-2.2513	0.68468	0.99922	FALSE		ssc-miR-361-5p	26.0849	27.1628	-0.05842	0.13024	0.44655	FALSE		novel_56	0	0	-0.21455	0.97182	0.99715	FALSE
ssc-miR-150	44.8115	21.6473	1.0497	0.055787	0.19586	FALSE		1.5257		ssc-miR-10390	1.177	0	1.6053	0.53307	0.99922	FALSE		novel_47	0	0	1.0706	0.89232	0.99922	FALSE		ssc-let-7e	20.0836	21.6834	-0.11058	0.14497	0.49162	FALSE		novel_6	0	0	-2.2146	0.71779	0.99715	FALSE
ssc-miR-34c	30.866	37.7082	-0.28886	0.065106	0.22612	FALSE		1.5147		ssc-miR-10391	0	2.43155	-1.3098	0.40498	0.99922	FALSE		novel_49	0	0	2.0706	0.74514	0.99922	FALSE		ssc-miR-30d	14256.5	10023.4	0.50824	0.14781	0.49589	FALSE		novel_9	0	0	-0.62959	0.88012	0.99715	FALSE
ssc-miR-542-3p	56.4017	61.7995	-0.13186	0.066802	0.22954	FALSE		1.4985		ssc-miR-106a	0	0	0.82771	0.83762	0.99922	FALSE		novel_50	0	0	0.48562	0.93182	0.99922	FALSE		ssc-miR-1842	4.21874	6.7907	-0.68675	0.16238	0.53897	FALSE		ssc-let-7d-3p	26.5022	33.74	-0.34834	0.22286	0.99715	FALSE
ssc-miR-99b	52.0011	57.3603	-0.14151	0.072163	0.24535	FALSE		1.4962		ssc-miR-10a-3p	0	0	-0.17229	0.95905	0.99922	FALSE		novel_52	0	0	0.070587	0.99826	0.99922	FALSE		ssc-miR-17-3p	2.07966	4.40225	-1.0819	0.16446	0.54013	FALSE		ssc-let-7e	19.9001	25.1556	-0.3381	0.30271	0.99715	FALSE
ssc-miR-151-5p	48.4063	25.039	0.95102	0.082597	0.26741	FALSE		1.4203		ssc-miR-10a-5p	24.4227	22.8234	0.09771	0.92328	0.99922	FALSE		novel_56	0	0	1.0706	0.89232	0.99922	FALSE		ssc-miR-100	128.939	106.075	0.2816	0.17573	0.57113	FALSE		ssc-let-7f-3p	0	0	0.67853	0.84569	0.99715	FALSE
ssc-miR-29b	28.9446	12.9684	1.1583	0.081205	0.26741	FALSE		1.354		ssc-miR-10b	25.5507	24.5918	0.055184	0.9959	0.99922	FALSE		novel_6	0	0	-1.9294	0.74047	0.99922	FALSE		ssc-miR-218-5p	56.8044	50.6259	0.16613	0.18192	0.57919	FALSE		ssc-let-7i-3p	2.85625	1.73861	0.71619	0.65532	0.99715	FALSE
ssc-miR-342	21.9409	8.87838	1.3053	0.080099	0.26741	FALSE		1.3134		ssc-miR-122-3p	0	0	0.82771	0.91838	0.99922	FALSE		novel_7	0	0	0.65555	0.91813	0.99922	FALSE		ssc-miR-769-5p	13.7852	15.5484	-0.17365	0.18021	0.57919	FALSE		ssc-miR-100	113.829	123.061	-0.11251	0.24314	0.99715	FALSE
ssc-miR-424-3p	5.70215	10.7239	-0.91125	0.081979	0.26741	FALSE		1.3134		ssc-miR-122-5p	9.46503	9.44989	0.0023101	0.93396	0.99922	FALSE		novel_9	0	0	-0.34445	0.92536	0.99922	FALSE		ssc-miR-10391	0	2.06063	-2.116	0.19235	0.60619	FALSE		ssc-miR-101	2148.18	1984.03	0.11468	0.85161	0.99715	FALSE
ssc-miR-450b-5p	71.1529	39.8529	0.83624	0.08279	0.26741	FALSE		1.3134		ssc-miR-124a	1.27508	1.21577	0.068714	0.99501	0.99922	FALSE		ssc-let-7e	19.9145	25.3031	-0.34549	0.3124	0.99922	FALSE		ssc-miR-126-3p	23.8269	23.8377	-0.00065172	0.19624	0.60669	FALSE		ssc-miR-10384	12.4551	12.9309	-0.054088	0.77938	0.99715	FALSE
ssc-miR-140-5p	84.9744	49.2301	0.78749	0.085624	0.27383	FALSE		1.3134		ssc-miR-125a	8.43516	6.52097	0.37133	0.67505	0.99922	FALSE		ssc-let-7f-3p	0	0	0.26323	0.95601	0.99922	FALSE		ssc-miR-181b	46.4655	42.1024	0.14226	0.19679	0.60669	FALSE		ssc-miR-10386	2.48166	2.98824	-0.26799	0.76202	0.99715	FALSE
ssc-miR-20a-5p	250.213	166.395	0.58855	0.097894	0.31	FALSE		1.3053		ssc-miR-125b	67.8736	72.4491	-0.094118	0.53429	0.99922	FALSE		ssc-let-7i-3p	2.75475	1.74881	0.65555	0.68094	0.99922	FALSE		ssc-miR-328	3.44629	5.61989	-0.7055	0.19834	0.60669	FALSE		ssc-miR-10388	1.07695	0	0.60857	0.8181	0.99715	FALSE
ssc-miR-296-3p	6.87977	11.5219	-0.74395	0.10733	0.33657	FALSE		1.2354		ssc-miR-126-3p	29.3759	28.1286	0.062596	0.98885	0.99922	FALSE		ssc-miR-1	2.4678	2.95111	-0.25804	0.77961	0.99922	FALSE		ssc-miR-136-3p	0	1.35814	-3.5146	0.20452	0.61433	FALSE		ssc-miR-10390	1.12377	0	1.5631	0.5636	0.99715	FALSE
ssc-miR-224	2.66514	0	4.7396	0.12123	0.37652	FALSE		1.2309		ssc-miR-126-5p	0	1.3263	-1.7573	0.44999	0.99922	FALSE		ssc-miR-100	139	123.783	0.16727	0.662	0.99922	FALSE		ssc-miR-192	17.5286	18.4052	-0.070403	0.20478	0.61433	FALSE		ssc-miR-10391	1.87295	2.39059	-0.35206	0.74374	0.99715	FALSE
ssc-miR-30e-3p	35.9483	39.9527	-0.15237	0.12584	0.38712	FALSE		1.2173		ssc-miR-127	6.1302	6.13414	-0.00092598	0.94368	0.99922	FALSE		ssc-miR-101	2210.11	1995.66	0.14725	0.19339	0.99922	FALSE		ssc-miR-331-5p	26.9167	25.9452	0.053037	0.22079	0.65606	FALSE		ssc-miR-106a	0	0	1.5928	0.65432	0.99715	FALSE
ssc-miR-181b	41.3406	44.8408	-0.11725	0.12897	0.39299	FALSE		1.1879		ssc-miR-1271-3p	0	0	-1.1723	0.8701	0.99922	FALSE		ssc-miR-10384	12.3964	13.0068	-0.069343	0.78151	0.99922	FALSE		ssc-miR-16	133.455	107.434	0.3129	0.22987	0.67659	FALSE		ssc-miR-107	60.6368	62.1011	-0.034425	0.58886	0.99715	FALSE
ssc-miR-219a	8.73917	13.118	-0.58599	0.13063	0.39432	FALSE		1.1879		ssc-miR-1271-5p	114.904	132.243	-0.20276	0.15699	0.99922	FALSE		ssc-miR-10386	2.18084	3.00576	-0.46285	0.66485	0.99922	FALSE		ssc-miR-210	9.20992	10.6778	-0.21335	0.24412	0.69876	FALSE		ssc-miR-10a-3p	0	0	-2.2146	0.71779	0.99715	FALSE
ssc-miR-19a	11.8382	4.1898	1.4985	0.13479	0.40312	FALSE		1.1828		ssc-miR-1277	0	0	-0.17229	0.97952	0.99922	FALSE		ssc-miR-10388	0	0	0.37015	0.90156	0.99922	FALSE		ssc-miR-28-3p	86.0979	71.4663	0.26871	0.2439	0.69876	FALSE		ssc-miR-122-3p	0	0	-0.21455	0.97182	0.99715	FALSE
ssc-miR-126-3p	20.9492	25.3882	-0.27726	0.13645	0.40434	FALSE		1.1583		ssc-miR-1285	2.20687	1.7684	0.31956	0.8566	0.99922	FALSE		ssc-miR-10390	0	0	1.3507	0.62888	0.99922	FALSE		ssc-miR-30a-5p	3173.26	2120.81	0.58135	0.24117	0.69876	FALSE		ssc-miR-122-5p	6.18074	9.29071	-0.58801	0.34871	0.99715	FALSE
ssc-miR-183	69.9753	70.0793	-0.0021428	0.14366	0.41804	FALSE		1.108		ssc-miR-1296-5p	0	0	0.82771	0.88478	0.99922	FALSE		ssc-miR-10391	1.03303	2.40461	-1.2189	0.42068	0.99922	FALSE		ssc-miR-10386	1.06954	2.57578	-1.268	0.25089	0.7052	FALSE		ssc-miR-124a	2.10707	1.1953	0.81787	0.66029	0.99715	FALSE
ssc-miR-192	15.2471	19.6023	-0.36249	0.14329	0.41804	FALSE		1.0803		ssc-miR-129a-3p	0	0	-0.17229	0.95422	0.99922	FALSE		ssc-miR-106a	1.31998	0	2.5941	0.36813	0.99922	FALSE		ssc-miR-664-5p	7.18968	8.8045	-0.29231	0.24875	0.7052	FALSE		ssc-miR-125a	7.58545	6.41113	0.24265	0.85986	0.99715	FALSE
ssc-miR-122-5p	4.89641	8.52923	-0.80069	0.14905	0.42985	FALSE		1.0742		ssc-miR-129a-5p	5.98308	6.52097	-0.1242	0.82406	0.99922	FALSE		ssc-miR-10a-3p	0	0	0.070587	0.99651	0.99922	FALSE		ssc-miR-129a-5p	3.92164	5.52623	-0.49484	0.27209	0.75126	FALSE		ssc-miR-125b	65.4128	71.2288	-0.12289	0.3532	0.99715	FALSE
ssc-miR-1	0	2.69344	-2.2716	0.15285	0.4369	FALSE		1.0683		ssc-miR-1306-3p	4.02141	3.81311	0.076733	0.98494	0.99922	FALSE		ssc-miR-10a-5p	30.6466	22.5706	0.44128	0.37634	0.99922	FALSE		ssc-miR-671-3p	3.20862	4.82374	-0.5882	0.27083	0.75126	FALSE		ssc-miR-126-3p	22.9436	27.6548	-0.26944	0.35518	0.99715	FALSE
ssc-miR-1842	3.90473	7.23238	-0.88925	0.15887	0.45013	FALSE		1.0503		ssc-miR-1306-5p	3.48195	3.59206	-0.044915	0.92495	0.99922	FALSE		ssc-miR-10b	31.1057	24.3194	0.35507	0.4946	0.99922	FALSE		novel_23	11.8243	12.6448	-0.096779	0.2749	0.75235	FALSE		ssc-miR-126-5p	0	1.30396	-0.62959	0.71182	0.99715	FALSE
ssc-miR-324	4.77245	0	2.2582	0.1662	0.46682	FALSE		1.0497		ssc-miR-130b-3p	1.37317	1.27104	0.1115	0.97563	0.99922	FALSE		ssc-miR-122-3p	0	0	1.0706	0.89232	0.99922	FALSE		ssc-miR-29c	8.73457	9.88165	-0.17802	0.28277	0.76716	FALSE		ssc-miR-127	9.03698	6.03081	0.58349	0.52497	0.99715	FALSE
ssc-miR-499-5p	33.6551	36.561	-0.11948	0.16857	0.46937	FALSE		1.0494		ssc-miR-130b-5p	13.4864	14.4235	-0.096913	0.77774	0.99922	FALSE		ssc-miR-122-5p	6.42775	9.3452	-0.53991	0.39038	0.99922	FALSE		ssc-miR-326	0	0	-3.9045	0.29265	0.78291	FALSE		ssc-miR-1271-3p	0	0	1.3704	0.79558	0.99715	FALSE
ssc-miR-671-3p	2.35524	5.13749	-1.1252	0.17499	0.48309	FALSE		1.0138		ssc-miR-132	5.14937	4.58679	0.16691	0.90569	0.99922	FALSE		ssc-miR-124a	1.49216	1.20231	0.31159	0.89969	0.99922	FALSE		ssc-miR-361-3p	100.715	81.1606	0.31143	0.29359	0.78291	FALSE		ssc-miR-1277	0	0	-0.21455	0.97182	0.99715	FALSE
ssc-miR-30a-3p	15.2471	18.904	-0.31016	0.17883	0.48952	FALSE		0.99097		ssc-miR-133a-3p	0	0	1.1496	0.82801	0.99922	FALSE		ssc-miR-125a	6.7147	6.44873	0.058308	0.96879	0.99922	FALSE		ssc-miR-193a-3p	0	1.77963	-1.4451	0.30942	0.81124	FALSE		ssc-miR-1285	2.52848	1.73861	0.54034	0.75797	0.99715	FALSE
ssc-miR-27b-5p	13.9455	17.4076	-0.31992	0.19127	0.51916	FALSE		0.98581		ssc-miR-135	0	0	0.09074	0.99012	0.99922	FALSE		ssc-miR-125b	71.2218	71.6465	-0.0085778	0.68469	0.99922	FALSE		ssc-miR-450b-5p	43.2569	37.4191	0.20915	0.30712	0.81124	FALSE		ssc-miR-1296-5p	0	0	0.78545	0.89991	0.99715	FALSE
ssc-miR-18a	19.0898	9.02801	1.0803	0.19484	0.52445	FALSE		0.97201		ssc-miR-136-3p	1.71646	1.60261	0.099008	0.97898	0.99922	FALSE		ssc-miR-126-3p	27.7197	27.817	-0.0050557	0.80717	0.99922	FALSE		ssc-miR-148b-3p	268.811	203.393	0.40232	0.31634	0.81992	FALSE		ssc-miR-129a-3p	0	0	1.4635	0.65491	0.99715	FALSE
novel_12	32.9733	34.6656	-0.072205	0.22381	0.59745	FALSE		0.96546		ssc-miR-136-5p	0	0	0.41267	0.9504	0.99922	FALSE		ssc-miR-126-5p	0	1.31161	-0.70702	0.6924	0.99922	FALSE		ssc-miR-221-3p	362.871	271.066	0.42081	0.31798	0.81992	FALSE		ssc-miR-129a-5p	6.83627	6.41113	0.092629	0.98625	0.99715	FALSE
ssc-miR-10391	0	2.19465	-1.9761	0.22808	0.59895	FALSE		0.95102		ssc-miR-138	0	0	2.7346	0.48344	0.99922	FALSE		ssc-miR-127	7.17383	6.06618	0.24196	0.84769	0.99922	FALSE		ssc-miR-27b-5p	16.9344	16.3445	0.051147	0.3294	0.83555	FALSE		ssc-miR-1306-3p	3.18402	3.74888	-0.23561	0.75535	0.99715	FALSE
ssc-miR-200b	22.9326	25.3882	-0.14676	0.22711	0.59895	FALSE		0.93787		ssc-miR-1388	0	0	0.24274	0.95646	0.99922	FALSE		ssc-miR-1271-3p	0	0	-0.92941	0.88821	0.99922	FALSE		ssc-miR-30a-3p	18.6575	17.7495	0.071978	0.329	0.83555	FALSE		ssc-miR-1306-5p	3.69908	3.53156	0.066861	0.97068	0.99715	FALSE
ssc-miR-96-5p	7.12769	2.44405	1.5442	0.23124	0.60235	FALSE		0.90458		ssc-miR-139-5p	2.40304	3.14996	-0.39047	0.71582	0.99922	FALSE		ssc-miR-1285	1.72172	1.74881	-0.022523	0.94237	0.99922	FALSE		ssc-miR-374b-5p	22.1632	20.5126	0.11166	0.33403	0.84046	FALSE		ssc-miR-130b-3p	2.29436	1.24963	0.8766	0.62311	0.99715	FALSE
ssc-miR-182	57.5793	35.2142	0.70939	0.23942	0.61867	FALSE		0.89834		ssc-miR-140-3p	1003.69	1000.47	0.0046263	0.4137	0.99922	FALSE		ssc-miR-1296-5p	0	0	0.070587	0.99753	0.99922	FALSE		ssc-miR-500-5p	43.0192	23.4162	0.87747	0.34	0.84864	FALSE		ssc-miR-130b-5p	9.73934	14.1806	-0.54202	0.27585	0.99715	FALSE
ssc-miR-124a	0	1.09733	-4.146	0.25834	0.66225	FALSE		0.89834		ssc-miR-140-5p	59.6836	54.5441	0.12991	0.78797	0.99922	FALSE		ssc-miR-129a-3p	0	0	0.33362	0.94713	0.99922	FALSE		ssc-miR-182	58.2304	33.0637	0.81653	0.35636	0.87546	FALSE		ssc-miR-132	6.27438	4.50953	0.4765	0.67549	0.99715	FALSE
ssc-miR-4331-5p	1.79742	3.74089	-1.0575	0.26382	0.67098	FALSE		0.89834		ssc-miR-141	1.71646	1.3263	0.37203	0.84969	0.99922	FALSE		ssc-miR-129a-5p	6.77209	6.44873	0.070587	0.98106	0.99922	FALSE		ssc-miR-628-3p	2.13908	3.27827	-0.61595	0.35458	0.87546	FALSE		ssc-miR-133a-3p	0	0	0.37041	0.9637	0.99715	FALSE
ssc-miR-10384	9.35896	11.8711	-0.34303	0.26623	0.67182	FALSE		0.85721		ssc-miR-142-3p	131.579	112.514	0.22582	0.36212	0.99922	FALSE		ssc-miR-1306-3p	3.15648	3.77087	-0.25658	0.75271	0.99922	FALSE		ssc-miR-10384	10.9925	11.1461	-0.020025	0.36145	0.88104	FALSE		ssc-miR-135	0	0	-1.5365	0.64917	0.99715	FALSE
ssc-miR-136-3p	0	1.44648	-2.5446	0.26996	0.67596	FALSE		0.83624		ssc-miR-142-5p	447.701	411.153	0.12286	0.5054	0.99922	FALSE		ssc-miR-1306-5p	3.38605	3.55227	-0.069138	0.8849	0.99922	FALSE		ssc-miR-1306-3p	2.1985	3.23144	-0.55566	0.3788	0.89395	FALSE		ssc-miR-136-3p	0	1.57562	-0.68022	0.66703	0.99715	FALSE
ssc-miR-146a-5p	36.878	37.0597	-0.0070907	0.28136	0.69662	FALSE		0.83235		ssc-miR-143-3p	50.1205	62.3361	-0.31467	0.17285	0.99922	FALSE		ssc-miR-130b-3p	1.37738	1.25696	0.13199	0.9809	0.99922	FALSE		ssc-miR-148a-3p	677.434	492.443	0.46012	0.37445	0.89395	FALSE		ssc-miR-136-5p	0	0	1.1074	0.84459	0.99715	FALSE
ssc-miR-664-3p	5.88809	2.04502	1.5257	0.28253	0.69662	FALSE		0.82795		ssc-miR-143-5p	0	0	-1.1723	0.8701	0.99922	FALSE		ssc-miR-130b-5p	11.5355	14.2637	-0.30627	0.4872	0.99922	FALSE		ssc-miR-200b	27.0356	23.8377	0.18161	0.37894	0.89395	FALSE		ssc-miR-137	0	0	-1.2146	0.86268	0.99715	FALSE
ssc-miR-423-5p	244.015	211.086	0.20914	0.28613	0.70016	FALSE		0.82389		ssc-miR-144	0	0	-2.4942	0.66959	0.99922	FALSE		ssc-miR-132	4.82081	4.53597	0.087865	0.99868	0.99922	FALSE		ssc-miR-30b-3p	4.27816	5.1984	-0.28108	0.38108	0.89395	FALSE		ssc-miR-138	0	0	2.1074	0.64124	0.99715	FALSE
ssc-miR-219b-3p	0	1.24696	-2.7455	0.29015	0.70466	FALSE		0.79881		ssc-miR-145-3p	0	0	0.82771	0.88478	0.99922	FALSE		ssc-miR-133a-3p	0	0	0.070587	0.99753	0.99922	FALSE		ssc-miR-30e-3p	44.8612	37.5128	0.25809	0.38085	0.89395	FALSE		ssc-miR-1388	0	0	0.0078402	0.97798	0.99715	FALSE
ssc-let-7e	21.693	23.0938	-0.090275	0.30216	0.72833	FALSE		0.79881		ssc-miR-145-5p	0	0	-0.39469	0.89761	0.99922	FALSE		ssc-miR-135	0	0	0.83612	0.75442	0.99922	FALSE		ssc-miR-1839-5p	37.0773	31.5182	0.23435	0.38508	0.89661	FALSE		ssc-miR-139-5p	5.29108	3.0969	0.77274	0.51091	0.99715	FALSE
novel_2	7.74749	9.87595	-0.35019	0.30621	0.73263	FALSE		0.79881		ssc-miR-1468	0	0	-0.17229	0.96453	0.99922	FALSE		ssc-miR-136-3p	1.77911	1.58486	0.1668	0.96079	0.99922	FALSE		ssc-miR-330	9.03166	9.27282	-0.038017	0.39161	0.90505	FALSE		ssc-miR-140-5p	58.6233	53.6253	0.12856	0.93485	0.99715	FALSE
ssc-miR-129a-5p	3.90473	5.88566	-0.59198	0.30871	0.73318	FALSE		0.78749		ssc-miR-148a-5p	1.66741	1.38156	0.27131	0.89716	0.99922	FALSE		ssc-miR-136-5p	0	0	0.070587	0.99753	0.99922	FALSE		ssc-miR-146a-5p	41.6526	34.7965	0.25946	0.4009	0.91301	FALSE		ssc-miR-141	1.45154	1.30396	0.15468	0.9778	0.99715	FALSE
ssc-miR-330	7.99541	9.87595	-0.30475	0.33471	0.78914	FALSE		0.78673		ssc-miR-148b-5p	17.9983	13.9261	0.37006	0.54183	0.99922	FALSE		ssc-miR-138	0	0	0.65555	0.91813	0.99922	FALSE		ssc-miR-24-2-5p	1.06954	1.96696	-0.87898	0.39994	0.91301	FALSE		ssc-miR-142-3p	125.16	110.619	0.17817	0.70224	0.99715	FALSE
ssc-miR-1306-3p	1.98336	3.44162	-0.79514	0.36123	0.84548	FALSE		0.78452		ssc-miR-149	0	0	-0.34222	0.89645	0.99922	FALSE		ssc-miR-1388	0	0	-0.51438	0.87678	0.99922	FALSE		ssc-miR-4332	0	1.7328	-0.95915	0.41033	0.9277	FALSE		ssc-miR-142-5p	407.975	404.227	0.013315	0.35817	0.99715	FALSE
ssc-miR-374a-5p	14.3793	7.68129	0.90458	0.37906	0.88084	FALSE		0.72842		ssc-miR-150	29.7192	23.9839	0.30933	0.52322	0.99922	FALSE		ssc-miR-139-5p	1.60694	3.11507	-0.95495	0.44377	0.99922	FALSE		ssc-miR-532-3p	11.1707	10.8651	0.04002	0.41683	0.93562	FALSE		ssc-miR-143-3p	53.941	61.2861	-0.18418	0.28017	0.99715	FALSE
ssc-miR-210	9.97876	11.3723	-0.18859	0.38446	0.88701	FALSE		0.72842		ssc-miR-151-5p	28.4441	27.7418	0.036071	0.95606	0.99922	FALSE		ssc-miR-140-5p	63.5888	53.9398	0.23742	0.5787	0.99922	FALSE		ssc-miR-150	23.1733	20.3253	0.18919	0.426	0.93921	FALSE		ssc-miR-144	0	0	0.048482	0.98811	0.99715	FALSE
ssc-miR-363	7.06571	8.52923	-0.27158	0.3919	0.89775	FALSE		0.72842		ssc-miR-152	92.9829	93.5594	-0.0089174	0.75399	0.99922	FALSE		ssc-miR-141	1.09042	1.31161	-0.26645	0.84869	0.99922	FALSE		ssc-miR-205	2.07966	0	2.1508	0.42746	0.93921	FALSE		ssc-miR-145-3p	0	0	0.37041	0.9637	0.99715	FALSE
novel_23	12.5199	13.4672	-0.10522	0.41656	0.94138	FALSE		0.7274		ssc-miR-155-3p	0	0	0.24274	0.94669	0.99922	FALSE		ssc-miR-142-3p	130.506	111.268	0.23008	0.44903	0.99922	FALSE		ssc-miR-32	6.35781	6.7907	-0.09503	0.42477	0.93921	FALSE		ssc-miR-145-5p	0	0	-0.43694	0.87897	0.99715	FALSE
ssc-miR-30c-5p	148.442	105.044	0.4989	0.4226	0.94138	FALSE		0.70939		ssc-miR-155-5p	796.24	817.332	-0.03772	0.18579	0.99922	FALSE		ssc-miR-142-5p	406.842	406.598	0.00086628	0.38118	0.99922	FALSE		ssc-miR-30e-5p	3133.69	2116.55	0.56615	0.43191	0.93926	FALSE		ssc-miR-1468	0	0	0.52241	0.92815	0.99715	FALSE
ssc-miR-454	5.88809	2.59368	1.1828	0.41969	0.94138	FALSE		0.70486		ssc-miR-15a	5.63979	7.34991	-0.38209	0.58474	0.99922	FALSE		ssc-miR-143-3p	65.9418	61.6455	0.097198	0.97571	0.99922	FALSE		ssc-miR-769-3p	0	0	-2.4639	0.43351	0.93926	FALSE		ssc-miR-146a-5p	36.9908	40.3684	-0.12606	0.47882	0.99715	FALSE
ssc-miR-671-5p	7.56155	3.59125	1.0742	0.41801	0.94138	FALSE		0.70104		ssc-miR-15b	13.0941	12.1025	0.11361	0.92195	0.99922	FALSE		ssc-miR-145-5p	0	0	1.1701	0.68816	0.99922	FALSE		ssc-miR-15b	10.6954	10.2563	0.060478	0.4479	0.96375	FALSE		ssc-miR-148a-5p	1.12377	1.35829	-0.27345	0.83605	0.99715	FALSE
ssc-miR-17-5p	44.2536	28.8797	0.61574	0.43967	0.96013	FALSE		0.68262		ssc-miR-16	127.802	126.772	0.011677	0.80089	0.99922	FALSE		ssc-miR-1468	0	0	1.0706	0.81462	0.99922	FALSE		ssc-miR-331-3p	2.07966	2.80995	-0.4342	0.45639	0.96866	FALSE		ssc-miR-148b-3p	271.625	235.962	0.20306	0.45027	0.99715	FALSE
ssc-miR-30b-3p	4.33859	5.53652	-0.35175	0.44272	0.96013	FALSE		0.66848		ssc-miR-17-3p	3.48195	5.19467	-0.57714	0.52132	0.99922	FALSE		ssc-miR-148a-5p	1.14781	1.36626	-0.25134	0.8517	0.99922	FALSE		ssc-miR-671-5p	2.67385	3.37194	-0.33466	0.45638	0.96866	FALSE		ssc-miR-148b-5p	16.3415	13.6916	0.25525	0.77759	0.99715	FALSE
ssc-miR-424-5p	14.5653	8.18008	0.83235	0.43595	0.96013	FALSE		0.65956		ssc-miR-17-5p	31.6809	31.997	-0.014324	0.84301	0.99922	FALSE		ssc-miR-148b-5p	17.7911	13.7719	0.36943	0.58705	0.99922	FALSE		ssc-miR-375	11.9432	11.1461	0.099646	0.46491	0.98008	FALSE		ssc-miR-149	0	0	0.52241	0.87589	0.99715	FALSE
ssc-miR-628-3p	2.35524	3.4915	-0.56797	0.44291	0.96013	FALSE		0.6478		ssc-miR-181b	41.1459	49.681	-0.27194	0.27786	0.99922	FALSE		ssc-miR-149	0	0	0.22259	0.96205	0.99922	FALSE		ssc-miR-181d-5p	10.636	10.0221	0.08576	0.47563	0.99595	FALSE		ssc-miR-150	25.7531	23.5799	0.12718	0.95945	0.99715	FALSE
ssc-miR-205	1.8594	0	1.8983	0.45564	0.98114	FALSE		0.63531		ssc-miR-181c	2.15783	2.2105	-0.034791	0.94682	0.99922	FALSE		ssc-miR-150	29.8431	23.7182	0.3314	0.5406	0.99922	FALSE		ssc-miR-103	1423.08	1010.78	0.49354	0.47906	0.99645	FALSE		ssc-miR-151-3p	1597.44	1547.15	0.04615	0.24196	0.99715	FALSE
ssc-miR-193a-3p	4.46255	1.89538	1.2354	0.45914	0.98213	FALSE		0.63531		ssc-miR-181d-5p	12.5056	11.8262	0.080592	0.96821	0.99922	FALSE		ssc-miR-151-5p	22.5545	27.4344	-0.28257	0.36305	0.99922	FALSE		novel_36	0	0	-1.879	0.48537	0.99745	FALSE		ssc-miR-151-5p	19.9469	27.2745	-0.45139	0.18665	0.99715	FALSE
ssc-miR-181d-5p	9.91678	10.674	-0.10616	0.46869	0.98579	FALSE		0.63531		ssc-miR-182	43.8432	39.0153	0.16831	0.72632	0.99922	FALSE		ssc-miR-155-3p	1.43477	0	1.5445	0.51323	0.99922	FALSE		ssc-miR-92b-3p	4.87234	5.1984	-0.093452	0.48594	0.99745	FALSE		ssc-miR-152	104.604	91.9835	0.1855	0.70052	0.99715	FALSE
ssc-miR-199a-5p	0	1.14721	-1.4028	0.46811	0.98579	FALSE		0.61574		ssc-miR-183	76.7501	77.6438	-0.016702	0.75001	0.99922	FALSE		ssc-miR-155-5p	876.642	808.277	0.11714	0.6933	0.99922	FALSE		ssc-miR-363	8.25922	8.00835	0.0445	0.48938	0.99796	FALSE		ssc-miR-155-3p	1.49836	0	1.6155	0.49359	0.99715	FALSE
ssc-miR-31	0	0	3.7728	0.47001	0.98579	FALSE		0.61334		ssc-miR-1839-5p	33.054	37.1917	-0.17015	0.50917	0.99922	FALSE		ssc-miR-15a	7.23122	7.26849	-0.0074157	0.89829	0.99922	FALSE		novel_12	41.0584	32.5485	0.33508	0.55043	0.99866	FALSE		ssc-miR-15a	6.22756	7.22611	-0.21455	0.68369	0.99715	FALSE
novel_27	1.30158	0	2.1207	0.49207	0.99234	FALSE		0.58902		ssc-miR-184	1.07892	0	0.38025	0.87765	0.99922	FALSE		ssc-miR-15b	11.7651	11.9684	-0.02472	0.84715	0.99922	FALSE		novel_13	0	0	0.66534	0.97501	0.99866	FALSE		ssc-miR-15b	10.5353	11.8986	-0.17556	0.6438	0.99715	FALSE
novel_34	0	0	3.6353	0.49835	0.99234	FALSE		0.58855		ssc-miR-1842	7.25816	8.01306	-0.14275	0.78657	0.99922	FALSE		ssc-miR-16	135.27	125.368	0.10967	0.90979	0.99922	FALSE		novel_15	0	0	-0.65659	0.78053	0.99866	FALSE		ssc-miR-16	133.775	124.637	0.10208	0.98129	0.99715	FALSE
ssc-miR-10386	1.8594	2.74332	-0.56109	0.49913	0.99234	FALSE		0.57642		ssc-miR-186-5p	170.076	176.398	-0.052651	0.47818	0.99922	FALSE		ssc-miR-17-3p	3.15648	5.13712	-0.70264	0.43585	0.99922	FALSE		novel_16	0	0	1.6653	0.81946	0.99866	FALSE		ssc-miR-17-3p	3.13719	5.10717	-0.70305	0.42725	0.99715	FALSE
ssc-miR-125b	74.3759	65.3907	0.18575	0.49188	0.99234	FALSE		0.56926		ssc-miR-187	0	0	0.60531	0.85279	0.99922	FALSE		ssc-miR-17-5p	28.8101	31.6425	-0.13529	0.54495	0.99922	FALSE		novel_17	0	0	-0.071626	0.89802	0.99866	FALSE		ssc-miR-17-5p	34.2282	31.458	0.12176	0.96536	0.99715	FALSE
ssc-miR-17-3p	3.71879	4.68858	-0.33432	0.48957	0.99234	FALSE		0.55624		ssc-miR-18a	8.77845	10.0025	-0.18832	0.71248	0.99922	FALSE		ssc-miR-181b	45.6829	49.1306	-0.10497	0.51186	0.99922	FALSE		novel_18	0	0	-2.2416	0.62176	0.99866	FALSE		ssc-miR-181a	234.072	228.573	0.034296	0.59131	0.99715	FALSE
ssc-miR-21-3p	30.804	28.9295	0.090575	0.4805	0.99234	FALSE		0.52874		ssc-miR-190a	0	0	-0.17229	0.96453	0.99922	FALSE		ssc-miR-181c	2.52519	2.18601	0.20809	0.92894	0.99922	FALSE		novel_19	0	0	1.9284	0.83505	0.99866	FALSE		ssc-miR-181b	59.6066	48.8441	0.28729	0.51449	0.99715	FALSE
ssc-miR-24-1-5p	205.587	172.48	0.25332	0.50078	0.99234	FALSE		0.5161		ssc-miR-190b	0	0	0.70217	0.83712	0.99922	FALSE		ssc-miR-181d-5p	10.0434	11.6952	-0.21967	0.61788	0.99922	FALSE		novel_2	10.4577	9.27282	0.17349	0.57508	0.99866	FALSE		ssc-miR-181c	2.7626	2.17327	0.34616	0.85394	0.99715	FALSE
ssc-miR-7134-5p	34.0889	31.623	0.10833	0.4903	0.99234	FALSE		0.50603		ssc-miR-192	23.0986	21.7182	0.088903	0.94151	0.99922	FALSE		ssc-miR-182	48.8968	38.5831	0.34177	0.41487	0.99922	FALSE		novel_20	0	0	1.3434	0.8773	0.99866	FALSE		ssc-miR-181d-5p	10.4417	11.627	-0.15512	0.67051	0.99715	FALSE
ssc-miR-769-5p	16.7346	16.5597	0.015158	0.49763	0.99234	FALSE		0.50603		ssc-miR-193a-3p	2.25591	2.09997	0.10334	0.97343	0.99922	FALSE		ssc-miR-183	81.4947	76.7836	0.085908	0.98777	0.99922	FALSE		novel_21	6.0013	4.35542	0.46246	0.9355	0.99866	FALSE		ssc-miR-182	47.5729	38.3581	0.31061	0.51263	0.99715	FALSE
novel_11	0	0	0.050347	0.9345	0.99752	FALSE		0.4989		ssc-miR-194a-5p	0	0	-0.020291	0.96986	0.99922	FALSE		ssc-miR-1839-3p	0	0	0.070587	0.99826	0.99922	FALSE		novel_22	0	0	1.0804	0.90299	0.99866	FALSE		ssc-miR-183	73.6538	76.336	-0.051604	0.50261	0.99715	FALSE
novel_13	0	0	-0.10166	0.9218	0.99752	FALSE		0.46538		ssc-miR-194b-5p	0	0	-0.3098	0.89423	0.99922	FALSE		ssc-miR-1839-5p	41.2065	36.7796	0.16396	0.81963	0.99922	FALSE		novel_24	0	0	-1.2416	0.79067	0.99866	FALSE		ssc-miR-1839-5p	39.7534	36.5652	0.12061	0.96544	0.99715	FALSE
novel_14	0	0	0.31338	0.99266	0.99752	FALSE		0.45504		ssc-miR-195	1.86358	1.7684	0.075633	0.99033	0.99922	FALSE		ssc-miR-184	1.14781	0	0.48562	0.84829	0.99922	FALSE		novel_25	0	0	-1.6566	0.72493	0.99866	FALSE		ssc-miR-184	0	0	-1.3141	0.61661	0.99715	FALSE
novel_15	0	0	1.1879	0.78253	0.99752	FALSE		0.43052		ssc-miR-196a	0	0	1.4127	0.84187	0.99922	FALSE		ssc-miR-1842	5.39472	7.92429	-0.55473	0.41938	0.99922	FALSE		novel_27	0	0	0.34341	0.95754	0.99866	FALSE		ssc-miR-1842	8.14733	7.87809	0.048482	0.93606	0.99715	FALSE
novel_16	0	0	0.89834	0.92114	0.99752	FALSE		0.42886		ssc-miR-196b-5p	0	0	-0.75726	0.88662	0.99922	FALSE		ssc-miR-186-5p	188.069	174.444	0.1085	0.89981	0.99922	FALSE		novel_3	0	0	0.2365	0.90098	0.99866	FALSE		ssc-miR-186-5p	180.084	173.427	0.054346	0.7349	0.99715	FALSE
novel_17	0	0	0.63531	0.94479	0.99752	FALSE		0.42855		ssc-miR-199a-3p	1.47125	1.43682	0.034156	0.9891	0.99922	FALSE		ssc-miR-187	0	0	0.84819	0.78985	0.99922	FALSE		novel_30	0	0	-2.2416	0.62176	0.99866	FALSE		ssc-miR-187	0	0	-0.21455	0.92553	0.99715	FALSE
novel_18	0	0	-0.68662	0.80381	0.99752	FALSE		0.42659		ssc-miR-199a-5p	1.32412	1.27104	0.059031	0.99922	0.99922	FALSE		ssc-miR-18a	9.64163	9.8917	-0.036942	0.84649	0.99922	FALSE		novel_33	0	0	-0.65659	0.82003	0.99866	FALSE		ssc-miR-18a	9.17746	9.83403	-0.099688	0.75559	0.99715	FALSE
novel_19	0	0	0.31338	0.99633	0.99752	FALSE		0.39954		ssc-miR-199b-3p	1.47125	1.43682	0.034156	0.9891	0.99922	FALSE		ssc-miR-190a	0	0	0.48562	0.93182	0.99922	FALSE		novel_34	0	0	1.3434	0.91307	0.99866	FALSE		ssc-miR-190a	0	0	1.5224	0.71516	0.99715	FALSE
novel_21	6.07403	4.6387	0.38893	0.96755	0.99752	FALSE		0.39849		ssc-miR-199b-5p	0	0	-1.7573	0.64365	0.99922	FALSE		ssc-miR-190b	0	0	-0.51438	0.87678	0.99922	FALSE		novel_35	0	0	0.34341	0.96532	0.99866	FALSE		ssc-miR-190b	0	0	0.78545	0.82755	0.99715	FALSE
novel_22	0	0	0.31338	0.99364	0.99752	FALSE		0.3943		ssc-miR-19a	5.5417	4.64205	0.25557	0.82673	0.99922	FALSE		ssc-miR-192	22.038	21.4776	0.037164	0.90488	0.99922	FALSE		novel_37	0	0	-1.9785	0.66959	0.99866	FALSE		ssc-miR-192	19.4319	21.3523	-0.13597	0.59189	0.99715	FALSE
novel_24	0	0	-1.2716	0.80411	0.99752	FALSE		0.38893		ssc-miR-19b	45.0692	38.518	0.22661	0.59211	0.99922	FALSE		ssc-miR-193a-3p	2.06606	2.07671	-0.0074157	0.94553	0.99922	FALSE		novel_39	0	0	0.34341	0.98266	0.99866	FALSE		ssc-miR-193a-3p	2.15389	2.0646	0.061082	0.97432	0.99715	FALSE
novel_3	0	0	0.20647	0.9502	0.99752	FALSE		0.35449		ssc-miR-200b	24.6679	28.1286	-0.1894	0.53486	0.99922	FALSE		ssc-miR-194a-5p	0	0	-0.92941	0.67324	0.99922	FALSE		novel_40	0	0	1.0215	0.88949	0.99866	FALSE		ssc-miR-194a-5p	1.21742	0	0.31596	0.91449	0.99715	FALSE
novel_32	0	0	0.31338	0.99481	0.99752	FALSE		0.3531		ssc-miR-202-3p	0	0	0.41267	0.9504	0.99922	FALSE		ssc-miR-194b-5p	0	0	-0.80388	0.76769	0.99922	FALSE		novel_43	0	0	-1.2416	0.70737	0.99866	FALSE		ssc-miR-194b-5p	0	0	-0.67398	0.79243	0.99715	FALSE
novel_35	0	0	-0.10166	0.9218	0.99752	FALSE		0.33476		ssc-miR-202-5p	0	0	2.4127	0.68013	0.99922	FALSE		ssc-miR-195	2.23823	1.74881	0.35599	0.85416	0.99922	FALSE		novel_49	0	0	0.34341	0.98266	0.99866	FALSE		ssc-miR-195	1.68566	1.73861	-0.044627	0.92287	0.99715	FALSE
novel_36	0	0	-1.494	0.55779	0.99752	FALSE		0.31338		ssc-miR-204	0	0	0.7346	0.80203	0.99922	FALSE		ssc-miR-196a	0	0	0.070587	0.99826	0.99922	FALSE		novel_5	0	0	-1.9785	0.66959	0.99866	FALSE		ssc-miR-196b-5p	0	0	-1.7995	0.78241	0.99715	FALSE
novel_38	0	0	0.72842	0.9354	0.99752	FALSE		0.31338		ssc-miR-205	0	0	-0.90926	0.76352	0.99922	FALSE		ssc-miR-196b-5p	0	0	0.070587	0.99698	0.99922	FALSE		novel_50	0	0	-1.2416	0.79067	0.99866	FALSE		ssc-miR-199a-5p	1.82613	1.24963	0.54729	0.79043	0.99715	FALSE
novel_39	0	0	2.8983	0.644	0.99752	FALSE		0.31338		ssc-miR-20b	0	0	1.4127	0.77784	0.99922	FALSE		ssc-miR-199a-3p	1.43477	1.42091	0.014003	0.96476	0.99922	FALSE		novel_51	0	0	-0.65659	0.8722	0.99866	FALSE		ssc-miR-199b-5p	0	0	-0.062549	0.95434	0.99715	FALSE
novel_40	0	0	-0.0085463	0.92932	0.99752	FALSE		0.31338		ssc-miR-210	11.5248	12.5998	-0.12867	0.7517	0.99922	FALSE		ssc-miR-199a-5p	1.54955	1.25696	0.30191	0.90206	0.99922	FALSE		novel_56	0	0	1.3434	0.91307	0.99866	FALSE		ssc-miR-19a	5.94662	4.56386	0.38182	0.75783	0.99715	FALSE
novel_48	0	0	1.6353	0.79138	0.99752	FALSE		0.31338		ssc-miR-212	3.28579	3.75785	-0.19367	0.81764	0.99922	FALSE		ssc-miR-199b-3p	1.43477	1.42091	0.014003	0.96476	0.99922	FALSE		novel_6	0	0	-1.6566	0.72493	0.99866	FALSE		ssc-miR-19b	44.3421	37.8692	0.22765	0.70327	0.99715	FALSE
novel_5	0	0	-0.42358	0.85927	0.99752	FALSE		0.31338		ssc-miR-21-3p	27.8066	32.0522	-0.205	0.48239	0.99922	FALSE		ssc-miR-199b-5p	0	0	-0.29198	0.90079	0.99922	FALSE		novel_7	0	0	-0.65659	0.8722	0.99866	FALSE		ssc-miR-200b	27.4387	27.6548	-0.011317	0.76215	0.99715	FALSE
novel_51	0	0	-0.68662	0.88596	0.99752	FALSE		0.31338		ssc-miR-214-3p	0	0	-1.7573	0.7894	0.99922	FALSE		ssc-miR-19a	6.54253	4.59062	0.51116	0.62837	0.99922	FALSE		ssc-let-7f-3p	0	0	-1.4639	0.66068	0.99866	FALSE		ssc-miR-202-3p	0	0	-1.2146	0.86268	0.99715	FALSE
novel_52	0	0	1.3134	0.8946	0.99752	FALSE		0.31338		ssc-miR-215	0	0	-0.53486	0.85199	0.99922	FALSE		ssc-miR-19b	51.1924	38.0912	0.42647	0.27218	0.99922	FALSE		ssc-let-7i-3p	2.07966	1.49864	0.47269	0.96743	0.99866	FALSE		ssc-miR-202-5p	0	0	0.78545	0.92914	0.99715	FALSE
novel_6	0	0	0.31338	0.99266	0.99752	FALSE		0.31338		ssc-miR-217	0	0	-0.17229	0.97952	0.99922	FALSE		ssc-miR-200b	25.1945	27.817	-0.14286	0.55793	0.99922	FALSE		ssc-miR-106a	1.06954	0	2.5133	0.51289	0.99866	FALSE		ssc-miR-204	0	0	0.78545	0.8014	0.99715	FALSE
novel_7	0	0	-0.68662	0.88596	0.99752	FALSE		0.31338		ssc-miR-218-5p	68.8054	59.7388	0.20385	0.56508	0.99922	FALSE		ssc-miR-202-3p	0	0	1.0706	0.84818	0.99922	FALSE		ssc-miR-125a	8.1998	5.52623	0.56929	0.96478	0.99866	FALSE		ssc-miR-205	2.9499	0	2.4408	0.1978	0.99715	FALSE
ssc-let-7f-3p	0	0	0.82795	0.87339	0.99752	FALSE		0.31338		ssc-miR-219a	12.1133	14.534	-0.26285	0.5676	0.99922	FALSE		ssc-miR-202-5p	0	0	1.0706	0.89232	0.99922	FALSE		ssc-miR-126-5p	0	1.12398	-0.65659	0.57735	0.99866	FALSE		ssc-miR-20a-5p	197.128	181.25	0.12115	0.92023	0.99715	FALSE
ssc-let-7i-3p	3.22295	1.59611	1.0138	0.62444	0.99752	FALSE		0.31338		ssc-miR-219b-3p	1.52029	1.38156	0.13805	0.96199	0.99922	FALSE		ssc-miR-204	0	0	0.77103	0.80063	0.99922	FALSE		ssc-miR-1271-3p	0	0	1.3434	0.8773	0.99866	FALSE		ssc-miR-20b	0	0	0.78545	0.89991	0.99715	FALSE
ssc-miR-10388	1.73544	0	1.4203	0.58866	0.99752	FALSE		0.31338		ssc-miR-221-3p	337.799	319.859	0.078726	0.84881	0.99922	FALSE		ssc-miR-205	0	0	0.070587	0.99449	0.99922	FALSE		ssc-miR-1285	2.73327	1.49864	0.86697	0.81533	0.99866	FALSE		ssc-miR-210	10.3012	12.3876	-0.26608	0.53946	0.99715	FALSE
ssc-miR-10390	1.2396	0	1.828	0.55617	0.99752	FALSE		0.31338		ssc-miR-221-5p	40.8517	29.5654	0.46648	0.23701	0.99922	FALSE		ssc-miR-208b	0	0	0.070587	0.99826	0.99922	FALSE		ssc-miR-1296-5p	0	0	0.34341	0.97548	0.99866	FALSE		ssc-miR-212	4.12049	3.69455	0.15742	0.96051	0.99715	FALSE
ssc-miR-106a	0	0	1.8983	0.63704	0.99752	FALSE		0.31338		ssc-miR-222	513.907	527.757	-0.038366	0.28454	0.99922	FALSE		ssc-miR-20b	0	0	-0.92941	0.88821	0.99922	FALSE		ssc-miR-1306-5p	3.1492	3.04411	0.048964	0.67255	0.99866	FALSE		ssc-miR-21-3p	30.3418	31.5124	-0.054611	0.66088	0.99715	FALSE
ssc-miR-10a-3p	0	0	-1.6866	0.73792	0.99752	FALSE		0.31338		ssc-miR-223	85.1853	70.0728	0.28175	0.33345	0.99922	FALSE		ssc-miR-210	9.29728	12.4603	-0.42245	0.41034	0.99922	FALSE		ssc-miR-132	4.63467	3.88709	0.25377	0.77467	0.99866	FALSE		ssc-miR-214-3p	0	0	1.2005	0.78972	0.99715	FALSE
ssc-miR-122-3p	0	0	1.3134	0.8946	0.99752	FALSE		0.28679		ssc-miR-224	0	0	0.82771	0.88478	0.99922	FALSE		ssc-miR-212	3.73039	3.71622	0.0054917	0.93672	0.99922	FALSE		ssc-miR-138	0	0	0.34341	0.97548	0.99866	FALSE		ssc-miR-218-5p	64.8041	58.7325	0.14193	0.89085	0.99715	FALSE
ssc-miR-125a	9.29698	5.88566	0.65956	0.68171	0.99752	FALSE		0.2814		ssc-miR-22-5p	74.2	85.9884	-0.21272	0.23685	0.99922	FALSE		ssc-miR-21-3p	30.9909	31.6972	-0.032507	0.73789	0.99922	FALSE		ssc-miR-1388	0	0	0.75845	0.94673	0.99866	FALSE		ssc-miR-219b-3p	0	1.35829	-0.77095	0.66096	0.99715	FALSE
ssc-miR-126-5p	0	1.19708	-1.1017	0.51768	0.99752	FALSE		0.26659		ssc-miR-2320-3p	33.054	39.2916	-0.2494	0.36682	0.99922	FALSE		ssc-miR-215	0	0	0.70802	0.80998	0.99922	FALSE		ssc-miR-139-5p	2.91152	2.66945	0.12523	0.73529	0.99866	FALSE		ssc-miR-221-3p	350.054	314.472	0.15465	0.6658	0.99715	FALSE
ssc-miR-1271-3p	0	0	-0.68662	0.88596	0.99752	FALSE		0.26323		ssc-miR-2320-5p	9.17078	11.4946	-0.32584	0.54734	0.99922	FALSE		ssc-miR-218-5p	68.2375	59.0769	0.20797	0.64329	0.99922	FALSE		ssc-miR-140-5p	68.094	46.2236	0.5589	0.92909	0.99866	FALSE		ssc-miR-223	77.0251	68.8925	0.16098	0.81898	0.99715	FALSE
ssc-miR-1277	0	0	2.3134	0.74775	0.99752	FALSE		0.25893		ssc-miR-23a	921.59	901.055	0.03251	0.71387	0.99922	FALSE		ssc-miR-219a	9.52684	14.373	-0.59329	0.25224	0.99922	FALSE		ssc-miR-141	1.2478	1.12398	0.15077	0.8363	0.99866	FALSE		ssc-miR-224	0	0	2.3704	0.58108	0.99715	FALSE
ssc-miR-1285	3.34691	1.59611	1.0683	0.59269	0.99752	FALSE		0.25727		ssc-miR-23b	111.864	119.035	-0.089646	0.43912	0.99922	FALSE		ssc-miR-219b-3p	2.29563	1.36626	0.74866	0.66713	0.99922	FALSE		ssc-miR-142-3p	135.534	95.3509	0.50734	0.88466	0.99866	FALSE		ssc-miR-2320-3p	32.8235	38.6298	-0.23499	0.31803	0.99715	FALSE
ssc-miR-1296-5p	0	0	0.89834	0.92114	0.99752	FALSE		0.25332		ssc-miR-2411	7.99378	8.17885	-0.03302	0.89984	0.99922	FALSE		ssc-miR-221-3p	331.431	316.316	0.067343	0.84555	0.99922	FALSE		ssc-miR-144	0	0	1.1914	0.84691	0.99866	FALSE		ssc-miR-2320-5p	9.36475	11.301	-0.27114	0.55282	0.99715	FALSE
ssc-miR-129a-3p	0	0	-0.0085463	0.92932	0.99752	FALSE		0.23276		ssc-miR-24-1-5p	212.988	191.098	0.15646	0.48981	0.99922	FALSE		ssc-miR-223	90.6198	69.2965	0.38704	0.19397	0.99922	FALSE		ssc-miR-145-3p	0	0	0.92837	0.94425	0.99866	FALSE		ssc-miR-23a	949.164	885.877	0.099551	0.92022	0.99715	FALSE
ssc-miR-1306-5p	4.27661	3.2421	0.39954	0.96479	0.99752	FALSE		0.20914		ssc-miR-24-2-5p	2.9425	2.32102	0.34228	0.82133	0.99922	FALSE		ssc-miR-224	0	0	0.65555	0.91813	0.99922	FALSE		ssc-miR-145-5p	0	0	0.12102	0.90479	0.99866	FALSE		ssc-miR-23b	115.046	117.03	-0.024673	0.48911	0.99715	FALSE
ssc-miR-130b-3p	1.79742	1.14721	0.6478	0.86205	0.99752	FALSE		0.20647		ssc-miR-24-3p	5104.5	4899.52	0.059129	0.94871	0.99922	FALSE		ssc-miR-2320-3p	31.6222	38.8563	-0.29721	0.26176	0.99922	FALSE		ssc-miR-1468	0	0	-1.2416	0.79067	0.99866	FALSE		ssc-miR-2411	8.75604	8.04108	0.12289	0.9812	0.99715	FALSE
ssc-miR-132	7.49957	4.13992	0.85721	0.55823	0.99752	FALSE		0.19139		ssc-miR-26b-3p	1.177	1.21577	-0.046764	0.95552	0.99922	FALSE		ssc-miR-2320-5p	11.8799	11.3673	0.063634	0.96562	0.99922	FALSE		ssc-miR-148a-5p	1.48547	1.17081	0.34341	0.91345	0.99866	FALSE		ssc-miR-24-1-5p	192.446	187.879	0.034648	0.62808	0.99715	FALSE
ssc-miR-133a-3p	0	0	-0.68662	0.88596	0.99752	FALSE		0.19088		ssc-miR-26b-5p	726.993	752.288	-0.049345	0.15508	0.99922	FALSE		ssc-miR-2411	8.72338	8.08824	0.10906	0.97774	0.99922	FALSE		ssc-miR-148b-5p	15.1518	11.8018	0.36049	0.75259	0.99866	FALSE		ssc-miR-24-2-5p	2.10707	2.28193	-0.11502	0.87235	0.99715	FALSE
ssc-miR-135	0	0	0.79881	0.85882	0.99752	FALSE		0.18575		ssc-miR-27b-5p	20.5484	19.2866	0.091429	0.94046	0.99922	FALSE		ssc-miR-24-1-5p	207.754	188.981	0.13664	0.74452	0.99922	FALSE		ssc-miR-149	0	0	-1.8265	0.58079	0.99866	FALSE		ssc-miR-26b-3p	0	1.1953	-0.58652	0.73726	0.99715	FALSE
ssc-miR-138	0	0	1.3134	0.85138	0.99752	FALSE		0.18147		ssc-miR-28-3p	96.661	84.3306	0.19688	0.51554	0.99922	FALSE		ssc-miR-24-2-5p	2.4678	2.29531	0.10453	0.99088	0.99922	FALSE		ssc-miR-155-3p	1.06954	0	1.3434	0.74328	0.99866	FALSE		ssc-miR-26b-5p	801.435	739.617	0.11581	0.89697	0.99715	FALSE
ssc-miR-1388	0	0	-0.68662	0.80381	0.99752	FALSE		0.16859		ssc-miR-296-3p	10.4949	12.7656	-0.28258	0.57087	0.99922	FALSE		ssc-miR-26b-3p	0	1.20231	-0.68841	0.71056	0.99922	FALSE		ssc-miR-15a	6.47665	6.22872	0.056314	0.55105	0.99866	FALSE		ssc-miR-28-3p	88.4969	82.9101	0.094079	0.9558	0.99715	FALSE
ssc-miR-139-5p	3.03701	2.84308	0.095202	0.82786	0.99752	FALSE		0.14923		ssc-miR-29a-3p	97.3476	104.004	-0.095422	0.45274	0.99922	FALSE		ssc-miR-27b-5p	15.2659	19.0729	-0.32121	0.40564	0.99922	FALSE		ssc-miR-17-5p	43.6728	27.116	0.68759	0.65783	0.99866	FALSE		ssc-miR-296-3p	9.69252	12.5506	-0.37281	0.43531	0.99715	FALSE
ssc-miR-141	1.61148	1.19708	0.42886	0.96494	0.99752	FALSE		0.1391		ssc-miR-29a-5p	0	0	-0.0023694	0.9845	0.99922	FALSE		ssc-miR-28-3p	92.9728	83.3963	0.15683	0.75649	0.99922	FALSE		ssc-miR-181c	1.96082	1.8733	0.065878	0.74825	0.99866	FALSE		ssc-miR-29a-3p	111.675	102.252	0.12717	0.91573	0.99715	FALSE
ssc-miR-143-5p	0	0	-0.68662	0.88596	0.99752	FALSE		0.10833		ssc-miR-29b	15.5462	14.3682	0.11368	0.91489	0.99922	FALSE		ssc-miR-296-3p	8.60859	12.6242	-0.55234	0.3097	0.99922	FALSE		ssc-miR-1839-3p	0	0	1.9284	0.83505	0.99866	FALSE		ssc-miR-29a-5p	0	0	-0.89262	0.78207	0.99715	FALSE
ssc-miR-144	0	0	0.57642	0.95164	0.99752	FALSE		0.095202		ssc-miR-29c	11.1815	11.6604	-0.060504	0.84532	0.99922	FALSE		ssc-miR-29a-3p	108.124	102.852	0.072119	0.93058	0.99922	FALSE		ssc-miR-184	1.06954	0	0.60645	0.97372	0.99866	FALSE		ssc-miR-29b	18.0271	14.1262	0.35179	0.63063	0.99715	FALSE
ssc-miR-145-5p	0	0	0.50603	0.96128	0.99752	FALSE		0.090989		ssc-miR-30a-3p	22.6082	20.9445	0.11027	0.90355	0.99922	FALSE		ssc-miR-29a-5p	0	0	-0.12206	0.94649	0.99922	FALSE		ssc-miR-187	0	0	-0.87898	0.73112	0.99866	FALSE		ssc-miR-29c	8.61557	11.464	-0.41209	0.42299	0.99715	FALSE
ssc-miR-1468	0	0	-1.2716	0.80411	0.99752	FALSE		0.090989		ssc-miR-30b-3p	5.05129	6.13414	-0.28021	0.69631	0.99922	FALSE		ssc-miR-29b	15.6103	14.2091	0.13568	0.93026	0.99922	FALSE		ssc-miR-18a	10.7548	8.47667	0.34341	0.76995	0.99866	FALSE		ssc-miR-30a-3p	23.0373	20.5917	0.16191	0.89874	0.99715	FALSE
ssc-miR-148a-5p	1.5495	1.24696	0.31338	0.98165	0.99752	FALSE		0.090575		ssc-miR-30b-5p	49.8263	34.8706	0.51489	0.14755	0.99922	FALSE		ssc-miR-29c	12.339	11.5312	0.09768	0.98884	0.99922	FALSE		ssc-miR-190a	0	0	2.0804	0.68132	0.99866	FALSE		ssc-miR-30b-3p	6.27438	6.03081	0.057121	0.95232	0.99715	FALSE
ssc-miR-148b-5p	17.2304	12.5694	0.45504	0.84735	0.99752	FALSE		0.064193		ssc-miR-30c-1-3p	2.50112	3.03944	-0.28123	0.78292	0.99922	FALSE		ssc-miR-30a-3p	23.1284	20.7125	0.15917	0.8729	0.99922	FALSE		ssc-miR-190b	0	0	0.75845	0.94673	0.99866	FALSE		ssc-miR-30b-5p	49.68	34.2833	0.53516	0.17675	0.99715	FALSE
ssc-miR-149	0	0	-0.049188	0.89541	0.99752	FALSE		0.06242		ssc-miR-30c-3p	4.80608	5.08415	-0.081147	0.88009	0.99922	FALSE		ssc-miR-30b-3p	5.16516	6.06618	-0.23198	0.70931	0.99922	FALSE		ssc-miR-194a-5p	1.06954	0	0.34341	0.92652	0.99866	FALSE		ssc-miR-30c-1-3p	2.29436	2.98824	-0.3812	0.69893	0.99715	FALSE
ssc-miR-155-3p	1.42554	0	1.667	0.56315	0.99752	FALSE		0.050347		ssc-miR-30e-3p	59.3894	44.2653	0.42403	0.19799	0.99922	FALSE		ssc-miR-30c-1-3p	2.29563	3.00576	-0.38884	0.70394	0.99922	FALSE		ssc-miR-194b-5p	0	0	-0.11602	0.82094	0.99866	FALSE		ssc-miR-30c-3p	5.19744	4.99851	0.056302	0.95587	0.99715	FALSE
ssc-miR-15a	10.7845	6.63384	0.70104	0.61854	0.99752	FALSE		0.042528		ssc-miR-30e-5p	2617.5	2497.53	0.067684	0.7962	0.99922	FALSE		ssc-miR-30c-3p	4.36169	5.02782	-0.20505	0.75473	0.99922	FALSE		ssc-miR-195	1.36663	1.49864	-0.13303	0.69287	0.99866	FALSE		ssc-miR-30c-5p	139.16	114.422	0.28238	0.33212	0.99715	FALSE
ssc-miR-15b	13.3257	10.9234	0.28679	0.90986	0.99752	FALSE		0.020674		ssc-miR-31	0	0	-0.17229	0.97952	0.99922	FALSE		ssc-miR-30e-3p	54.3489	43.7749	0.31215	0.4457	0.99922	FALSE		ssc-miR-196b-5p	0	0	-1.2416	0.79067	0.99866	FALSE		ssc-miR-30e-3p	48.3221	43.5196	0.15102	0.88195	0.99715	FALSE
ssc-miR-181c	1.73544	1.99514	-0.20119	0.70994	0.99752	FALSE		0.015158		ssc-miR-32	9.21982	8.01306	0.20239	0.83481	0.99922	FALSE		ssc-miR-31	0	0	2.0706	0.74514	0.99922	FALSE		ssc-miR-199a-3p	2.07966	1.21764	0.77226	0.88231	0.99866	FALSE		ssc-miR-31	0	0	2.1074	0.74178	0.99715	FALSE
ssc-miR-1839-3p	0	0	0.31338	0.99633	0.99752	FALSE		-0.0021428		ssc-miR-323	0	0	-0.58733	0.89326	0.99922	FALSE		ssc-miR-32	10.0434	7.92429	0.34189	0.71162	0.99922	FALSE		ssc-miR-199a-5p	0	1.07715	-0.85822	0.53793	0.99866	FALSE		ssc-miR-32	8.70922	7.87809	0.1447	0.95678	0.99715	FALSE
ssc-miR-184	0	0	-0.0085463	0.87789	0.99752	FALSE		-0.0070907		ssc-miR-324	1.22604	1.10525	0.14963	0.96104	0.99922	FALSE		ssc-miR-323	0	0	0.39251	0.94072	0.99922	FALSE		ssc-miR-199b-3p	2.07966	1.21764	0.77226	0.88231	0.99866	FALSE		ssc-miR-324	1.12377	1.08663	0.048482	0.97623	0.99715	FALSE
ssc-miR-187	0	0	-0.90901	0.75397	0.99752	FALSE		-0.0085463		ssc-miR-326	1.07892	1.04999	0.03921	0.99271	0.99922	FALSE		ssc-miR-324	1.49216	1.09301	0.4491	0.84205	0.99922	FALSE		ssc-miR-199b-5p	0	0	-1.2416	0.64569	0.99866	FALSE		ssc-miR-326	0	1.0323	-0.070162	0.9308	0.99715	FALSE
ssc-miR-190a	0	0	1.8983	0.68281	0.99752	FALSE		-0.0085463		ssc-miR-328	5.73787	6.6315	-0.20882	0.74597	0.99922	FALSE		ssc-miR-326	1.03303	1.03836	-0.0074157	0.96147	0.99922	FALSE		ssc-miR-19a	7.18968	3.93393	0.86996	0.70245	0.99866	FALSE		ssc-miR-328	5.66567	6.5198	-0.20258	0.70889	0.99715	FALSE
ssc-miR-190b	0	0	0.89834	0.86385	0.99752	FALSE		-0.0085463		ssc-miR-330	10.593	10.942	-0.046764	0.86711	0.99922	FALSE		ssc-miR-328	6.31297	6.55803	-0.054944	0.85752	0.99922	FALSE		ssc-miR-19b	51.635	32.6422	0.66161	0.68808	0.99866	FALSE		ssc-miR-330	11.2845	10.7577	0.068981	0.95158	0.99715	FALSE
ssc-miR-194a-5p	0	0	-0.1561	0.81731	0.99752	FALSE		-0.0085463		ssc-miR-331-3p	3.67812	3.31575	0.14963	0.93258	0.99922	FALSE		ssc-miR-330	11.2486	10.8208	0.05594	0.95652	0.99922	FALSE		ssc-miR-202-5p	0	0	0.34341	0.98266	0.99866	FALSE		ssc-miR-331-3p	2.15389	3.2599	-0.59788	0.57411	0.99715	FALSE
ssc-miR-194b-5p	0	0	-1.5611	0.59459	0.99752	FALSE		-0.0085463		ssc-miR-331-5p	31.3866	30.6154	0.035892	0.95346	0.99922	FALSE		ssc-miR-331-3p	1.49216	3.27902	-1.1359	0.37165	0.99922	FALSE		ssc-miR-204	0	0	-0.33466	0.80392	0.99866	FALSE		ssc-miR-331-5p	28.6093	30.0997	-0.073266	0.63342	0.99715	FALSE
ssc-miR-195	3.16097	1.59611	0.98581	0.64082	0.99752	FALSE		-0.017259		ssc-miR-335	0	0	0.09074	0.99301	0.99922	FALSE		ssc-miR-331-5p	32.1388	30.2762	0.086128	0.9928	0.99922	FALSE		ssc-miR-20a-5p	214.74	156.233	0.45889	0.61122	0.99866	FALSE		ssc-miR-335	0	0	0.92295	0.80654	0.99715	FALSE
ssc-miR-196b-5p	0	0	-0.27158	0.90971	0.99752	FALSE		-0.037498		ssc-miR-338	0	0	-0.58733	0.8495	0.99922	FALSE		ssc-miR-335	0	0	0.33362	0.94713	0.99922	FALSE		ssc-miR-20b	0	0	1.6653	0.81946	0.99866	FALSE		ssc-miR-338	0	0	-0.4072	0.87708	0.99715	FALSE
ssc-miR-199a-3p	1.61148	1.29684	0.31338	0.98128	0.99752	FALSE		-0.049188		ssc-miR-339-3p	0	0	0.60531	0.85279	0.99922	FALSE		ssc-miR-338	0	0	-0.60749	0.83887	0.99922	FALSE		ssc-miR-212	3.1492	3.18461	-0.016131	0.62788	0.99866	FALSE		ssc-miR-339-3p	0	0	-0.021907	0.9692	0.99715	FALSE
ssc-miR-199b-3p	1.61148	1.29684	0.31338	0.98128	0.99752	FALSE		-0.049188		ssc-miR-339-5p	48.0117	44.8731	0.097535	0.89305	0.99922	FALSE		ssc-miR-339-3p	0	0	0.26323	0.95601	0.99922	FALSE		ssc-miR-215	0	0	0.87393	0.89925	0.99866	FALSE		ssc-miR-339-5p	43.4056	44.1173	-0.023463	0.67386	0.99715	FALSE
ssc-miR-199b-5p	0	0	-0.53462	0.7897	0.99752	FALSE		-0.055866		ssc-miR-33b-3p	0	0	-0.39469	0.89761	0.99922	FALSE		ssc-miR-339-5p	44.363	44.376	-0.00042454	0.76921	0.99922	FALSE		ssc-miR-223	80.3343	59.3835	0.43595	0.68447	0.99866	FALSE		ssc-miR-33b-3p	0	0	-2.0219	0.65034	0.99715	FALSE
ssc-miR-202-3p	0	0	-0.68662	0.88596	0.99752	FALSE		-0.056338		ssc-miR-340	649.115	611.756	0.085518	0.72814	0.99922	FALSE		ssc-miR-340	678.472	604.978	0.16541	0.34559	0.99922	FALSE		ssc-miR-224	0	0	3.0439	0.52006	0.99866	FALSE		ssc-miR-340	682.878	601.451	0.18318	0.33977	0.99715	FALSE
ssc-miR-202-5p	0	0	2.3134	0.74775	0.99752	FALSE		-0.072205		ssc-miR-342	11.0344	9.83672	0.16575	0.86373	0.99922	FALSE		ssc-miR-342	12.3964	9.72775	0.34974	0.67236	0.99922	FALSE		ssc-miR-2320-5p	12.478	9.74115	0.35722	0.7706	0.99866	FALSE		ssc-miR-342	11.7528	9.67103	0.28126	0.7794	0.99715	FALSE
ssc-miR-204	0	0	-0.36469	0.83415	0.99752	FALSE		-0.072295		ssc-miR-345-3p	1.52029	1.49209	0.027014	0.98548	0.99922	FALSE		ssc-miR-345-3p	1.60694	1.47556	0.12305	0.98368	0.99922	FALSE		ssc-miR-2411	8.43747	6.9312	0.28371	0.73134	0.99866	FALSE		ssc-miR-345-3p	1.31107	1.46695	-0.16208	0.87685	0.99715	FALSE
ssc-miR-208b	0	0	0.31338	0.99633	0.99752	FALSE		-0.076936		ssc-miR-345-5p	0	0	-0.53486	0.85199	0.99922	FALSE		ssc-miR-345-5p	0	0	-0.099338	0.94914	0.99922	FALSE		ssc-miR-26b-3p	0	1.03031	-0.79409	0.56117	0.99866	FALSE		ssc-miR-345-5p	0	0	-0.21455	0.91559	0.99715	FALSE
ssc-miR-20b	0	0	-0.68662	0.88596	0.99752	FALSE		-0.090275		ssc-miR-34c	30.9943	41.7784	-0.43076	0.15127	0.99922	FALSE		ssc-miR-34c	37.6483	41.3156	-0.1341	0.49133	0.99922	FALSE		ssc-miR-29a-5p	0	0	0.34341	0.95098	0.99866	FALSE		ssc-miR-34a	108.959	111.326	-0.031001	0.47989	0.99715	FALSE
ssc-miR-212	2.85108	3.39174	-0.25052	0.60055	0.99752	FALSE		-0.10166		ssc-miR-361-3p	97.1024	95.7699	0.019934	0.85734	0.99922	FALSE		ssc-miR-361-3p	95.0963	94.7089	0.0058887	0.68992	0.99922	FALSE		ssc-miR-29b	15.4489	12.1764	0.34341	0.72597	0.99866	FALSE		ssc-miR-34c	41.72	41.0747	0.022487	0.79149	0.99715	FALSE
ssc-miR-214-3p	0	0	-0.27158	0.90971	0.99752	FALSE		-0.10166		ssc-miR-361-5p	28.6403	32.0522	-0.16238	0.5534	0.99922	FALSE		ssc-miR-361-5p	27.6049	31.6972	-0.19943	0.44119	0.99922	FALSE		ssc-miR-30b-5p	40.5831	29.5513	0.45766	0.82229	0.99866	FALSE		ssc-miR-361-3p	93.1793	94.1567	-0.015055	0.56472	0.99715	FALSE
ssc-miR-215	1.05366	0	1.2309	0.72022	0.99752	FALSE		-0.10166		ssc-miR-362	60.7135	58.6335	0.050292	0.9789	0.99922	FALSE		ssc-miR-362	64.3923	57.9839	0.15123	0.81274	0.99922	FALSE		ssc-miR-30c-1-3p	2.55501	2.57578	-0.011683	0.66521	0.99866	FALSE		ssc-miR-361-5p	34.4623	31.5124	0.1291	0.94882	0.99715	FALSE
ssc-miR-217	0	0	0.31338	0.99633	0.99752	FALSE		-0.10166		ssc-miR-363	8.97461	9.44989	-0.074447	0.84465	0.99922	FALSE		ssc-miR-363	9.75641	9.3452	0.062125	0.96702	0.99922	FALSE		ssc-miR-30c-3p	3.92164	4.30859	-0.13576	0.50151	0.99866	FALSE		ssc-miR-362	64.3827	57.6459	0.15945	0.83879	0.99715	FALSE
ssc-miR-218-5p	61.546	53.9187	0.19088	0.54484	0.99752	FALSE		-0.10522		ssc-miR-365-3p	11.3286	8.78674	0.36657	0.63202	0.99922	FALSE		ssc-miR-365-3p	14.0607	8.68939	0.69434	0.32415	0.99922	FALSE		ssc-miR-30c-5p	147.478	98.6291	0.58041	0.80469	0.99866	FALSE		ssc-miR-363	10.3012	9.29071	0.14896	0.94784	0.99715	FALSE
ssc-miR-2320-5p	13.6356	10.3747	0.3943	0.94419	0.99752	FALSE		-0.10616		ssc-miR-365-5p	14.5654	12.4341	0.22824	0.75851	0.99922	FALSE		ssc-miR-365-5p	15.725	12.2963	0.35484	0.62752	0.99922	FALSE		ssc-miR-31	0	0	3.5133	0.55806	0.99866	FALSE		ssc-miR-365-3p	11.1441	8.63873	0.36738	0.68844	0.99715	FALSE
ssc-miR-2411	8.42927	7.38202	0.19139	0.82326	0.99752	FALSE		-0.11725		ssc-miR-370	0	0	-1.1723	0.71461	0.99922	FALSE		ssc-miR-370	0	0	-0.66638	0.8072	0.99922	FALSE		ssc-miR-323	0	0	0.66534	0.97501	0.99866	FALSE		ssc-miR-365-5p	11.3782	12.2246	-0.10352	0.72388	0.99715	FALSE
ssc-miR-24-2-5p	1.79742	2.0949	-0.22095	0.69405	0.99752	FALSE		-0.11948		ssc-miR-374a-5p	11.7209	8.51042	0.46179	0.5309	0.99922	FALSE		ssc-miR-374a-3p	48.2655	35.3041	0.45116	0.25453	0.99922	FALSE		ssc-miR-324	1.18838	0	0.34341	0.92256	0.99866	FALSE		ssc-miR-370	0	0	-0.95152	0.7458	0.99715	FALSE
ssc-miR-26b-3p	0	1.09733	-0.56109	0.66905	0.99752	FALSE		-0.13186		ssc-miR-374b-3p	2.05975	1.98945	0.050098	0.996	0.99922	FALSE		ssc-miR-374a-5p	11.8799	8.41614	0.49729	0.5272	0.99922	FALSE		ssc-miR-335	0	0	-0.39355	0.83566	0.99866	FALSE		ssc-miR-374a-3p	49.9141	35.0982	0.50805	0.20252	0.99715	FALSE
ssc-miR-29a-5p	1.17762	0	1.5613	0.62261	0.99752	FALSE		-0.13514		ssc-miR-374b-5p	23.4419	24.205	-0.046215	0.80445	0.99922	FALSE		ssc-miR-374b-3p	2.63997	1.96741	0.42422	0.8043	0.99922	FALSE		ssc-miR-339-3p	0	0	-0.46394	0.7942	0.99866	FALSE		ssc-miR-374a-5p	11.425	8.36707	0.4494	0.59888	0.99715	FALSE
ssc-miR-30c-1-3p	3.40889	2.74332	0.31338	0.97278	0.99752	FALSE		-0.14073		ssc-miR-375	12.7999	13.1525	-0.039206	0.86473	0.99922	FALSE		ssc-miR-374b-5p	27.6049	23.9368	0.20569	0.77258	0.99922	FALSE		ssc-miR-33b-3p	0	0	-1.4639	0.66068	0.99866	FALSE		ssc-miR-374b-3p	2.29436	1.95594	0.23023	0.92952	0.99715	FALSE
ssc-miR-30c-3p	5.39225	4.58882	0.23276	0.895	0.99752	FALSE		-0.14151		ssc-miR-381-3p	0	0	0.50578	0.85841	0.99922	FALSE		ssc-miR-375	13.4294	13.0068	0.046134	0.9385	0.99922	FALSE		ssc-miR-342	12.6562	8.33618	0.60239	0.9148	0.99866	FALSE		ssc-miR-374b-5p	28.0006	23.7973	0.23466	0.74914	0.99715	FALSE
ssc-miR-30d	13635.6	10675.3	0.3531	0.99752	0.99752	FALSE		-0.14605		ssc-miR-382	0	0	-0.17229	0.9386	0.99922	FALSE		ssc-miR-381-3p	0	0	0.55601	0.85228	0.99922	FALSE		ssc-miR-345-3p	0	1.26448	-0.60412	0.56854	0.99866	FALSE		ssc-miR-375	11.7528	12.9309	-0.13783	0.6743	0.99715	FALSE
ssc-miR-32	12.458	7.23238	0.78452	0.51311	0.99752	FALSE		-0.14676		ssc-miR-411	0	0	-1.3422	0.70142	0.99922	FALSE		ssc-miR-382	0	0	-1.0993	0.73549	0.99922	FALSE		ssc-miR-345-5p	0	0	-1.8265	0.58079	0.99866	FALSE		ssc-miR-381-3p	0	0	0.78545	0.77853	0.99715	FALSE
ssc-miR-323	0	0	-0.68662	0.83927	0.99752	FALSE		-0.15237		ssc-miR-421-3p	4.3647	5.69204	-0.38306	0.62988	0.99922	FALSE		ssc-miR-411	0	0	-1.5144	0.67146	0.99922	FALSE		ssc-miR-362	74.2141	49.6892	0.57876	0.86571	0.99866	FALSE		ssc-miR-382	0	0	0.52241	0.87589	0.99715	FALSE
ssc-miR-326	1.42554	0	0.58902	0.9004	0.99752	FALSE		-0.1561		ssc-miR-424-3p	9.51407	11.8814	-0.32057	0.54589	0.99922	FALSE		ssc-miR-421-3p	4.41908	5.62898	-0.34913	0.63112	0.99922	FALSE		ssc-miR-365-3p	9.32876	7.44636	0.32515	0.76472	0.99866	FALSE		ssc-miR-411	0	0	-3.3845	0.50556	0.99715	FALSE
ssc-miR-328	5.95007	5.98542	-0.0085463	0.66388	0.99752	FALSE		-0.16308		ssc-miR-424-5p	9.75928	9.06305	0.10678	0.94068	0.99922	FALSE		ssc-miR-424-3p	8.37903	11.7498	-0.48778	0.37274	0.99922	FALSE		ssc-miR-365-5p	13.9634	10.5373	0.40615	0.82462	0.99866	FALSE		ssc-miR-421-3p	5.43156	5.59616	-0.043072	0.86347	0.99715	FALSE
ssc-miR-331-3p	4.40057	2.99271	0.55624	0.84897	0.99752	FALSE		-0.16722		ssc-miR-425-3p	60.8606	65.9282	-0.11539	0.50055	0.99922	FALSE		ssc-miR-424-5p	10.2155	8.96264	0.18877	0.88025	0.99922	FALSE		ssc-miR-370	0	0	-0.17116	0.81664	0.99866	FALSE		ssc-miR-424-3p	9.55205	11.6813	-0.29032	0.52738	0.99715	FALSE
ssc-miR-335	0	0	1.5764	0.69286	0.99752	FALSE		-0.17205		ssc-miR-425-5p	280.91	257.634	0.12479	0.58724	0.99922	FALSE		ssc-miR-425-5p	298.03	254.78	0.22621	0.26558	0.99922	FALSE		ssc-miR-374a-3p	45.0989	30.2538	0.57598	0.90169	0.99866	FALSE		ssc-miR-424-5p	10.9568	8.91039	0.29826	0.76734	0.99715	FALSE
ssc-miR-339-3p	0	0	0.090989	0.93831	0.99752	FALSE		-0.18859		ssc-miR-429	1.42221	1.7684	-0.31431	0.81857	0.99922	FALSE		ssc-miR-429	1.66433	1.74881	-0.071432	0.91796	0.99922	FALSE		ssc-miR-374a-5p	10.0418	7.2122	0.4775	0.93408	0.99866	FALSE		ssc-miR-425-3p	62.7907	64.8177	-0.045837	0.55132	0.99715	FALSE
ssc-miR-33b-3p	0	0	-0.90901	0.75397	0.99752	FALSE		-0.19498		ssc-miR-432-5p	0	0	-0.17229	0.97952	0.99922	FALSE		ssc-miR-4331-3p	0	0	-2.9294	0.55584	0.99922	FALSE		ssc-miR-374b-3p	1.9014	1.68597	0.17349	0.81108	0.99866	FALSE		ssc-miR-425-5p	270.126	253.294	0.09282	0.91491	0.99715	FALSE
ssc-miR-340	705.951	552.155	0.35449	0.98575	0.99752	FALSE		-0.20119		ssc-miR-4331-3p	0	0	0.41267	0.90099	0.99922	FALSE		ssc-miR-4331-5p	5.05038	4.09877	0.3012	0.82474	0.99922	FALSE		ssc-miR-381-3p	1.06954	0	1.1914	0.78482	0.99866	FALSE		ssc-miR-429	0	1.73861	-0.89262	0.5801	0.99715	FALSE
ssc-miR-345-3p	1.8594	1.34672	0.46538	0.94457	0.99752	FALSE		-0.20703		ssc-miR-4331-5p	4.31566	4.14469	0.058319	0.99916	0.99922	FALSE		ssc-miR-4332	1.26259	2.02206	-0.67943	0.63375	0.99922	FALSE		ssc-miR-382	0	0	-0.50459	0.75986	0.99866	FALSE		ssc-miR-432-5p	0	0	0.78545	0.92914	0.99715	FALSE
ssc-miR-345-5p	0	0	-0.27158	0.84428	0.99752	FALSE		-0.21791		ssc-miR-4332	1.91262	2.04471	-0.096346	0.91567	0.99922	FALSE		ssc-miR-4334-3p	30.1875	30.8774	-0.032601	0.74099	0.99922	FALSE		ssc-miR-411	0	0	-2.8265	0.5086	0.99866	FALSE		ssc-miR-4331-3p	0	0	-1.2146	0.7294	0.99715	FALSE
ssc-miR-34a	122.658	102.201	0.26323	0.64012	0.99752	FALSE		-0.22095		ssc-miR-4334-3p	33.5445	31.2233	0.10345	0.89755	0.99922	FALSE		ssc-miR-4338	0	0	0.070587	0.99826	0.99922	FALSE		ssc-miR-421-3p	5.11002	4.82374	0.083176	0.61882	0.99866	FALSE		ssc-miR-4331-5p	3.55861	4.07487	-0.19544	0.77282	0.99715	FALSE
ssc-miR-361-3p	105.056	86.4395	0.2814	0.73077	0.99752	FALSE		-0.22332		ssc-miR-4338	0	0	-0.17229	0.97952	0.99922	FALSE		ssc-miR-450a	124.997	131.543	-0.073645	0.3653	0.99922	FALSE		ssc-miR-424-5p	8.02154	7.68052	0.062675	0.51314	0.99866	FALSE		ssc-miR-4332	1.12377	2.01027	-0.83904	0.56988	0.99715	FALSE
ssc-miR-361-5p	31.8577	28.9295	0.1391	0.56196	0.99752	FALSE		-0.23117		ssc-miR-450a	130.794	133.017	-0.024313	0.64598	0.99922	FALSE		ssc-miR-450b-3p	1.26259	1.03836	0.28209	0.91949	0.99922	FALSE		ssc-miR-425-5p	324.724	218.333	0.57268	0.76027	0.99866	FALSE		ssc-miR-4334-3p	30.81	30.6974	0.0052845	0.78359	0.99715	FALSE
ssc-miR-365-5p	17.1684	11.2227	0.61334	0.63328	0.99752	FALSE		-0.23149		ssc-miR-450b-3p	0	1.04999	-0.098294	0.93877	0.99922	FALSE		ssc-miR-450c-3p	0	1.03836	-0.089878	0.92973	0.99922	FALSE		ssc-miR-429	1.2478	1.49864	-0.26427	0.64411	0.99866	FALSE		ssc-miR-4338	0	0	2.5928	0.65607	0.99715	FALSE
ssc-miR-370	0	0	-1.4236	0.62957	0.99752	FALSE		-0.23575		ssc-miR-450b-5p	56.4469	44.1547	0.35433	0.30356	0.99922	FALSE		ssc-miR-450c-5p	240.868	241.062	-0.0011605	0.49055	0.99922	FALSE		ssc-miR-432-5p	0	0	2.3434	0.77152	0.99866	FALSE		ssc-miR-450a	133.635	130.776	0.031197	0.67203	0.99715	FALSE
ssc-miR-374a-3p	46.4849	32.2215	0.52874	0.59076	0.99752	FALSE		-0.249		ssc-miR-450c-3p	0	1.04999	-0.96079	0.66507	0.99922	FALSE		ssc-miR-451	2.18084	3.66157	-0.74757	0.49033	0.99922	FALSE		ssc-miR-4331-5p	3.56513	3.51243	0.021484	0.63308	0.99866	FALSE		ssc-miR-450b-3p	0	1.0323	-0.87752	0.67379	0.99715	FALSE
ssc-miR-374b-3p	2.97504	1.79563	0.72842	0.7789	0.99752	FALSE		-0.25052		ssc-miR-450c-5p	240.647	243.763	-0.018559	0.56287	0.99922	FALSE		ssc-miR-452	0	0	1.3925	0.78805	0.99922	FALSE		ssc-miR-4338	0	0	1.3434	0.91307	0.99866	FALSE		ssc-miR-450b-5p	56.7504	43.411	0.38657	0.33296	0.99715	FALSE
ssc-miR-374b-5p	32.4155	21.8468	0.56926	0.58318	0.99752	FALSE		-0.25316		ssc-miR-451	6.37541	3.70259	0.78398	0.43235	0.99922	FALSE		ssc-miR-454	4.07473	2.84181	0.51989	0.69705	0.99922	FALSE		ssc-miR-450b-3p	0	0	-1.0972	0.52918	0.99866	FALSE		ssc-miR-450c-3p	0	1.0323	-0.65512	0.73491	0.99715	FALSE
ssc-miR-375	12.396	11.8711	0.06242	0.6185	0.99752	FALSE		-0.25878		ssc-miR-452	0	0	-1.1723	0.8701	0.99922	FALSE		ssc-miR-455-5p	0	0	-1.1924	0.67894	0.99922	FALSE		ssc-miR-450c-3p	0	0	-0.58259	0.63761	0.99866	FALSE		ssc-miR-450c-5p	240.955	239.657	0.0077935	0.45402	0.99715	FALSE
ssc-miR-381-3p	1.48752	0	1.5764	0.57645	0.99752	FALSE		-0.26996		ssc-miR-454	2.69729	2.87365	-0.091374	0.90323	0.99922	FALSE		ssc-miR-486	1.03303	1.03836	-0.0074157	0.96147	0.99922	FALSE		ssc-miR-452	0	0	1.6653	0.81946	0.99866	FALSE		ssc-miR-452	0	0	0.37041	0.9637	0.99715	FALSE
ssc-miR-411	0	0	-1.8565	0.59753	0.99752	FALSE		-0.27091		ssc-miR-455-5p	0	0	-0.056817	0.96403	0.99922	FALSE		ssc-miR-490-3p	0	0	0.65555	0.91813	0.99922	FALSE		ssc-miR-454	4.0999	2.43529	0.7515	0.84903	0.99866	FALSE		ssc-miR-454	4.44826	2.82525	0.65486	0.61257	0.99715	FALSE
ssc-miR-421-3p	5.82611	5.13749	0.18147	0.84349	0.99752	FALSE		-0.27158		ssc-miR-486	2.84441	1.04999	1.4378	0.3737	0.99922	FALSE		ssc-miR-493-3p	0	0	-1.5144	0.67146	0.99922	FALSE		ssc-miR-455-5p	0	0	0.34341	0.93998	0.99866	FALSE		ssc-miR-455-5p	1.21742	0	0.90093	0.71307	0.99715	FALSE
ssc-miR-429	1.2396	1.59611	-0.36469	0.67538	0.99752	FALSE		-0.27158		ssc-miR-490-3p	0	0	0.41267	0.9504	0.99922	FALSE		ssc-miR-493-5p	0	0	-0.34445	0.92536	0.99922	FALSE		ssc-miR-493-3p	0	0	-0.50459	0.75986	0.99866	FALSE		ssc-miR-493-5p	0	0	-2.2146	0.71779	0.99715	FALSE
ssc-miR-432-5p	0	0	1.8983	0.81349	0.99752	FALSE		-0.27158		ssc-miR-493-3p	0	0	-1.7573	0.64365	0.99922	FALSE		ssc-miR-497	1.09042	0	0.41162	0.87793	0.99922	FALSE		ssc-miR-493-5p	0	0	0.66534	0.97501	0.99866	FALSE		ssc-miR-497	0	0	-0.421	0.82823	0.99715	FALSE
ssc-miR-4331-3p	0	0	-0.36469	0.83415	0.99752	FALSE		-0.27158		ssc-miR-493-5p	0	0	-0.58733	0.89326	0.99922	FALSE		ssc-miR-499-5p	36.7874	40.0586	-0.1229	0.51896	0.99922	FALSE		ssc-miR-497	0	0	-0.10405	0.79488	0.99866	FALSE		ssc-miR-499-5p	38.4891	39.8251	-0.049227	0.63328	0.99715	FALSE
ssc-miR-4332	1.42554	1.84551	-0.37251	0.6494	0.99752	FALSE		-0.27158		ssc-miR-497	0	0	0.09074	0.9879	0.99922	FALSE		ssc-miR-500-3p	81.5521	83.1777	-0.028475	0.59989	0.99922	FALSE		ssc-miR-504	0	0	0.34341	0.95754	0.99866	FALSE		ssc-miR-500-3p	84.8915	82.6928	0.037858	0.75874	0.99715	FALSE
ssc-miR-4338	0	0	0.31338	0.99633	0.99752	FALSE		-0.27726		ssc-miR-499-5p	38.1544	40.5074	-0.086337	0.65892	0.99922	FALSE		ssc-miR-500-5p	35.1805	27.3251	0.36455	0.45263	0.99922	FALSE		ssc-miR-542-5p	0	0	1.3434	0.80715	0.99866	FALSE		ssc-miR-500-5p	29.4053	27.1658	0.11428	0.98338	0.99715	FALSE
ssc-miR-450b-3p	0	0	-0.76462	0.63918	0.99752	FALSE		-0.28322		ssc-miR-500-3p	82.0466	84.1095	-0.035825	0.67743	0.99922	FALSE		ssc-miR-504	0	0	0.80755	0.81663	0.99922	FALSE		ssc-miR-545-3p	0	0	1.9284	0.83505	0.99866	FALSE		ssc-miR-504	0	0	1.1074	0.73422	0.99715	FALSE
ssc-miR-450c-3p	0	0	-1.1272	0.55981	0.99752	FALSE		-0.28886		ssc-miR-500-5p	34.6234	27.6312	0.32545	0.46474	0.99922	FALSE		ssc-miR-505	27.2605	28.2542	-0.05165	0.7156	0.99922	FALSE		ssc-miR-574-3p	2.13908	2.66945	-0.31955	0.51382	0.99866	FALSE		ssc-miR-505	24.3952	28.0895	-0.20343	0.43718	0.99715	FALSE
ssc-miR-452	0	0	1.3134	0.85138	0.99752	FALSE		-0.29667		ssc-miR-504	0	0	1.2427	0.67813	0.99922	FALSE		ssc-miR-532-3p	12.6833	12.6789	0.00050833	0.87664	0.99922	FALSE		ssc-miR-574-5p	3.92164	4.02759	-0.038459	0.57207	0.99866	FALSE		ssc-miR-532-3p	11.8464	12.6049	-0.08954	0.73714	0.99715	FALSE
ssc-miR-455-5p	0	0	-0.46423	0.7741	0.99752	FALSE		-0.30475		ssc-miR-505	27.6104	28.5707	-0.049324	0.78183	0.99922	FALSE		ssc-miR-542-3p	69.7296	67.7117	0.042367	0.84835	0.99922	FALSE		ssc-miR-582-5p	0	0	0.2365	0.90098	0.99866	FALSE		ssc-miR-542-3p	76.9314	67.3169	0.1926	0.71959	0.99715	FALSE
ssc-miR-493-3p	0	0	-0.049188	0.89541	0.99752	FALSE		-0.31016		ssc-miR-532-3p	14.0259	12.8209	0.1296	0.89671	0.99922	FALSE		ssc-miR-542-5p	0	0	-0.25134	0.93337	0.99922	FALSE		ssc-miR-628-5p	2.13908	1.40497	0.60645	0.96284	0.99866	FALSE		ssc-miR-542-5p	0	0	1.0485	0.77278	0.99715	FALSE
ssc-miR-493-5p	0	0	-0.10166	0.9218	0.99752	FALSE		-0.31992		ssc-miR-542-3p	71.1103	68.4702	0.054582	0.99119	0.99922	FALSE		ssc-miR-574-3p	3.27127	3.11507	0.070587	0.98684	0.99922	FALSE		ssc-miR-6516	1.01012	1.35814	-0.42711	0.6068	0.99866	FALSE		ssc-miR-545-3p	0	0	-0.21455	0.97182	0.99715	FALSE
ssc-miR-497	0	0	-0.0085463	0.87789	0.99752	FALSE		-0.3207		ssc-miR-542-5p	0	0	0.6757	0.85783	0.99922	FALSE		ssc-miR-574-5p	3.95995	4.69992	-0.24715	0.73181	0.99922	FALSE		ssc-miR-664-3p	3.1492	1.92013	0.71378	0.88969	0.99866	FALSE		ssc-miR-574-3p	2.62213	3.0969	-0.24009	0.77435	0.99715	FALSE
ssc-miR-504	0	0	1.1879	0.78253	0.99752	FALSE		-0.32625		ssc-miR-545-3p	0	0	1.4127	0.84187	0.99922	FALSE		ssc-miR-582-3p	0	0	0.58516	0.86787	0.99922	FALSE		ssc-miR-676-3p	0	0	-0.33466	0.80392	0.99866	FALSE		ssc-miR-574-5p	3.13719	4.67252	-0.57473	0.51353	0.99715	FALSE
ssc-miR-532-3p	16.5486	11.5718	0.5161	0.76539	0.99752	FALSE		-0.33432		ssc-miR-574-3p	2.74633	3.14996	-0.19783	0.83019	0.99922	FALSE		ssc-miR-582-5p	1.2052	0	0.65555	0.78564	0.99922	FALSE		ssc-miR-6782-3p	1.42605	1.12398	0.34341	0.9152	0.99866	FALSE		ssc-miR-582-3p	0	0	0.43752	0.91396	0.99715	FALSE
ssc-miR-542-5p	0	0	0.31338	0.99179	0.99752	FALSE		-0.34073		ssc-miR-574-5p	3.48195	4.75257	-0.44881	0.61683	0.99922	FALSE		ssc-miR-615	0	0	-0.099338	0.94914	0.99922	FALSE		ssc-miR-7135-5p	0	0	0.021484	0.86161	0.99866	FALSE		ssc-miR-582-5p	1.21742	0	0.67853	0.78314	0.99715	FALSE
ssc-miR-545-3p	0	0	2.6353	0.69218	0.99752	FALSE		-0.34303		ssc-miR-582-3p	0	0	0.60531	0.85279	0.99922	FALSE		ssc-miR-628-3p	1.89389	3.82552	-1.0143	0.37468	0.99922	FALSE		ssc-miR-7136-5p	0	0	-0.24155	0.89027	0.99866	FALSE		ssc-miR-628-3p	3.27766	3.80322	-0.21455	0.76755	0.99715	FALSE
ssc-miR-574-3p	4.71047	2.84308	0.72842	0.72388	0.99752	FALSE		-0.35019		ssc-miR-582-5p	1.02987	0	0.41267	0.86927	0.99922	FALSE		ssc-miR-628-5p	2.52519	1.63951	0.62313	0.70898	0.99922	FALSE		ssc-miR-7137-3p	0	1.31131	-0.7635	0.51965	0.99866	FALSE		ssc-miR-628-5p	2.38801	1.62995	0.55098	0.75942	0.99715	FALSE
ssc-miR-574-5p	6.81779	4.28955	0.66848	0.71819	0.99752	FALSE		-0.35175		ssc-miR-615	0	0	-1.7573	0.64365	0.99922	FALSE		ssc-miR-6516	1.54955	1.58486	-0.032507	0.94035	0.99922	FALSE		ssc-miR-7137-5p	0	0	0.080377	0.90388	0.99866	FALSE		ssc-miR-6516	1.82613	1.57562	0.21287	0.94574	0.99715	FALSE
ssc-miR-582-3p	0	0	0.090989	0.93831	0.99752	FALSE		-0.35747		ssc-miR-628-3p	2.64825	3.86837	-0.54669	0.59635	0.99922	FALSE		ssc-miR-660	124.767	124.439	0.0038044	0.63938	0.99922	FALSE		ssc-miR-7139-3p	0	0	-0.65659	0.82003	0.99866	FALSE		ssc-miR-6529	76.4632	86.7676	-0.18239	0.20143	0.99715	FALSE
ssc-miR-582-5p	1.36356	0	0.96546	0.766	0.99752	FALSE		-0.36249		ssc-miR-628-5p	2.01071	1.65787	0.27837	0.88358	0.99922	FALSE		ssc-miR-664-3p	3.50083	2.24066	0.64377	0.64924	0.99922	FALSE		ssc-miR-7139-5p	2.37675	2.95044	-0.31194	0.49575	0.99866	FALSE		ssc-miR-660	137.053	123.713	0.14774	0.81663	0.99715	FALSE
ssc-miR-615	0	0	-2.8565	0.519	0.99752	FALSE		-0.36469		ssc-miR-6516	1.86358	1.60261	0.21765	0.91769	0.99922	FALSE		ssc-miR-664-5p	9.98597	10.2742	-0.041059	0.83868	0.99922	FALSE		ssc-miR-7143-3p	0	0	1.0804	0.86314	0.99866	FALSE		ssc-miR-664-3p	4.02684	2.2276	0.85416	0.52571	0.99715	FALSE
ssc-miR-628-5p	2.60316	1.49636	0.79881	0.75802	0.99752	FALSE		-0.36469		ssc-miR-6529	80.8696	88.2542	-0.12607	0.40876	0.99922	FALSE		ssc-miR-671-3p	4.64864	5.62898	-0.27606	0.68529	0.99922	FALSE		ssc-miR-7144-5p	1.54489	2.06063	-0.41558	0.53028	0.99866	FALSE		ssc-miR-664-5p	10.1608	10.2143	-0.0075898	0.85855	0.99715	FALSE
ssc-miR-6516	1.17762	1.44648	-0.29667	0.71499	0.99752	FALSE		-0.36469		ssc-miR-660	124.909	125.833	-0.01063	0.70935	0.99922	FALSE		ssc-miR-671-5p	2.52519	3.93482	-0.63991	0.52555	0.99922	FALSE		ssc-miR-7-3p	1.54489	1.12398	0.45889	0.96561	0.99866	FALSE		ssc-miR-671-3p	5.43156	5.59616	-0.043072	0.86347	0.99715	FALSE
ssc-miR-660	143.236	113.573	0.33476	0.91911	0.99752	FALSE		-0.37251		ssc-miR-664-3p	3.58004	2.26576	0.65998	0.61808	0.99922	FALSE		ssc-miR-676-3p	0	0	-0.60749	0.83887	0.99922	FALSE		ssc-miR-758	0	0	-1.9785	0.66959	0.99866	FALSE		ssc-miR-671-5p	2.62213	3.91188	-0.57712	0.54873	0.99715	FALSE
ssc-miR-664-5p	11.2803	9.37716	0.26659	0.8915	0.99752	FALSE		-0.41244		ssc-miR-664-5p	9.26886	10.3893	-0.16464	0.73328	0.99922	FALSE		ssc-miR-6782-3p	1.60694	1.31161	0.29298	0.90429	0.99922	FALSE		ssc-miR-7857-3p	0	0	-0.65659	0.82003	0.99866	FALSE		ssc-miR-676-3p	0	0	-0.21455	0.9204	0.99715	FALSE
ssc-miR-676-3p	0	0	-1.6866	0.63606	0.99752	FALSE		-0.42358		ssc-miR-671-3p	6.22828	5.69204	0.12989	0.93079	0.99922	FALSE		ssc-miR-708-3p	0	0	-0.081416	0.95132	0.99922	FALSE		ssc-miR-874	0	0	0.75845	0.96232	0.99866	FALSE		ssc-miR-6782-3p	1.45154	1.30396	0.15468	0.9778	0.99715	FALSE
ssc-miR-6782-3p	1.92138	1.19708	0.68262	0.84174	0.99752	FALSE		-0.42358		ssc-miR-671-5p	2.45208	3.9789	-0.69836	0.51271	0.99922	FALSE		ssc-miR-708-5p	0	0	0.070587	0.99651	0.99922	FALSE		ssc-miR-96-5p	4.63467	2.29479	1.0141	0.66878	0.99866	FALSE		ssc-miR-708-3p	0	0	0.048482	0.98319	0.99715	FALSE
ssc-miR-708-3p	0	0	-1.4236	0.62957	0.99752	FALSE		-0.4239		ssc-miR-676-3p	0	0	-0.17229	0.94211	0.99922	FALSE		ssc-miR-7134-5p	28.5231	34.6483	-0.28065	0.30903	0.99922	FALSE		ssc-miR-9788-3p	0	0	1.3434	0.91307	0.99866	FALSE		ssc-miR-708-5p	0	0	-0.62959	0.88012	0.99715	FALSE
ssc-miR-7135-3p	3.28493	2.44405	0.42659	0.95143	0.99752	FALSE		-0.44084		ssc-miR-6782-3p	1.71646	1.3263	0.37203	0.84969	0.99922	FALSE		ssc-miR-7135-3p	4.64864	2.67786	0.79573	0.51543	0.99922	FALSE		ssc-miR-9810-3p	0	0	1.0215	0.88949	0.99866	FALSE		ssc-miR-7135-3p	3.51178	2.66225	0.39956	0.80148	0.99715	FALSE
ssc-miR-7135-5p	0	0	-0.42358	0.80202	0.99752	FALSE		-0.46423		ssc-miR-708-3p	0	0	-0.68687	0.80976	0.99922	FALSE		ssc-miR-7135-5p	0	0	0.20809	0.96444	0.99922	FALSE		ssc-miR-9841-3p	0	0	2.3434	0.77152	0.99866	FALSE		ssc-miR-7135-5p	0	0	0.27087	0.95029	0.99715	FALSE
ssc-miR-7136-5p	0	0	0.31338	0.99364	0.99752	FALSE		-0.47884		ssc-miR-708-5p	0	0	-1.1723	0.8171	0.99922	FALSE		ssc-miR-7136-5p	0	0	-1.5144	0.80655	0.99922	FALSE		ssc-miR-9843-3p	67.7375	52.4055	0.37024	0.52989	0.99866	FALSE		ssc-miR-7136-5p	0	0	0.78545	0.87758	0.99715	FALSE
ssc-miR-7137-3p	1.30158	1.3966	-0.10166	0.79506	0.99752	FALSE		-0.49201		ssc-miR-7134-5p	29.2778	35.0364	-0.25905	0.3802	0.99922	FALSE		ssc-miR-7137-3p	1.03303	1.53021	-0.56684	0.71828	0.99922	FALSE		ssc-miR-9860-5p	1.66373	1.26448	0.39588	0.93406	0.99866	FALSE		ssc-miR-7137-3p	0	1.52129	-0.85198	0.6171	0.99715	FALSE
ssc-miR-7137-5p	0	0	-0.27158	0.87258	0.99752	FALSE		-0.51118		ssc-miR-7135-3p	2.99154	2.70786	0.14373	0.943	0.99922	FALSE		ssc-miR-7137-5p	0	0	1.293	0.67249	0.99922	FALSE		ssc-miR-99a-3p	0	0	0.82884	0.9353	0.99866	FALSE		ssc-miR-7137-5p	0	0	0.65992	0.86206	0.99715	FALSE
ssc-miR-7139-3p	0	0	0.63531	0.94479	0.99752	FALSE		-0.51713		ssc-miR-7135-5p	0	0	0.6757	0.8	0.99922	FALSE		ssc-miR-7139-3p	0	0	-0.34445	0.92536	0.99922	FALSE		ssc-miR-10388	0	0	0.54986	0.99492	0.9997	FALSE		ssc-miR-7139-3p	0	0	-0.62959	0.88012	0.99715	FALSE
ssc-miR-7139-5p	2.7891	3.14235	-0.17205	0.6567	0.99752	FALSE		-0.51845		ssc-miR-7136-5p	0	0	-1.7573	0.7894	0.99922	FALSE		ssc-miR-7139-5p	3.84517	3.44297	0.1594	0.94783	0.99922	FALSE		ssc-miR-10390	0	0	0.53606	0.9997	0.9997	FALSE		ssc-miR-7139-5p	2.80943	3.42289	-0.28494	0.73552	0.99715	FALSE
ssc-miR-7142-5p	0	0	0.31338	0.99633	0.99752	FALSE		-0.53462		ssc-miR-7137-3p	0	1.54735	-0.89219	0.61989	0.99922	FALSE		ssc-miR-7142-3p	46.8308	47.7643	-0.028477	0.69099	0.99922	FALSE		ssc-miR-130b-3p	1.54489	1.07715	0.52029	0.99347	0.9997	FALSE		ssc-miR-7142-3p	46.7769	47.4859	-0.021701	0.66659	0.99715	FALSE
ssc-miR-7143-3p	0	0	-0.68662	0.80381	0.99752	FALSE		-0.56109		ssc-miR-7137-5p	0	0	1.2427	0.67813	0.99922	FALSE		ssc-miR-7143-3p	0	0	0.29298	0.95206	0.99922	FALSE		ssc-miR-582-3p	0	0	0.53606	0.9997	0.9997	FALSE		ssc-miR-7143-3p	0	0	0.37041	0.93716	0.99715	FALSE
ssc-miR-7144-3p	0	0	-0.68662	0.88596	0.99752	FALSE		-0.56109		ssc-miR-7139-3p	0	0	-0.17229	0.95905	0.99922	FALSE		ssc-miR-7144-5p	2.18084	2.40461	-0.14092	0.86432	0.99922	FALSE		ssc-miR-7135-3p	3.32745	2.29479	0.53606	0.99922	0.9997	FALSE		ssc-miR-7144-5p	2.20072	2.39059	-0.11939	0.86691	0.99715	FALSE
ssc-miR-7144-5p	1.98336	2.19465	-0.14605	0.72285	0.99752	FALSE		-0.56797		ssc-miR-7139-5p	4.60991	3.48154	0.40501	0.73298	0.99922	FALSE		ssc-miR-7-3p	1.72172	1.31161	0.39251	0.85546	0.99922	FALSE		novel_10	NA	NA	NA	NA	NA	NA		ssc-miR-769-3p	0	0	-0.32147	0.86265	0.99715	FALSE
ssc-miR-7-3p	2.29326	1.19708	0.93787	0.71113	0.99752	FALSE		-0.5817		ssc-miR-7142-3p	55.0737	48.2994	0.18936	0.64195	0.99922	FALSE		ssc-miR-758	0	0	-0.66638	0.86299	0.99922	FALSE		novel_11	0	0	NA	NA	NA	NA		ssc-miR-769-5p	18.8231	18.0381	0.06146	0.92482	0.99715	FALSE
ssc-miR-769-3p	0	0	0.50603	0.94526	0.99752	FALSE		-0.58599		ssc-miR-7142-5p	0	0	1.4127	0.84187	0.99922	FALSE		ssc-miR-769-3p	0	0	-0.92941	0.70996	0.99922	FALSE		novel_14	0	0	NA	NA	NA	NA		ssc-miR-7857-3p	0	0	-2.2146	0.71779	0.99715	FALSE
ssc-miR-7857-3p	0	0	0.63531	0.94479	0.99752	FALSE		-0.59198		ssc-miR-7143-3p	0	0	-0.17229	0.94985	0.99922	FALSE		ssc-miR-769-5p	17.7337	18.1439	-0.03299	0.79936	0.99922	FALSE		novel_26	NA	NA	NA	NA	NA	NA		ssc-miR-874	0	0	-0.21455	0.95121	0.99715	FALSE
ssc-miR-874	0	0	1.0503	0.87352	0.99752	FALSE		-0.59569		ssc-miR-7144-5p	1.91262	2.43155	-0.34632	0.77141	0.99922	FALSE		ssc-miR-7857-3p	0	0	-1.9294	0.74047	0.99922	FALSE		novel_28	NA	NA	NA	NA	NA	NA		ssc-miR-9	83.6272	80.3565	0.057558	0.82871	0.99715	FALSE
ssc-miR-92b-3p	5.70215	5.53652	0.042528	0.71727	0.99752	FALSE		-0.61596		ssc-miR-7-3p	1.7655	1.3263	0.41267	0.82938	0.99922	FALSE		ssc-miR-874	0	0	0.070587	0.99698	0.99922	FALSE		novel_29	NA	NA	NA	NA	NA	NA		ssc-miR-9-1	83.6272	80.3565	0.057558	0.82871	0.99715	FALSE
ssc-miR-92b-5p	0	0	1.8983	0.81349	0.99752	FALSE		-0.61927		ssc-miR-744	74.9356	89.7463	-0.2602	0.15874	0.99922	FALSE		ssc-miR-9	88.2094	80.8277	0.12608	0.86882	0.99922	FALSE		novel_31	0	0	NA	NA	NA	NA		ssc-miR-92b-3p	5.99344	6.03081	-0.008968	0.88979	0.99715	FALSE
ssc-miR-9841-3p	0	0	3.4833	0.52938	0.99752	FALSE		-0.62899		ssc-miR-758	0	0	-1.4942	0.75765	0.99922	FALSE		ssc-miR-9-1	88.2094	80.8277	0.12608	0.86882	0.99922	FALSE		novel_32	0	0	NA	NA	NA	NA		ssc-miR-95	64.9914	65.3066	-0.0069815	0.65394	0.99715	FALSE
ssc-miR-9843-3p	73.5701	55.8141	0.39849	0.85794	0.99752	FALSE		-0.6557		ssc-miR-7-5p	1925.03	1888.15	0.027905	0.52918	0.99922	FALSE		ssc-miR-92b-3p	5.96863	6.06618	-0.023389	0.89209	0.99922	FALSE		novel_38	0	0	NA	NA	NA	NA		ssc-miR-96-5p	3.7459	2.66225	0.49267	0.73639	0.99715	FALSE
ssc-miR-9860-5p	1.61148	1.34672	0.25893	0.95519	0.99752	FALSE		-0.68097		ssc-miR-769-3p	0	0	-1.6577	0.57903	0.99922	FALSE		ssc-miR-95	69.9018	65.6896	0.089664	0.99922	0.99922	FALSE		novel_4	0	0	NA	NA	NA	NA		ssc-miR-9788-3p	0	0	-0.21455	0.97182	0.99715	FALSE
ssc-miR-99a-3p	0	0	0.79881	0.89991	0.99752	FALSE		-0.68284		ssc-miR-769-5p	17.0174	18.3471	-0.10854	0.7326	0.99922	FALSE		ssc-miR-96-5p	4.13213	2.67786	0.6258	0.63151	0.99922	FALSE		novel_41	0	0	NA	NA	NA	NA		ssc-miR-9810-3p	0	0	-0.53648	0.88102	0.99715	FALSE
novel_10	NA	NA	NA	NA	NA	NA		-0.68662		ssc-miR-7857-3p	0	0	0.63506	0.88183	0.99922	FALSE		ssc-miR-9788-3p	0	0	0.070587	0.99826	0.99922	FALSE		novel_42	0	0	NA	NA	NA	NA		ssc-miR-9841-3p	0	0	2.5928	0.65607	0.99715	FALSE
novel_20	0	0	NA	NA	NA	NA		-0.68662		ssc-miR-874	0	0	-1.7573	0.7894	0.99922	FALSE		ssc-miR-9810-3p	0	0	-0.25134	0.93337	0.99922	FALSE		novel_44	0	0	NA	NA	NA	NA		ssc-miR-9843-3p	70.8912	60.7971	0.2216	0.64688	0.99715	FALSE
novel_25	0	0	NA	NA	NA	NA		-0.68662		ssc-miR-9	77.8781	81.7332	-0.069706	0.57822	0.99922	FALSE		ssc-miR-9841-3p	0	0	2.8779	0.59873	0.99922	FALSE		novel_45	0	0	NA	NA	NA	NA		ssc-miR-9860-5p	1.7793	1.46695	0.27849	0.91454	0.99715	FALSE
novel_26	0	0	NA	NA	NA	NA		-0.68662		ssc-miR-9-1	77.8781	81.7332	-0.069706	0.57822	0.99922	FALSE		ssc-miR-9843-3p	80.1173	61.1536	0.38968	0.21811	0.99922	FALSE		novel_46	0	0	NA	NA	NA	NA		ssc-miR-99a-3p	0	0	1.0485	0.77278	0.99715	FALSE
novel_28	0	0	NA	NA	NA	NA		-0.68662		ssc-miR-92b-3p	6.27733	6.13414	0.03329	0.97663	0.99922	FALSE		ssc-miR-9860-5p	1.89389	1.47556	0.36009	0.86378	0.99922	FALSE		novel_47	0	0	NA	NA	NA	NA		ssc-miR-99b	55.533	62.4814	-0.17008	0.29833	0.99715	FALSE
novel_29	0	0	NA	NA	NA	NA		-0.68662		ssc-miR-92b-5p	0	0	1.8277	0.77946	0.99922	FALSE		ssc-miR-99a-3p	0	0	1.0706	0.76212	0.99922	FALSE		novel_48	0	0	NA	NA	NA	NA		ssc-miR-215	0	0	0.074954	0.99132	0.99734	FALSE
novel_30	0	0	NA	NA	NA	NA		-0.68662		ssc-miR-95	70.2276	66.4255	0.0803	0.92569	0.99922	FALSE		ssc-miR-99b	59.5141	62.8478	-0.078631	0.51937	0.99922	FALSE		novel_52	0	0	NA	NA	NA	NA		ssc-miR-323	0	0	0.10738	0.9998	0.9998	FALSE
novel_31	0	0	NA	NA	NA	NA		-0.68662		ssc-miR-96-5p	3.48195	2.70786	0.36274	0.79303	0.99922	FALSE		novel_10	0	0	NA	NA	NA	NA		novel_54	NA	NA	NA	NA	NA	NA		ssc-miR-7-3p	1.40471	1.30396	0.10738	0.99951	0.9998	FALSE
novel_33	0	0	NA	NA	NA	NA		-0.68662		ssc-miR-9788-3p	0	0	-0.17229	0.97952	0.99922	FALSE		novel_26	0	0	NA	NA	NA	NA		novel_55	NA	NA	NA	NA	NA	NA		novel_10	0	0	NA	NA	NA	NA
novel_37	0	0	NA	NA	NA	NA		-0.68662		ssc-miR-9810-3p	0	0	-0.17229	0.95422	0.99922	FALSE		novel_28	NA	NA	NA	NA	NA	NA		novel_8	0	0	NA	NA	NA	NA		novel_26	0	0	NA	NA	NA	NA
novel_4	0	0	NA	NA	NA	NA		-0.68662		ssc-miR-9841-3p	0	0	2.6351	0.63911	0.99922	FALSE		novel_29	NA	NA	NA	NA	NA	NA		novel_9	0	0	NA	NA	NA	NA		novel_28	0	0	NA	NA	NA	NA
novel_41	NA	NA	NA	NA	NA	NA		-0.68662		ssc-miR-9843-3p	82.6842	61.8387	0.4191	0.13366	0.99922	FALSE		novel_31	0	0	NA	NA	NA	NA		ssc-miR-10382	NA	NA	NA	NA	NA	NA		novel_29	NA	NA	NA	NA	NA	NA
novel_42	0	0	NA	NA	NA	NA		-0.68662		ssc-miR-9860-5p	2.01071	1.49209	0.43037	0.8098	0.99922	FALSE		novel_38	0	0	NA	NA	NA	NA		ssc-miR-10383	NA	NA	NA	NA	NA	NA		novel_39	0	0	NA	NA	NA	NA
novel_43	0	0	NA	NA	NA	NA		-0.71625		ssc-miR-99a-3p	0	0	0.50578	0.89961	0.99922	FALSE		novel_4	0	0	NA	NA	NA	NA		ssc-miR-105-1	0	0	NA	NA	NA	NA		novel_4	0	0	NA	NA	NA	NA
novel_44	NA	NA	NA	NA	NA	NA		-0.74395		ssc-miR-99b	59.5856	63.5519	-0.092972	0.56343	0.99922	FALSE		novel_40	0	0	NA	NA	NA	NA		ssc-miR-10a-3p	0	0	NA	NA	NA	NA		novel_41	NA	NA	NA	NA	NA	NA
novel_45	0	0	NA	NA	NA	NA		-0.76462		novel_10	NA	NA	NA	NA	NA	NA		novel_41	0	0	NA	NA	NA	NA		ssc-miR-122-3p	0	0	NA	NA	NA	NA		novel_44	NA	NA	NA	NA	NA	NA
novel_46	0	0	NA	NA	NA	NA		-0.76801		novel_11	0	0	NA	NA	NA	NA		novel_44	0	0	NA	NA	NA	NA		ssc-miR-124a	0	1.03031	NA	NA	NA	NA		novel_46	0	0	NA	NA	NA	NA
novel_47	0	0	NA	NA	NA	NA		-0.79514		novel_26	0	0	NA	NA	NA	NA		novel_48	0	0	NA	NA	NA	NA		ssc-miR-1277	0	0	NA	NA	NA	NA		novel_48	0	0	NA	NA	NA	NA
novel_49	0	0	NA	NA	NA	NA		-0.80069		novel_28	NA	NA	NA	NA	NA	NA		novel_5	0	0	NA	NA	NA	NA		ssc-miR-129a-3p	0	0	NA	NA	NA	NA		novel_49	0	0	NA	NA	NA	NA
novel_50	0	0	NA	NA	NA	NA		-0.8052		novel_29	NA	NA	NA	NA	NA	NA		novel_51	0	0	NA	NA	NA	NA		ssc-miR-130a	0	0	NA	NA	NA	NA		novel_50	0	0	NA	NA	NA	NA
novel_54	NA	NA	NA	NA	NA	NA		-0.82394		novel_39	0	0	NA	NA	NA	NA		novel_54	NA	NA	NA	NA	NA	NA		ssc-miR-133a-3p	0	0	NA	NA	NA	NA		novel_54	0	0	NA	NA	NA	NA
novel_55	0	0	NA	NA	NA	NA		-0.88428		novel_4	0	0	NA	NA	NA	NA		novel_55	NA	NA	NA	NA	NA	NA		ssc-miR-135	0	0	NA	NA	NA	NA		novel_55	NA	NA	NA	NA	NA	NA
novel_56	0	0	NA	NA	NA	NA		-0.88925		novel_41	0	0	NA	NA	NA	NA		novel_8	NA	NA	NA	NA	NA	NA		ssc-miR-136-5p	0	0	NA	NA	NA	NA		novel_7	0	0	NA	NA	NA	NA
novel_8	NA	NA	NA	NA	NA	NA		-0.90901		novel_44	NA	NA	NA	NA	NA	NA		ssc-miR-10382	0	0	NA	NA	NA	NA		ssc-miR-137	0	0	NA	NA	NA	NA		novel_8	NA	NA	NA	NA	NA	NA
novel_9	0	0	NA	NA	NA	NA		-0.90901		novel_50	0	0	NA	NA	NA	NA		ssc-miR-10383	NA	NA	NA	NA	NA	NA		ssc-miR-139-3p	0	0	NA	NA	NA	NA		ssc-miR-10382	0	0	NA	NA	NA	NA
ssc-miR-10382	NA	NA	NA	NA	NA	NA		-0.91125		novel_51	0	0	NA	NA	NA	NA		ssc-miR-105-1	NA	NA	NA	NA	NA	NA		ssc-miR-143-5p	0	0	NA	NA	NA	NA		ssc-miR-10383	0	0	NA	NA	NA	NA
ssc-miR-10383	NA	NA	NA	NA	NA	NA		-1.0002		novel_52	0	0	NA	NA	NA	NA		ssc-miR-1277	0	0	NA	NA	NA	NA		ssc-miR-153	NA	NA	NA	NA	NA	NA		ssc-miR-105-1	NA	NA	NA	NA	NA	NA
ssc-miR-105-1	NA	NA	NA	NA	NA	NA		-1.0143		novel_54	0	0	NA	NA	NA	NA		ssc-miR-130a	0	0	NA	NA	NA	NA		ssc-miR-186-3p	NA	NA	NA	NA	NA	NA		ssc-miR-130a	0	0	NA	NA	NA	NA
ssc-miR-130a	NA	NA	NA	NA	NA	NA		-1.0348		novel_55	NA	NA	NA	NA	NA	NA		ssc-miR-137	0	0	NA	NA	NA	NA		ssc-miR-18b	0	0	NA	NA	NA	NA		ssc-miR-139-3p	0	0	NA	NA	NA	NA
ssc-miR-136-5p	0	0	NA	NA	NA	NA		-1.0575		novel_56	0	0	NA	NA	NA	NA		ssc-miR-139-3p	0	0	NA	NA	NA	NA		ssc-miR-194a-3p	NA	NA	NA	NA	NA	NA		ssc-miR-143-5p	0	0	NA	NA	NA	NA
ssc-miR-137	0	0	NA	NA	NA	NA		-1.058		novel_7	0	0	NA	NA	NA	NA		ssc-miR-143-5p	0	0	NA	NA	NA	NA		ssc-miR-196a	0	0	NA	NA	NA	NA		ssc-miR-153	0	0	NA	NA	NA	NA
ssc-miR-139-3p	0	0	NA	NA	NA	NA		-1.0637		novel_8	NA	NA	NA	NA	NA	NA		ssc-miR-144	0	0	NA	NA	NA	NA		ssc-miR-202-3p	0	0	NA	NA	NA	NA		ssc-miR-1839-3p	0	0	NA	NA	NA	NA
ssc-miR-145-3p	0	0	NA	NA	NA	NA		-1.1017		ssc-miR-10382	NA	NA	NA	NA	NA	NA		ssc-miR-145-3p	0	0	NA	NA	NA	NA		ssc-miR-206	0	0	NA	NA	NA	NA		ssc-miR-186-3p	NA	NA	NA	NA	NA	NA
ssc-miR-153	NA	NA	NA	NA	NA	NA		-1.1252		ssc-miR-10383	NA	NA	NA	NA	NA	NA		ssc-miR-153	0	0	NA	NA	NA	NA		ssc-miR-208b	0	0	NA	NA	NA	NA		ssc-miR-18b	NA	NA	NA	NA	NA	NA
ssc-miR-186-3p	0	0	NA	NA	NA	NA		-1.1272		ssc-miR-105-1	NA	NA	NA	NA	NA	NA		ssc-miR-186-3p	0	0	NA	NA	NA	NA		ssc-miR-214-3p	0	0	NA	NA	NA	NA		ssc-miR-194a-3p	NA	NA	NA	NA	NA	NA
ssc-miR-18b	NA	NA	NA	NA	NA	NA		-1.1607		ssc-miR-130a	0	0	NA	NA	NA	NA		ssc-miR-18b	NA	NA	NA	NA	NA	NA		ssc-miR-214-5p	0	0	NA	NA	NA	NA		ssc-miR-196a	0	0	NA	NA	NA	NA
ssc-miR-194a-3p	0	0	NA	NA	NA	NA		-1.1714		ssc-miR-137	0	0	NA	NA	NA	NA		ssc-miR-194a-3p	NA	NA	NA	NA	NA	NA		ssc-miR-217	0	0	NA	NA	NA	NA		ssc-miR-206	0	0	NA	NA	NA	NA
ssc-miR-196a	0	0	NA	NA	NA	NA		-1.1809		ssc-miR-139-3p	NA	NA	NA	NA	NA	NA		ssc-miR-206	NA	NA	NA	NA	NA	NA		ssc-miR-219b-3p	0	1.17081	NA	NA	NA	NA		ssc-miR-208b	0	0	NA	NA	NA	NA
ssc-miR-206	0	0	NA	NA	NA	NA		-1.1809		ssc-miR-153	0	0	NA	NA	NA	NA		ssc-miR-214-3p	0	0	NA	NA	NA	NA		ssc-miR-299	NA	NA	NA	NA	NA	NA		ssc-miR-214-5p	0	0	NA	NA	NA	NA
ssc-miR-214-5p	NA	NA	NA	NA	NA	NA		-1.1851		ssc-miR-1839-3p	0	0	NA	NA	NA	NA		ssc-miR-214-5p	NA	NA	NA	NA	NA	NA		ssc-miR-338	0	0	NA	NA	NA	NA		ssc-miR-217	0	0	NA	NA	NA	NA
ssc-miR-299	NA	NA	NA	NA	NA	NA		-1.2024		ssc-miR-186-3p	NA	NA	NA	NA	NA	NA		ssc-miR-217	0	0	NA	NA	NA	NA		ssc-miR-33b-5p	NA	NA	NA	NA	NA	NA		ssc-miR-299	0	0	NA	NA	NA	NA
ssc-miR-338	0	0	NA	NA	NA	NA		-1.2716		ssc-miR-18b	0	0	NA	NA	NA	NA		ssc-miR-299	NA	NA	NA	NA	NA	NA		ssc-miR-369	0	0	NA	NA	NA	NA		ssc-miR-33b-5p	NA	NA	NA	NA	NA	NA
ssc-miR-33b-5p	0	0	NA	NA	NA	NA		-1.2716		ssc-miR-194a-3p	0	0	NA	NA	NA	NA		ssc-miR-33b-3p	0	0	NA	NA	NA	NA		ssc-miR-4331-3p	0	0	NA	NA	NA	NA		ssc-miR-369	0	0	NA	NA	NA	NA
ssc-miR-369	0	0	NA	NA	NA	NA		-1.3143		ssc-miR-206	NA	NA	NA	NA	NA	NA		ssc-miR-33b-5p	NA	NA	NA	NA	NA	NA		ssc-miR-455-3p	0	0	NA	NA	NA	NA		ssc-miR-455-3p	0	0	NA	NA	NA	NA
ssc-miR-382	0	0	NA	NA	NA	NA		-1.4028		ssc-miR-208b	0	0	NA	NA	NA	NA		ssc-miR-369	0	0	NA	NA	NA	NA		ssc-miR-490-3p	0	0	NA	NA	NA	NA		ssc-miR-490-3p	0	0	NA	NA	NA	NA
ssc-miR-455-3p	NA	NA	NA	NA	NA	NA		-1.4236		ssc-miR-214-5p	NA	NA	NA	NA	NA	NA		ssc-miR-432-5p	0	0	NA	NA	NA	NA		ssc-miR-491	NA	NA	NA	NA	NA	NA		ssc-miR-491	0	0	NA	NA	NA	NA
ssc-miR-490-3p	0	0	NA	NA	NA	NA		-1.4236		ssc-miR-299	0	0	NA	NA	NA	NA		ssc-miR-455-3p	NA	NA	NA	NA	NA	NA		ssc-miR-499-3p	NA	NA	NA	NA	NA	NA		ssc-miR-493-3p	0	0	NA	NA	NA	NA
ssc-miR-491	NA	NA	NA	NA	NA	NA		-1.494		ssc-miR-33b-5p	NA	NA	NA	NA	NA	NA		ssc-miR-491	0	0	NA	NA	NA	NA		ssc-miR-545-5p	NA	NA	NA	NA	NA	NA		ssc-miR-499-3p	NA	NA	NA	NA	NA	NA
ssc-miR-499-3p	NA	NA	NA	NA	NA	NA		-1.5611		ssc-miR-369	0	0	NA	NA	NA	NA		ssc-miR-499-3p	0	0	NA	NA	NA	NA		ssc-miR-615	0	0	NA	NA	NA	NA		ssc-miR-545-5p	0	0	NA	NA	NA	NA
ssc-miR-545-5p	0	0	NA	NA	NA	NA		-1.6866		ssc-miR-455-3p	0	0	NA	NA	NA	NA		ssc-miR-545-3p	0	0	NA	NA	NA	NA		ssc-miR-652	0	0	NA	NA	NA	NA		ssc-miR-615	0	0	NA	NA	NA	NA
ssc-miR-652	0	0	NA	NA	NA	NA		-1.6866		ssc-miR-491	0	0	NA	NA	NA	NA		ssc-miR-545-5p	0	0	NA	NA	NA	NA		ssc-miR-670	NA	NA	NA	NA	NA	NA		ssc-miR-652	NA	NA	NA	NA	NA	NA
ssc-miR-670	NA	NA	NA	NA	NA	NA		-1.7565		ssc-miR-499-3p	NA	NA	NA	NA	NA	NA		ssc-miR-652	0	0	NA	NA	NA	NA		ssc-miR-708-3p	0	0	NA	NA	NA	NA		ssc-miR-670	NA	NA	NA	NA	NA	NA
ssc-miR-708-5p	0	0	NA	NA	NA	NA		-1.8565		ssc-miR-545-5p	NA	NA	NA	NA	NA	NA		ssc-miR-670	0	0	NA	NA	NA	NA		ssc-miR-708-5p	0	0	NA	NA	NA	NA		ssc-miR-7136-3p	0	0	NA	NA	NA	NA
ssc-miR-7136-3p	NA	NA	NA	NA	NA	NA		-1.9761		ssc-miR-652	0	0	NA	NA	NA	NA		ssc-miR-7136-3p	0	0	NA	NA	NA	NA		ssc-miR-7136-3p	NA	NA	NA	NA	NA	NA		ssc-miR-7140-3p	NA	NA	NA	NA	NA	NA
ssc-miR-7140-3p	0	0	NA	NA	NA	NA		-1.9866		ssc-miR-670	NA	NA	NA	NA	NA	NA		ssc-miR-7140-3p	0	0	NA	NA	NA	NA		ssc-miR-7140-3p	NA	NA	NA	NA	NA	NA		ssc-miR-7142-5p	0	0	NA	NA	NA	NA
ssc-miR-7143-5p	NA	NA	NA	NA	NA	NA		-2.2716		ssc-miR-7136-3p	NA	NA	NA	NA	NA	NA		ssc-miR-7142-5p	0	0	NA	NA	NA	NA		ssc-miR-7142-5p	0	0	NA	NA	NA	NA		ssc-miR-7143-5p	0	0	NA	NA	NA	NA
ssc-miR-758	0	0	NA	NA	NA	NA		-2.481		ssc-miR-7140-3p	NA	NA	NA	NA	NA	NA		ssc-miR-7143-5p	NA	NA	NA	NA	NA	NA		ssc-miR-7143-5p	NA	NA	NA	NA	NA	NA		ssc-miR-7144-3p	0	0	NA	NA	NA	NA
ssc-miR-935	0	0	NA	NA	NA	NA		-2.5446		ssc-miR-7143-5p	0	0	NA	NA	NA	NA		ssc-miR-7144-3p	0	0	NA	NA	NA	NA		ssc-miR-7144-3p	0	0	NA	NA	NA	NA		ssc-miR-758	0	0	NA	NA	NA	NA
ssc-miR-9785-5p	0	0	NA	NA	NA	NA		-2.7455		ssc-miR-7144-3p	0	0	NA	NA	NA	NA		ssc-miR-92b-5p	0	0	NA	NA	NA	NA		ssc-miR-92b-5p	0	0	NA	NA	NA	NA		ssc-miR-92b-5p	0	0	NA	NA	NA	NA
ssc-miR-9788-3p	0	0	NA	NA	NA	NA		-2.8565		ssc-miR-935	0	0	NA	NA	NA	NA		ssc-miR-935	0	0	NA	NA	NA	NA		ssc-miR-935	0	0	NA	NA	NA	NA		ssc-miR-935	0	0	NA	NA	NA	NA
ssc-miR-9810-3p	0	0	NA	NA	NA	NA		-3.8404		ssc-miR-9785-5p	0	0	NA	NA	NA	NA		ssc-miR-9785-5p	NA	NA	NA	NA	NA	NA		ssc-miR-9785-5p	NA	NA	NA	NA	NA	NA		ssc-miR-9785-5p	NA	NA	NA	NA	NA	NA
ssc-miR-9851-3p	NA	NA	NA	NA	NA	NA		-4.146		ssc-miR-9851-3p	0	0	NA	NA	NA	NA		ssc-miR-9851-3p	NA	NA	NA	NA	NA	NA		ssc-miR-9851-3p	NA	NA	NA	NA	NA	NA		ssc-miR-9851-3p	NA	NA	NA	NA	NA	NA
ssc-miR-9858-5p	NA	NA	NA	NA	NA	NA				ssc-miR-9858-5p	0	0	NA	NA	NA	NA		ssc-miR-9858-5p	NA	NA	NA	NA	NA	NA		ssc-miR-9858-5p	NA	NA	NA	NA	NA	NA		ssc-miR-9858-5p	NA	NA	NA	NA	NA	NA
Zhen et al., Sci Rep. 2018 Oct 23;8(1):15621.
Zhang et al., Front. Immunol., 04 June 2019

## Sheet: PRRSV-miRNA
miRNA		Biology diff				Target		Function	Model								ref
ssc-miR-331-3p		only common DE at 36 hpi				ORF1b, TNF-a		inhibit PRRSV rep, alleviated lung injury	PRRSV-2 infected PAMs from Meishan, Landrace, Pietrain, and Qingping pigs								You X, Qu Y, Zhang Y, Huang J, Gao X, Huang C, Luo G, Liu Q, Liu M and Xu D (2020) Mir-331-3p Inhibits PRRSV-2 Replication and Lung Injury by Targeting PRRSV-2 ORF1b and Porcine TNF-α. Front. Immunol. 11:547144. doi: 10.3389/fimmu.2020.547144
ssc-miR-210		common DE between Ctrl and infected				ORF1b,STAT1
ssc-miR-339-5p		PEC appotosis signling							PRRSV(+) and mocked pig endometrial epithelial cells (PECs)								Zhang K, Ge L, Dong S, Liu Y, Wang D, Zhou C, Ma C, Wang Y, Su F and Jiang Y (2019) Global miRNA, lncRNA, and mRNA Transcriptome Profiling of Endometrial Epithelial Cells Reveals Genes Related to Porcine Reproductive Failure Caused by Porcine Reproductive and Respiratory Syndrome Virus. Front. Immunol. 10:1221. doi: 10.3389/fimmu.2019.01221
ssc-miR-181d-5p
miR-23		inducing IFN via activate IRF3/IRF7				predicted Target o/suppre n PV			Tested in PAMs								Zhang Q, Guo XK, Gao L, Huang C, Li N, Jia X, Liu W, Feng WH. MicroRNA-23 inhibits PRRSV replication by directly targeting PRRSV RNA and possibly by upregulating type I interferons. Virology. 2014 Feb;450-451:182-95. doi: 10.1016/j.virol.2013.12.020.
miR-378						Target on/supp PV
miR-505						Target on/supp PV
miR-24-3p						Supp PV infection via HO-I											Zhang X, Feng WH. Porcine Reproductive and Respiratory Syndrome Virus Evades Antiviral Innate Immunity via MicroRNAs Regulation. Front Microbiol. 2021 Dec 15;12:804264. doi: 10.3389/fmicb.2021.804264.
mi125b						Supp PV infection via kB-Ras2
miR382-5p						supp RLR signalig via HSP60
miR373						Supp IFN signaling via IFNAR1/2, Supp TLR3/7 signaling via IRAK1/2, TRAF6
miR30c						Supp IFN signaling via IFNAR2, JAK1
miR218						Regulate IFN signaling via SOCS3
miR218						Regulate IFN signaling via SOCS3			PRRSV-PAMs								Zhang L, Zhang L, Pan Y, et al. Downregulation of miR-218 by porcine reproductive and respiratory syndrome virus facilitates viral replication via inhibition of type I interferon responses. J Biol Chem. 2021;296:100683. doi:10.1016/j.jbc.2021.100683
miR132-3p		RISC bound and enrich DE miRNA				Target IFN signaling via OAS2			PRRSV-1 PAMs
miR-335-5p		(Seem no miRNA effectively supp PV1 at the early time)				Target IFN signaling via OAS2			Our results do not point to specific miRNA-driven mechanisms regulating the early response to infection with this PRRSV 1.1 strain and indicate that the miRNome expressed by steady-state PAMs reacts promptly to counterbalance PRRSV infection by a pervasive modulation of host functions.								Dhorne-Pollet, S., Crisci, E., Mach, N. et al. The miRNA-targeted transcriptome of porcine alveolar macrophages upon infection with Porcine Reproductive and Respiratory Syndrome Virus. Sci Rep 9, 3160 (2019). https://doi.org/10.1038/s41598-019-39220-3
miR-146a-5p						Target IFN signaling via ISG15
miR-1-3p						Target IFN signaling via ISG15
miR-124-3p						Target IFN signaling via GBP1
miR181						Supp PV infection via CD163			PRRSV2 pams								Gao L, Guo XK, Wang L, et al. MicroRNA 181 suppresses porcine reproductive and respiratory syndrome virus (PRRSV) infection by targeting PRRSV receptor CD163. J Virol. 2013;87(15):8808-8812. doi:10.1128/JVI.00718-13
miR-30d-R-1		PV infected lungs				reversely coorelated to PRRSV infection via tarttet TLR4											Wang C, Zhang Y, Luo J, et al. Identification of miRNomes reveals ssc-miR-30d-R_1 as a potential therapeutic target for PRRS viral infection. Sci Rep. 2016;6:24854. Published 2016 Apr 27. doi:10.1038/srep24854
Let7f-5p		Validated in PRRSV infected PAMs				inhibit PV via MYH9
																	Li N, Du T, Yan Y, et al. MicroRNA let-7f-5p Inhibits Porcine Reproductive and Respiratory Syndrome Virus by Targeting MYH9. Sci Rep. 2016;6:34332. Published 2016 Sep 30. doi:10.1038/srep34332
miR130b						direct target on 5-UTR of PRRSV-2
																	Li L, Gao F, Jiang Y, et al. Cellular miR-130b inhibits replication of porcine reproductive and respiratory syndrome virus in vitro and in vivo. Sci Rep. 2015;5:17010. Published 2015 Nov 19. doi:10.1038/srep17010
miR-24-3p						Supp PV infection via HO-I
																	Xiao S, Wang X, Ni H, et al. MicroRNA miR-24-3p promotes porcine reproductive and respiratory syndrome virus replication through suppression of heme oxygenase-1 expression. J Virol. 2015;89(8):4494-4503. doi:10.1128/JVI.02810-14

## Sheet: miRNA-targeted-mRNA
miRNA	Ensembl	Symbol	Description													Top 10 Go terms
novel_10	ENSSSCG00000000019	NUP50	nucleoporin 50 [Source:HGNC Symbol;Acc:HGNC:8065]													P2 vs P1
novel_10	ENSSSCG00000000022	RTL6	retrotransposon Gag like 6 [Source:HGNC Symbol;Acc:HGNC:13343]													BP		CC		MF
novel_10	ENSSSCG00000000029	SCUBE1	signal peptide, CUB domain and EGF like domain containing 1 [Source:HGNC Symbol;Acc:HGNC:13441]													Metabolic process	>5658	Intracellular		Binding
novel_10	ENSSSCG00000000034	TTLL12	tubulin tyrosine ligase like 12 [Source:HGNC Symbol;Acc:HGNC:28974]													Organic substance metabolic process	>5658	Intracellular part		Protein binting
novel_10	ENSSSCG00000000040	SEPTIN3	septin 3 [Source:HGNC Symbol;Acc:HGNC:10750]													Cellular metabolic process	>5658	Organelle		Catalytic activity
novel_10	ENSSSCG00000000050	NAGA	alpha-N-acetylgalactosaminidase [Source:NCBI gene;Acc:100142667]													Primary metabolic process	>5658	Intracellular organelle		Ion binding
novel_10	ENSSSCG00000000061	PMM1	phosphomannomutase 1 [Source:HGNC Symbol;Acc:HGNC:9114]													Macromolecule metabolic process	>3395	Membrane-bound organelle		heterocyclic compound binding
novel_10	ENSSSCG00000000063	POLR3H	RNA polymerase III subunit H [Source:HGNC Symbol;Acc:HGNC:30349]													Cellular macromolecule metabolic process	>3395	Intracellular membrane-bound organelle		anion binding
novel_10	ENSSSCG00000000066	L3MBTL2	L3MBTL histone methyl-lysine binding protein 2 [Source:HGNC Symbol;Acc:HGNC:18594]													Cellular component organization	>1132	Cytoplasm		transferase activity
novel_10	ENSSSCG00000000072	SLC25A17	solute carrier family 25 member 17 [Source:HGNC Symbol;Acc:HGNC:10987]													Localization		Cytoplasmic part		nucleotide binding
novel_10	ENSSSCG00000000074	MCHR1	melanin concentrating hormone receptor 1 [Source:HGNC Symbol;Acc:HGNC:4479]													Cellular component organization or		Organelle part		nucleotide phosphate binding
novel_10	ENSSSCG00000000076	SGSM3	small G protein signaling modulator 3 [Source:HGNC Symbol;Acc:HGNC:25228]													Cellular protein modification		Intracellular organelle part		nucleoside binding
novel_10	ENSSSCG00000000080	GRAP2	GRB2 related adaptor protein 2 [Source:HGNC Symbol;Acc:HGNC:4563]													protein modification		nucleus		purine nucleotude binding
novel_10	ENSSSCG00000000082	CACNA1I	calcium voltage-gated channel subunit alpha1 I [Source:HGNC Symbol;Acc:HGNC:1396]													Macromolecule modification		Nuclear part		ribonucleotide binding
novel_10	ENSSSCG00000000095	GTPBP1	GTP binding protein 1 [Source:HGNC Symbol;Acc:HGNC:4669]													positive regulation of biological pro		Membrane-enclosed lument		robnucleoside binding
novel_10	ENSSSCG00000000107	-	casein kinase I [Source:NCBI gene;Acc:100523244]													regulation of motabolic process		Organelle lumen		purine nucleoside binding
novel_10	ENSSSCG00000000117	C22orf23	chromosome 22 open reading frame 23 [Source:HGNC Symbol;Acc:HGNC:18589]													regulation of cellular motabolic process		Intracellular organelle lumen		purine ribonucleotide binding
novel_10	ENSSSCG00000000119	EIF3L	eukaryotic translation initiation factor 3 subunit L [Source:HGNC Symbol;Acc:HGNC:18138]													cellar localization		Nuclear lumen		small molecular binding
novel_10	ENSSSCG00000000169	POLR3B	RNA polymerase III subunit B [Source:HGNC Symbol;Acc:HGNC:30348]													phosphorus metabolic pro		nuclreoplasm		purine ribonucleotide triph binding
novel_10	ENSSSCG00000000179	CCDC65	coiled-coil domain containing 65 [Source:HGNC Symbol;Acc:HGNC:29937]													positive regulation of protein pro		Protein complex		phosphotransferase activity
novel_10	ENSSSCG00000000217	RACGAP1	Rac GTPase activating protein 1 [Source:HGNC Symbol;Acc:HGNC:9804]													macromolecular localization		Endomemberan system		kinase activity
novel_10	ENSSSCG00000000240	KRT85	keratin 85 [Source:HGNC Symbol;Acc:HGNC:6462]													regulation of primary metabolic pro		organelle memebraeane
novel_10	ENSSSCG00000000263	TNS2	tensin 2 [Source:HGNC Symbol;Acc:HGNC:19737]
novel_10	ENSSSCG00000000274	PCBP2	poly(rC) binding protein 2 [Source:HGNC Symbol;Acc:HGNC:8648]
novel_10	ENSSSCG00000000278	-	activating transcription factor 7 [Source:NCBI gene;Acc:100518609]
novel_10	ENSSSCG00000000290	COPZ1	coatomer protein complex subunit zeta 1 [Source:HGNC Symbol;Acc:HGNC:2243]													P5 vs P1
novel_10	ENSSSCG00000000363	GDF11	growth differentiation factor 11 [Source:HGNC Symbol;Acc:HGNC:4216]													BP		CC		MF
novel_10	ENSSSCG00000000364	SARNP	SAP domain containing ribonucleoprotein [Source:HGNC Symbol;Acc:HGNC:24432]													Metabolic process	<2352	Intracellular		Binding
novel_10	ENSSSCG00000000386	ANKRD52	ankyrin repeat domain 52 [Source:HGNC Symbol;Acc:HGNC:26614]													Organic substance metabolic process		Intracellular part		Protein binting
novel_10	ENSSSCG00000000399	TIMELESS	timeless circadian regulator [Source:HGNC Symbol;Acc:HGNC:11813]													Cellular metabolic process		Organelle		Catalytic activity
novel_10	ENSSSCG00000000402	RBMS2	RNA binding motif single stranded interacting protein 2 [Source:HGNC Symbol;Acc:HGNC:9909]													Primary metabolic process		Intracellular organelle		Ion binding
novel_10	ENSSSCG00000000436	PIP4K2C	phosphatidylinositol-5-phosphate 4-kinase type 2 gamma [Source:HGNC Symbol;Acc:HGNC:23786]													Cellular macromolecule metabolic process		cytoplasm		transferase activity
novel_10	ENSSSCG00000000439	KIF5A	kinesin family member 5A [Source:HGNC Symbol;Acc:HGNC:6323]													localization	<1411	membrane bound organelle		anion binding
novel_10	ENSSSCG00000000443	GLI1	GLI family zinc finger 1 [Source:HGNC Symbol;Acc:HGNC:4317]													establishment of localization		cytoplasmic part		small molecular binding
novel_10	ENSSSCG00000000457	USP15	ubiquitin specific peptidase 15 [Source:HGNC Symbol;Acc:HGNC:12613]													cellular protein modificaton process		Organelle part		nucleotide binding
novel_10	ENSSSCG00000000487	SLC35E3	solute carrier family 35 member E3 [Source:HGNC Symbol;Acc:HGNC:20864]													protein modification process		Intracellular organelle part		nucleotide phosphate binding
novel_10	ENSSSCG00000000510	TMEM19	transmembrane protein 19 [Source:HGNC Symbol;Acc:HGNC:25605]													Transport		organelle membrane		nucleoside binding
novel_10	ENSSSCG00000000519	GLIPR1	GLI pathogenesis related 1 [Source:HGNC Symbol;Acc:HGNC:17001]													cellular component ortganization		late endosome		purine nucleoside binding
novel_10	ENSSSCG00000000523	BBS10	Bardet-Biedl syndrome 10 [Source:HGNC Symbol;Acc:HGNC:26291]													macromolecular modification		nueleoplasm		purine nucleoside binding
novel_10	ENSSSCG00000000549	PPFIBP1	PPFIA binding protein 1 [Source:HGNC Symbol;Acc:HGNC:9249]													organic substance transport		protein complex		robnucleoside binding
novel_10	ENSSSCG00000000580	RECQL	RecQ like helicase [Source:HGNC Symbol;Acc:HGNC:9948]													Cellular localization		necleus		phosphotransferase activity
novel_10	ENSSSCG00000000585	SLCO1C1	solute carrier organic anion transporter family member 1C1 [Source:HGNC Symbol;Acc:HGNC:13819]													phosphorus metabolic pro		neclear part		kinase activity
novel_10	ENSSSCG00000000601	PTPRO	protein tyrosine phosphatase receptor type O [Source:HGNC Symbol;Acc:HGNC:9678]													single organism transport		organelle lumen		purine ribonucleotide triph binding
novel_10	ENSSSCG00000000645	GABARAPL1	GABA type A receptor associated protein like 1 [Source:NCBI gene;Acc:100462751]													establishment of localization in ca		endosome		purine ribonucleotide binding
novel_10	ENSSSCG00000000649	CLEC1A	C-type lectin domain family 1 member A [Source:HGNC Symbol;Acc:HGNC:24355]													positive regulatio of biological pro		intracellular organelle lumen
novel_10	ENSSSCG00000000661	PHC1	polyhomeotic homolog 1 [Source:NCBI gene;Acc:100155344]															endomembrane system
novel_10	ENSSSCG00000000707	SCNN1A	sodium channel epithelial 1 alpha subunit [Source:HGNC Symbol;Acc:HGNC:10599]
novel_10	ENSSSCG00000000719	NDUFA9	NADH:ubiquinone oxidoreductase subunit A9 [Source:HGNC Symbol;Acc:HGNC:7693]
novel_10	ENSSSCG00000000720	AKAP3	A-kinase anchoring protein 3 [Source:HGNC Symbol;Acc:HGNC:373]
novel_10	ENSSSCG00000000721	DYRK4	dual specificity tyrosine phosphorylation regulated kinase 4 [Source:HGNC Symbol;Acc:HGNC:3095]
novel_10	ENSSSCG00000000723	C12orf4	chromosome 12 open reading frame 4 [Source:HGNC Symbol;Acc:HGNC:1184]
novel_10	ENSSSCG00000000728	PARP11	poly(ADP-ribose) polymerase family member 11 [Source:HGNC Symbol;Acc:HGNC:1186]
novel_10	ENSSSCG00000000732	CRACR2A	calcium release activated channel regulator 2A [Source:HGNC Symbol;Acc:HGNC:28657]													P6 vs P1
novel_10	ENSSSCG00000000736	TEAD4	TEA domain transcription factor 4 [Source:NCBI gene;Acc:100152085]													BP		CC		MF
novel_10	ENSSSCG00000000746	WASHC1	WASH complex subunit 1 [Source:NCBI gene;Acc:100512536]													Metabolic process	<909	Intracellular		Binding
novel_10	ENSSSCG00000000793	PPHLN1	periphilin 1 [Source:HGNC Symbol;Acc:HGNC:19369]													Organic substance metabolic process		Intracellular part		Protein binting
novel_10	ENSSSCG00000000798	TWF1	twinfilin actin binding protein 1 [Source:HGNC Symbol;Acc:HGNC:9620]													Cellular metabolic process		Organelle		Catalytic activity
novel_10	ENSSSCG00000000804	ANO6	anoctamin 6 [Source:HGNC Symbol;Acc:HGNC:25240]													Primary metabolic process		Intracellular organelle		Ion binding
novel_10	ENSSSCG00000000853	NT5DC3	5'-nucleotidase domain containing 3 [Source:HGNC Symbol;Acc:HGNC:30826]													positive regulatio of biological pro	>182	Intracellular membrane bounded organelle
novel_10	ENSSSCG00000000859	PARPBP	PARP1 binding protein [Source:HGNC Symbol;Acc:HGNC:26074]													positive regulatio of cellular pro		membrane-bounded organelle		organic cyclic compound binding
novel_10	ENSSSCG00000000877	SCYL2	SCY1 like pseudokinase 2 [Source:HGNC Symbol;Acc:HGNC:19286]													organic substance transport		cytoplasm		heterocyclic compound binding
novel_10	ENSSSCG00000000895	SNRPF	small nuclear ribonucleoprotein polypeptide F [Source:NCBI gene;Acc:100155855]													cellular protein modificaton process		cytoplasmic part		transferase activity
novel_10	ENSSSCG00000000908	UBE2NL	ubiquitin conjugating enzyme E2 N like (gene/pseudogene) [Source:HGNC Symbol;Acc:HGNC:31710]													protein modification process		vacuole		secondary active trenasmembrarne transport
novel_10	ENSSSCG00000000950	E2F7	E2F transcription factor 7 [Source:HGNC Symbol;Acc:HGNC:23820]													macromolecular modification		Organelle part		ion binding
novel_10	ENSSSCG00000000958	DYRK2	dual specificity tyrosine phosphorylation regulated kinase 2 [Source:HGNC Symbol;Acc:HGNC:3093]													Organic substance metabolic process		late endosome		small molecular binding
novel_10	ENSSSCG00000000968	SBF1	SET binding factor 1 [Source:HGNC Symbol;Acc:HGNC:10542]													Cellular macromolecule metabolic process		Intracellular organelle part		nucleotide binding
novel_10	ENSSSCG00000000982	TTLL8	tubulin tyrosine ligase like 8 [Source:HGNC Symbol;Acc:HGNC:34000]													Macromolecule metabolic process		protein complex		nucleotide phosphate binding
novel_10	ENSSSCG00000000983	-	interleukin 17 receptor E like [Source:NCBI gene;Acc:100520842]													localization		necleus		phosphotransferase activity
novel_10	ENSSSCG00000000985	EXOC2	exocyst complex component 2 [Source:HGNC Symbol;Acc:HGNC:24968]													single organism transport		nueleoplasm		ATP-binding
novel_10	ENSSSCG00000000994	GMDS	GDP-mannose 4,6-dehydratase [Source:HGNC Symbol;Acc:HGNC:4369]													Anatomical structure development		organelle membrane		Cytoskeletal protein binding
novel_10	ENSSSCG00000000998	RPP40	ribonuclease P/MRP subunit p40 [Source:HGNC Symbol;Acc:HGNC:20992]													regulation of response to stimulus		Lytic vacuole		adenyl ribonucleotide binding
novel_10	ENSSSCG00000001009	RIPK1	receptor interacting serine/threonine kinase 1 [Source:HGNC Symbol;Acc:HGNC:10019]													system development		lysosome		purine ribonucleotide triph binding
novel_10	ENSSSCG00000001038	-	transmembrane protein 14C [Source:NCBI gene;Acc:100517166]													peptiduyl-amuno acid medification		Golgi membrane		Active transmembrane transporter activity
novel_10	ENSSSCG00000001042	MAK	male germ cell associated kinase [Source:HGNC Symbol;Acc:HGNC:6816]													Regulation of cellular metabolic pro		neclear part		purine ribonucleotide triph binding
novel_10	ENSSSCG00000001048	ADTRP	androgen dependent TFPI regulating protein [Source:HGNC Symbol;Acc:HGNC:21214]													estabolishment of localization				purine ribonucleotide binding
novel_10	ENSSSCG00000001061	JARID2	jumonji and AT-rich interaction domain containing 2 [Source:HGNC Symbol;Acc:HGNC:6196]
novel_10	ENSSSCG00000001075	DEK	DEK proto-oncogene [Source:HGNC Symbol;Acc:HGNC:2768]
novel_10	ENSSSCG00000001076	RNF144B	ring finger protein 144B [Source:HGNC Symbol;Acc:HGNC:21578]
novel_10	ENSSSCG00000001080	CDKAL1	CDK5 regulatory subunit associated protein 1 like 1 [Source:HGNC Symbol;Acc:HGNC:21050]
novel_10	ENSSSCG00000001090	ALDH5A1	aldehyde dehydrogenase 5 family member A1 [Source:NCBI gene;Acc:100157072]
novel_10	ENSSSCG00000001099	CMAH	cytidine monophosphate-N-acetylneuraminic acid hydroxylase [Source:NCBI gene;Acc:396918]
novel_10	ENSSSCG00000001209	ZSCAN12	zinc finger and SCAN domain containing 12 [Source:HGNC Symbol;Acc:HGNC:13172]
novel_10	ENSSSCG00000001229	-	patr class I histocompatibility antigen, A-126 alpha chain-like [Source:NCBI gene;Acc:100513601]
novel_10	ENSSSCG00000001232	-	tripartite motif-containing protein 26 [Source:NCBI gene;Acc:100154127]
novel_10	ENSSSCG00000001234	TRIM10	tripartite motif containing 10 [Source:HGNC Symbol;Acc:HGNC:10072]
novel_10	ENSSSCG00000001235	TRIM15	tripartite motif containing 15 [Source:HGNC Symbol;Acc:HGNC:16284]
novel_10	ENSSSCG00000001372	GNL1	G protein nucleolar 1 (putative) [Source:NCBI gene;Acc:100151741]
novel_10	ENSSSCG00000001391	CCHCR1	coiled-coil alpha-helical rod protein 1 [Source:HGNC Symbol;Acc:HGNC:13930]
novel_10	ENSSSCG00000001392	TCF19	transcription factor 19 [Source:HGNC Symbol;Acc:HGNC:11629]
novel_10	ENSSSCG00000001398	-	MHC class I antigen 7 [Source:NCBI gene;Acc:396650]
novel_10	ENSSSCG00000001413	GPANK1	G-patch domain and ankyrin repeats 1 [Source:HGNC Symbol;Acc:HGNC:13920]
novel_10	ENSSSCG00000001423	NELFE	negative elongation factor complex member E [Source:HGNC Symbol;Acc:HGNC:13974]
novel_10	ENSSSCG00000001425	DXO	decapping exoribonuclease [Source:HGNC Symbol;Acc:HGNC:2992]
novel_10	ENSSSCG00000001438	PBX2	PBX homeobox 2 [Source:NCBI gene;Acc:100144541]
novel_10	ENSSSCG00000001469	SLA-DMB	MHC class II, DM beta [Source:NCBI gene;Acc:100135050]
novel_10	ENSSSCG00000001483	FAM83B	family with sequence similarity 83 member B [Source:HGNC Symbol;Acc:HGNC:21357]
novel_10	ENSSSCG00000001500	COL21A1	collagen type XXI alpha 1 chain [Source:HGNC Symbol;Acc:HGNC:17025]
novel_10	ENSSSCG00000001503	B3GALT4	beta-1,3-galactosyltransferase 4 [Source:HGNC Symbol;Acc:HGNC:919]
novel_10	ENSSSCG00000001523	GRM4	glutamate metabotropic receptor 4 [Source:HGNC Symbol;Acc:HGNC:4596]
novel_10	ENSSSCG00000001534	ANKS1A	ankyrin repeat and sterile alpha motif domain containing 1A [Source:HGNC Symbol;Acc:HGNC:20961]
novel_10	ENSSSCG00000001536	SCUBE3	signal peptide, CUB domain and EGF like domain containing 3 [Source:HGNC Symbol;Acc:HGNC:13655]
novel_10	ENSSSCG00000001546	FANCE	FA complementation group E [Source:HGNC Symbol;Acc:HGNC:3586]
novel_10	ENSSSCG00000001560	BNIP5	BCL2 interacting protein 5 [Source:HGNC Symbol;Acc:HGNC:33769]
novel_10	ENSSSCG00000001566	RAB44	RAB44, member RAS oncogene family [Source:HGNC Symbol;Acc:HGNC:21068]
novel_10	ENSSSCG00000001578	CMTR1	cap methyltransferase 1 [Source:HGNC Symbol;Acc:HGNC:21077]
novel_10	ENSSSCG00000001595	DAAM2	dishevelled associated activator of morphogenesis 2 [Source:HGNC Symbol;Acc:HGNC:18143]
novel_10	ENSSSCG00000001611	NFYA	nuclear transcription factor Y subunit alpha [Source:HGNC Symbol;Acc:HGNC:7804]
novel_10	ENSSSCG00000001639	TRERF1	transcriptional regulating factor 1 [Source:HGNC Symbol;Acc:HGNC:18273]
novel_10	ENSSSCG00000001650	PTCRA	pre T cell antigen receptor alpha [Source:NCBI gene;Acc:100126289]
novel_10	ENSSSCG00000001705	TCTE1	t-complex-associated-testis-expressed 1 [Source:HGNC Symbol;Acc:HGNC:11693]
novel_10	ENSSSCG00000001706	AARS2	alanyl-tRNA synthetase 2, mitochondrial [Source:HGNC Symbol;Acc:HGNC:21022]
novel_10	ENSSSCG00000001708	CDC5L	cell division cycle 5 like [Source:HGNC Symbol;Acc:HGNC:1743]
novel_10	ENSSSCG00000001709	SUPT3H	SPT3 homolog, SAGA and STAGA complex component [Source:HGNC Symbol;Acc:HGNC:11466]
novel_10	ENSSSCG00000001710	RUNX2	RUNX family transcription factor 2 [Source:HGNC Symbol;Acc:HGNC:10472]
novel_10	ENSSSCG00000001718	CYP39A1	cytochrome P450, family 39, subfamily A, polypeptide 1 [Source:NCBI gene;Acc:100113410]
novel_10	ENSSSCG00000001720	SLC25A27	solute carrier family 25 member 27 [Source:HGNC Symbol;Acc:HGNC:21065]
novel_10	ENSSSCG00000001724	-	meprin A subunit alpha [Source:NCBI gene;Acc:100154136]
novel_10	ENSSSCG00000001725	ADGRF5	adhesion G protein-coupled receptor F5 [Source:HGNC Symbol;Acc:HGNC:19030]
novel_10	ENSSSCG00000001775	MINAR1	membrane integral NOTCH2 associated receptor 1 [Source:HGNC Symbol;Acc:HGNC:29172]
novel_10	ENSSSCG00000001789	TMC3	transmembrane channel like 3 [Source:HGNC Symbol;Acc:HGNC:22995]
novel_10	ENSSSCG00000001793	ADAMTSL3	ADAMTS like 3 [Source:HGNC Symbol;Acc:HGNC:14633]
novel_10	ENSSSCG00000001795	SH3GL3	SH3 domain containing GRB2 like 3, endophilin A3 [Source:HGNC Symbol;Acc:HGNC:10832]
novel_10	ENSSSCG00000001800	TM6SF1	transmembrane 6 superfamily member 1 [Source:HGNC Symbol;Acc:HGNC:11860]
novel_10	ENSSSCG00000001823	UROC1	urocanate hydratase 1 [Source:HGNC Symbol;Acc:HGNC:26444]
novel_10	ENSSSCG00000001836	RLBP1	retinaldehyde binding protein 1 [Source:HGNC Symbol;Acc:HGNC:10024]
novel_10	ENSSSCG00000001850	-	actin related protein 2/3 complex inhibitor [Source:NCBI gene;Acc:100689297]
novel_10	ENSSSCG00000001862	ETFA	electron transfer flavoprotein subunit alpha [Source:HGNC Symbol;Acc:HGNC:3481]
novel_10	ENSSSCG00000001868	TSPAN3	tetraspanin 3 [Source:NCBI gene;Acc:100157865]
novel_10	ENSSSCG00000001873	CSPG4	chondroitin sulfate proteoglycan 4 [Source:HGNC Symbol;Acc:HGNC:2466]
novel_10	ENSSSCG00000001877	SNUPN	snurportin 1 [Source:HGNC Symbol;Acc:HGNC:14245]
novel_10	ENSSSCG00000001880	SIN3A	SIN3 transcription regulator family member A [Source:HGNC Symbol;Acc:HGNC:19353]
novel_10	ENSSSCG00000001906	CYP1A1	cytochrome P450 family 1 subfamily A member 1 [Source:HGNC Symbol;Acc:HGNC:2595]
novel_10	ENSSSCG00000001909	STRA6	stimulated by retinoic acid 6 [Source:HGNC Symbol;Acc:HGNC:30650]
novel_10	ENSSSCG00000001912	PML	promyelocytic leukemia [Source:HGNC Symbol;Acc:HGNC:9113]
novel_10	ENSSSCG00000001915	TBC1D21	TBC1 domain family member 21 [Source:HGNC Symbol;Acc:HGNC:28536]
novel_10	ENSSSCG00000001946	MBIP	MAP3K12 binding inhibitory protein 1 [Source:HGNC Symbol;Acc:HGNC:20427]
novel_10	ENSSSCG00000001972	AP4S1	adaptor related protein complex 4 subunit sigma 1 [Source:HGNC Symbol;Acc:HGNC:575]
novel_10	ENSSSCG00000001973	SCFD1	sec1 family domain containing 1 [Source:HGNC Symbol;Acc:HGNC:20726]
novel_10	ENSSSCG00000001986	NFATC4	nuclear factor of activated T cells 4 [Source:HGNC Symbol;Acc:HGNC:7778]
novel_10	ENSSSCG00000001994	TINF2	TERF1 interacting nuclear factor 2 [Source:HGNC Symbol;Acc:HGNC:11824]
novel_10	ENSSSCG00000002000	IPO4	importin 4 [Source:HGNC Symbol;Acc:HGNC:19426]
novel_10	ENSSSCG00000002006	PSME1	proteasome activator subunit 1 [Source:NCBI gene;Acc:397572]
novel_10	ENSSSCG00000002016	THTPA	thiamine triphosphatase [Source:HGNC Symbol;Acc:HGNC:18987]
novel_10	ENSSSCG00000002020	-	neuroguidin [Source:NCBI gene;Acc:100513213]
novel_10	ENSSSCG00000002023	PABPN1	poly(A) binding protein nuclear 1 [Source:NCBI gene;Acc:100155260]
novel_10	ENSSSCG00000002028	CMTM5	CKLF like MARVEL transmembrane domain containing 5 [Source:NCBI gene;Acc:100514659]
novel_10	ENSSSCG00000002029	MYH7	myosin heavy chain 7 [Source:NCBI gene;Acc:396860]
novel_10	ENSSSCG00000002042	OXA1L	OXA1L mitochondrial inner membrane protein [Source:HGNC Symbol;Acc:HGNC:8526]
novel_10	ENSSSCG00000002050	DAD1	defender against cell death 1 [Source:NCBI gene;Acc:396984]
novel_10	ENSSSCG00000002127	CHD8	chromodomain helicase DNA binding protein 8 [Source:HGNC Symbol;Acc:HGNC:20153]
novel_10	ENSSSCG00000002140	KLHL33	kelch like family member 33 [Source:HGNC Symbol;Acc:HGNC:31952]
novel_10	ENSSSCG00000002262	SV2B	synaptic vesicle glycoprotein 2B [Source:HGNC Symbol;Acc:HGNC:16874]
novel_10	ENSSSCG00000002269	MTHFD1	methylenetetrahydrofolate dehydrogenase, cyclohydrolase and formyltetrahydrofolate synthetase 1 [Source:HGNC Symbol;Acc:HGNC:7432]
novel_10	ENSSSCG00000002276	PLEKHG3	pleckstrin homology and RhoGEF domain containing G3 [Source:HGNC Symbol;Acc:HGNC:20364]
novel_10	ENSSSCG00000002292	PLEKHH1	pleckstrin homology, MyTH4 and FERM domain containing H1 [Source:HGNC Symbol;Acc:HGNC:17733]
novel_10	ENSSSCG00000002295	VTI1B	vesicle transport through interaction with t-SNAREs 1B [Source:NCBI gene;Acc:404692]
novel_10	ENSSSCG00000002340	PSEN1	presenilin 1 [Source:HGNC Symbol;Acc:HGNC:9508]
novel_10	ENSSSCG00000002348	-	acyl-CoA thioesterase 6 [Source:NCBI gene;Acc:100152868]
novel_10	ENSSSCG00000002353	FAM161B	FAM161 centrosomal protein B [Source:HGNC Symbol;Acc:HGNC:19854]
novel_10	ENSSSCG00000002355	ENTPD5	ectonucleoside triphosphate diphosphohydrolase 5 (inactive) [Source:HGNC Symbol;Acc:HGNC:3367]
novel_10	ENSSSCG00000002375	RPS6KL1	ribosomal protein S6 kinase like 1 [Source:HGNC Symbol;Acc:HGNC:20222]
novel_10	ENSSSCG00000002377	EIF2B2	eukaryotic translation initiation factor 2B subunit beta [Source:HGNC Symbol;Acc:HGNC:3258]
novel_10	ENSSSCG00000002381	NEK9	NIMA related kinase 9 [Source:HGNC Symbol;Acc:HGNC:18591]
novel_10	ENSSSCG00000002386	-	intraflagellar transport 43 [Source:NCBI gene;Acc:100516026]
novel_10	ENSSSCG00000002387	GPATCH2L	G-patch domain containing 2 like [Source:HGNC Symbol;Acc:HGNC:20210]
novel_10	ENSSSCG00000002389	VASH1	vasohibin 1 [Source:HGNC Symbol;Acc:HGNC:19964]
novel_10	ENSSSCG00000002391	LRRC74A	leucine rich repeat containing 74A [Source:HGNC Symbol;Acc:HGNC:23346]
novel_10	ENSSSCG00000002398	TMEM63C	transmembrane protein 63C [Source:HGNC Symbol;Acc:HGNC:23787]
novel_10	ENSSSCG00000002412	STON2	stonin 2 [Source:HGNC Symbol;Acc:HGNC:30652]
novel_10	ENSSSCG00000002429	FOXN3	forkhead box N3 [Source:HGNC Symbol;Acc:HGNC:1928]
novel_10	ENSSSCG00000002430	EFCAB11	EF-hand calcium binding domain 11 [Source:HGNC Symbol;Acc:HGNC:20357]
novel_10	ENSSSCG00000002446	-	ataxin 3 [Source:NCBI gene;Acc:100144422]
novel_10	ENSSSCG00000002460	-	ubiquitin protein ligase E3 component n-recognin 7 (putative) [Source:NCBI gene;Acc:100153874]
novel_10	ENSSSCG00000002495	SYNE3	spectrin repeat containing nuclear envelope family member 3 [Source:HGNC Symbol;Acc:HGNC:19861]
novel_10	ENSSSCG00000002547	-	kinesin light chain 1 [Source:NCBI gene;Acc:100523621]
novel_10	ENSSSCG00000002620	EFHC1	EF-hand domain containing 1 [Source:HGNC Symbol;Acc:HGNC:16406]
novel_10	ENSSSCG00000002623	GSTA1	glutathione S-transferase alpha 1 [Source:NCBI gene;Acc:397682]
novel_10	ENSSSCG00000002627	GSTA4	glutathione S-transferase alpha 4 [Source:HGNC Symbol;Acc:HGNC:4629]
novel_10	ENSSSCG00000002640	DEF8	differentially expressed in FDCP 8 homolog [Source:HGNC Symbol;Acc:HGNC:25969]
novel_10	ENSSSCG00000002645	GALNS	galactosamine (N-acetyl)-6-sulfatase [Source:HGNC Symbol;Acc:HGNC:4122]
novel_10	ENSSSCG00000002654	FBXO31	F-box protein 31 [Source:HGNC Symbol;Acc:HGNC:16510]
novel_10	ENSSSCG00000002656	ZCCHC14	zinc finger CCHC-type containing 14 [Source:HGNC Symbol;Acc:HGNC:24134]
novel_10	ENSSSCG00000002657	-	chromosome 6 C16orf95 homolog [Source:NCBI gene;Acc:106510445]
novel_10	ENSSSCG00000002660	MTHFSD	methenyltetrahydrofolate synthetase domain containing [Source:HGNC Symbol;Acc:HGNC:25778]
novel_10	ENSSSCG00000002664	GSE1	Gse1 coiled-coil protein [Source:HGNC Symbol;Acc:HGNC:28979]
novel_10	ENSSSCG00000002669	CRISPLD2	cysteine rich secretory protein LCCL domain containing 2 [Source:HGNC Symbol;Acc:HGNC:25248]
novel_10	ENSSSCG00000002706	ADAT1	adenosine deaminase tRNA specific 1 [Source:HGNC Symbol;Acc:HGNC:228]
novel_10	ENSSSCG00000002708	TMEM231	transmembrane protein 231 [Source:HGNC Symbol;Acc:HGNC:37234]
novel_10	ENSSSCG00000002715	RFWD3	ring finger and WD repeat domain 3 [Source:HGNC Symbol;Acc:HGNC:25539]
novel_10	ENSSSCG00000002741	ZNF821	zinc finger protein 821 [Source:HGNC Symbol;Acc:HGNC:28043]
novel_10	ENSSSCG00000002764	SMPD3	sphingomyelin phosphodiesterase 3 [Source:HGNC Symbol;Acc:HGNC:14240]
novel_10	ENSSSCG00000002804	CSNK2A2	casein kinase 2 alpha 2 [Source:HGNC Symbol;Acc:HGNC:2459]
novel_10	ENSSSCG00000002819	ARL2BP	ADP ribosylation factor like GTPase 2 binding protein [Source:HGNC Symbol;Acc:HGNC:17146]
novel_10	ENSSSCG00000002838	ZNF423	zinc finger protein 423 [Source:HGNC Symbol;Acc:HGNC:16762]
novel_10	ENSSSCG00000002841	N4BP1	NEDD4 binding protein 1 [Source:HGNC Symbol;Acc:HGNC:29850]
novel_10	ENSSSCG00000002844	PHKB	phosphorylase kinase regulatory subunit beta [Source:HGNC Symbol;Acc:HGNC:8927]
novel_10	ENSSSCG00000002855	-	cyclin E1 [Source:NCBI gene;Acc:100523248]
novel_10	ENSSSCG00000002857	-	tudor domain containing 12 [Source:NCBI gene;Acc:102162257]
novel_10	ENSSSCG00000002931	ZNF565	zinc finger protein 565 [Source:HGNC Symbol;Acc:HGNC:26726]
novel_10	ENSSSCG00000002967	CAPN12	calpain 12 [Source:HGNC Symbol;Acc:HGNC:13249]
novel_10	ENSSSCG00000002989	AKT2	AKT serine/threonine kinase 2 [Source:HGNC Symbol;Acc:HGNC:392]
novel_10	ENSSSCG00000002996	-	RAB4B, member RAS oncogene family [Source:NCBI gene;Acc:100523381]
novel_10	ENSSSCG00000003068	SMG9	SMG9 nonsense mediated mRNA decay factor [Source:HGNC Symbol;Acc:HGNC:25763]
novel_10	ENSSSCG00000003078	CEACAM19	carcinoembryonic antigen related cell adhesion molecule 19 [Source:HGNC Symbol;Acc:HGNC:31951]
novel_10	ENSSSCG00000003090	-	nectin cell adhesion molecule 2 [Source:NCBI gene;Acc:100038012]
novel_10	ENSSSCG00000003093	SYMPK	symplekin [Source:HGNC Symbol;Acc:HGNC:22935]
novel_10	ENSSSCG00000003103	FKRP	fukutin related protein [Source:HGNC Symbol;Acc:HGNC:17997]
novel_10	ENSSSCG00000003107	ARHGAP35	Rho GTPase activating protein 35 [Source:HGNC Symbol;Acc:HGNC:4591]
novel_10	ENSSSCG00000003124	CRX	cone-rod homeobox [Source:HGNC Symbol;Acc:HGNC:2383]
novel_10	ENSSSCG00000003129	ZSWIM9	zinc finger SWIM-type containing 9 [Source:HGNC Symbol;Acc:HGNC:34495]
novel_10	ENSSSCG00000003142	IZUMO1	izumo sperm-egg fusion 1 [Source:HGNC Symbol;Acc:HGNC:28539]
novel_10	ENSSSCG00000003144	DHDH	BCL2 associated X, apoptosis regulator [Source:NCBI gene;Acc:396633]
novel_10	ENSSSCG00000003187	FCGRT	Fc fragment of IgG receptor and transporter [Source:HGNC Symbol;Acc:HGNC:3621]
novel_10	ENSSSCG00000003193	TBC1D17	TBC1 domain family member 17 [Source:HGNC Symbol;Acc:HGNC:25699]
novel_10	ENSSSCG00000003227	-	igLON family member 5 [Source:NCBI gene;Acc:100512905]
novel_10	ENSSSCG00000003230	-	claudin domain containing 2 [Source:NCBI gene;Acc:100513093]
novel_10	ENSSSCG00000003253	MYADM	myeloid associated differentiation marker [Source:HGNC Symbol;Acc:HGNC:7544]
novel_10	ENSSSCG00000003263	PRPF31	pre-mRNA processing factor 31 [Source:HGNC Symbol;Acc:HGNC:15446]
novel_10	ENSSSCG00000003289	ISOC2	isochorismatase domain containing 2 [Source:HGNC Symbol;Acc:HGNC:26278]
novel_10	ENSSSCG00000003353	SLC35E2B	solute carrier family 35 member E2B [Source:HGNC Symbol;Acc:HGNC:33941]
novel_10	ENSSSCG00000003366	CHD5	chromodomain helicase DNA binding protein 5 [Source:HGNC Symbol;Acc:HGNC:16816]
novel_10	ENSSSCG00000003369	RPL22	isoprenylcysteine carboxyl methyltransferase [Source:NCBI gene;Acc:100514410]
novel_10	ENSSSCG00000003404	DFFA	DNA fragmentation factor subunit alpha [Source:HGNC Symbol;Acc:HGNC:2772]
novel_10	ENSSSCG00000003423	DRAXIN	dorsal inhibitory axon guidance protein [Source:HGNC Symbol;Acc:HGNC:25054]
novel_10	ENSSSCG00000003458	CTRC	EF-hand domain family member D2 [Source:NCBI gene;Acc:100520743]
novel_10	ENSSSCG00000003459	CELA2A	chymotrypsin-like elastase family, member 2A [Source:NCBI gene;Acc:397197]
novel_10	ENSSSCG00000003461	RSC1A1	regulator of solute carriers 1 [Source:NCBI gene;Acc:396699]
novel_10	ENSSSCG00000003465	FBLIM1	filamin binding LIM protein 1 [Source:HGNC Symbol;Acc:HGNC:24686]
novel_10	ENSSSCG00000003477	NECAP2	NECAP endocytosis associated 2 [Source:HGNC Symbol;Acc:HGNC:25528]
novel_10	ENSSSCG00000003484	PADI6	peptidyl arginine deiminase 6 [Source:HGNC Symbol;Acc:HGNC:20449]
novel_10	ENSSSCG00000003506	PINK1	PTEN induced kinase 1 [Source:HGNC Symbol;Acc:HGNC:14581]
novel_10	ENSSSCG00000003509	SH2D5	SH2 domain containing 5 [Source:HGNC Symbol;Acc:HGNC:28819]
novel_10	ENSSSCG00000003523	EPHA8	EPH receptor A8 [Source:HGNC Symbol;Acc:HGNC:3391]
novel_10	ENSSSCG00000003549	LDLRAP1	low density lipoprotein receptor adaptor protein 1 [Source:HGNC Symbol;Acc:HGNC:18640]
novel_10	ENSSSCG00000003565	NR0B2	nuclear receptor subfamily 0 group B member 2 [Source:HGNC Symbol;Acc:HGNC:7961]
novel_10	ENSSSCG00000003577	WASF2	WASP family member 2 [Source:HGNC Symbol;Acc:HGNC:12733]
novel_10	ENSSSCG00000003613	HDAC1	histone deacetylase 1 [Source:HGNC Symbol;Acc:HGNC:4852]
novel_10	ENSSSCG00000003617	TXLNA	taxilin alpha [Source:HGNC Symbol;Acc:HGNC:30685]
novel_10	ENSSSCG00000003627	ZMYM4	zinc finger MYM-type containing 4 [Source:HGNC Symbol;Acc:HGNC:13055]
novel_10	ENSSSCG00000003630	AGO1	argonaute RISC component 1 [Source:HGNC Symbol;Acc:HGNC:3262]
novel_10	ENSSSCG00000003637	MAP7D1	MAP7 domain containing 1 [Source:HGNC Symbol;Acc:HGNC:25514]
novel_10	ENSSSCG00000003654	MACF1	microtubule actin crosslinking factor 1 [Source:HGNC Symbol;Acc:HGNC:13664]
novel_10	ENSSSCG00000003667	TRIT1	tRNA isopentenyltransferase 1 [Source:HGNC Symbol;Acc:HGNC:20286]
novel_10	ENSSSCG00000003691	MYL12A	myosin light chain 12A [Source:HGNC Symbol;Acc:HGNC:16701]
novel_10	ENSSSCG00000003705	CABLES1	Cdk5 and Abl enzyme substrate 1 [Source:HGNC Symbol;Acc:HGNC:25097]
novel_10	ENSSSCG00000003730	RNF138	ring finger protein 138 [Source:HGNC Symbol;Acc:HGNC:17765]
novel_10	ENSSSCG00000003749	PIK3C3	phosphatidylinositol 3-kinase catalytic subunit type 3 [Source:HGNC Symbol;Acc:HGNC:8974]
novel_10	ENSSSCG00000003756	LPAR3	lysophosphatidic acid receptor 3 [Source:HGNC Symbol;Acc:HGNC:14298]
novel_10	ENSSSCG00000003772	-	zinc finger ZZ-type containing 3 [Source:NCBI gene;Acc:100511643]
novel_10	ENSSSCG00000003788	PTGER3	prostaglandin E receptor 3 [Source:HGNC Symbol;Acc:HGNC:9595]
novel_10	ENSSSCG00000003795	WLS	Wnt ligand secretion mediator [Source:HGNC Symbol;Acc:HGNC:30238]
novel_10	ENSSSCG00000003807	DNAJC6	DnaJ heat shock protein family (Hsp40) member C6 [Source:HGNC Symbol;Acc:HGNC:15469]
novel_10	ENSSSCG00000003811	ROR1	receptor tyrosine kinase like orphan receptor 1 [Source:HGNC Symbol;Acc:HGNC:10256]
novel_10	ENSSSCG00000003816	ATG4C	autophagy related 4C cysteine peptidase [Source:HGNC Symbol;Acc:HGNC:16040]
novel_10	ENSSSCG00000003821	KANK4	KN motif and ankyrin repeat domains 4 [Source:HGNC Symbol;Acc:HGNC:27263]
novel_10	ENSSSCG00000003828	FGGY	FGGY carbohydrate kinase domain containing [Source:HGNC Symbol;Acc:HGNC:25610]
novel_10	ENSSSCG00000003830	MYSM1	Myb like, SWIRM and MPN domains 1 [Source:HGNC Symbol;Acc:HGNC:29401]
novel_10	ENSSSCG00000003834	C8B	complement C8 beta chain [Source:NCBI gene;Acc:100037954]
novel_10	ENSSSCG00000003839	-	phospholipid phosphatase 3 [Source:NCBI gene;Acc:100512419]
novel_10	ENSSSCG00000003845	-	maestro heat like repeat family member 7 [Source:NCBI gene;Acc:100513545]
novel_10	ENSSSCG00000003854	ECHDC2	enoyl-CoA hydratase domain containing 2 [Source:HGNC Symbol;Acc:HGNC:23408]
novel_10	ENSSSCG00000003863	ZFYVE9	zinc finger FYVE-type containing 9 [Source:HGNC Symbol;Acc:HGNC:6775]
novel_10	ENSSSCG00000003872	EPS15	epidermal growth factor receptor pathway substrate 15 [Source:HGNC Symbol;Acc:HGNC:3419]
novel_10	ENSSSCG00000003891	CYP4A24	cytochrome P450 4A24 [Source:NCBI gene;Acc:403326]
novel_10	ENSSSCG00000003901	FAAH	fatty acid amide hydrolase [Source:HGNC Symbol;Acc:HGNC:3553]
novel_10	ENSSSCG00000003919	-	mutY DNA glycosylase [Source:NCBI gene;Acc:100513867]
novel_10	ENSSSCG00000003954	FAM183A	family with sequence similarity 183 member A [Source:HGNC Symbol;Acc:HGNC:34347]
novel_10	ENSSSCG00000003964	PPIH	peptidylprolyl isomerase H [Source:HGNC Symbol;Acc:HGNC:14651]
novel_10	ENSSSCG00000003973	CTPS1	CTP synthase 1 [Source:HGNC Symbol;Acc:HGNC:2519]
novel_10	ENSSSCG00000003981	ZFP69B	ZFP69 zinc finger protein B [Source:HGNC Symbol;Acc:HGNC:28053]
novel_10	ENSSSCG00000003989	-
novel_10	ENSSSCG00000003990	-	zinc finger protein 671 [Source:NCBI gene;Acc:106510597]
novel_10	ENSSSCG00000004004	ZNF584	zinc finger protein 584 [Source:HGNC Symbol;Acc:HGNC:27318]
novel_10	ENSSSCG00000004039	SLC22A3	solute carrier family 22 member 3 [Source:HGNC Symbol;Acc:HGNC:10967]
novel_10	ENSSSCG00000004050	-	WT1 associated protein [Source:NCBI gene;Acc:100157533]
novel_10	ENSSSCG00000004074	OPRM1	opioid receptor mu 1 [Source:NCBI gene;Acc:396802]
novel_10	ENSSSCG00000004143	TXLNB	taxilin beta [Source:HGNC Symbol;Acc:HGNC:21617]
novel_10	ENSSSCG00000004146	REPS1	RALBP1 associated Eps domain containing 1 [Source:HGNC Symbol;Acc:HGNC:15578]
novel_10	ENSSSCG00000004154	TNFAIP3	TNF alpha induced protein 3 [Source:HGNC Symbol;Acc:HGNC:11896]
novel_10	ENSSSCG00000004167	MYB	MYB proto-oncogene, transcription factor [Source:HGNC Symbol;Acc:HGNC:7545]
novel_10	ENSSSCG00000004169	HBS1L	HBS1 like translational GTPase [Source:HGNC Symbol;Acc:HGNC:4834]
novel_10	ENSSSCG00000004190	STX7	syntaxin 7 [Source:HGNC Symbol;Acc:HGNC:11442]
novel_10	ENSSSCG00000004192	CCN2	cellular communication network factor 2 [Source:NCBI gene;Acc:100152141]
novel_10	ENSSSCG00000004209	PTPRK	protein tyrosine phosphatase receptor type K [Source:HGNC Symbol;Acc:HGNC:9674]
novel_10	ENSSSCG00000004253	-	golgi associated PDZ and coiled-coil motif containing [Source:NCBI gene;Acc:100520524]
novel_10	ENSSSCG00000004254	DCBLD1	discoidin, CUB and LCCL domain containing 1 [Source:HGNC Symbol;Acc:HGNC:21479]
novel_10	ENSSSCG00000004285	OOEP	oocyte expressed protein [Source:NCBI gene;Acc:100152355]
novel_10	ENSSSCG00000004301	C6orf163	chromosome 6 open reading frame 163 [Source:HGNC Symbol;Acc:HGNC:21403]
novel_10	ENSSSCG00000004311	RNGTT	RNA guanylyltransferase and 5'-phosphatase [Source:HGNC Symbol;Acc:HGNC:10073]
novel_10	ENSSSCG00000004317	UBE2J1	ubiquitin conjugating enzyme E2 J1 [Source:NCBI gene;Acc:768104]
novel_10	ENSSSCG00000004344	MMS22L	MMS22 like, DNA repair protein [Source:HGNC Symbol;Acc:HGNC:21475]
novel_10	ENSSSCG00000004387	FOXO3	forkhead box O3 [Source:HGNC Symbol;Acc:HGNC:3821]
novel_10	ENSSSCG00000004388	ARMC2	armadillo repeat containing 2 [Source:HGNC Symbol;Acc:HGNC:23045]
novel_10	ENSSSCG00000004473	PHIP	pleckstrin homology domain interacting protein [Source:HGNC Symbol;Acc:HGNC:15673]
novel_10	ENSSSCG00000004491	SLC14A2	solute carrier family 14 member 2 [Source:HGNC Symbol;Acc:HGNC:10919]
novel_10	ENSSSCG00000004493	SIGLEC15	sialic acid binding Ig like lectin 15 [Source:HGNC Symbol;Acc:HGNC:27596]
novel_10	ENSSSCG00000004499	ATP5F1A	ATP synthase F1 subunit alpha [Source:NCBI gene;Acc:100157880]
novel_10	ENSSSCG00000004508	DYM	dymeclin [Source:HGNC Symbol;Acc:HGNC:21317]
novel_10	ENSSSCG00000004531	C18orf54	chromosome 18 open reading frame 54 [Source:HGNC Symbol;Acc:HGNC:13796]
novel_10	ENSSSCG00000004548	PIF1	PIF1 5'-to-3' DNA helicase [Source:HGNC Symbol;Acc:HGNC:26220]
novel_10	ENSSSCG00000004552	TRIP4	thyroid hormone receptor interactor 4 [Source:HGNC Symbol;Acc:HGNC:12310]
novel_10	ENSSSCG00000004565	CA12	carbonic anhydrase 12 [Source:HGNC Symbol;Acc:HGNC:1371]
novel_10	ENSSSCG00000004570	-	tropomyosin 1 [Source:NCBI gene;Acc:100037999]
novel_10	ENSSSCG00000004584	GCNT3	glucosaminyl (N-acetyl) transferase 3, mucin type [Source:HGNC Symbol;Acc:HGNC:4205]
novel_10	ENSSSCG00000004589	RNF111	ring finger protein 111 [Source:HGNC Symbol;Acc:HGNC:17384]
novel_10	ENSSSCG00000004616	ONECUT1	one cut homeobox 1 [Source:HGNC Symbol;Acc:HGNC:8138]
novel_10	ENSSSCG00000004620	MYO5A	myosin VA [Source:HGNC Symbol;Acc:HGNC:7602]
novel_10	ENSSSCG00000004625	LEO1	LEO1 homolog, Paf1/RNA polymerase II complex component [Source:HGNC Symbol;Acc:HGNC:30401]
novel_10	ENSSSCG00000004628	TMOD2	tropomodulin 2 [Source:HGNC Symbol;Acc:HGNC:11872]
novel_10	ENSSSCG00000004630	SCG3	secretogranin III [Source:HGNC Symbol;Acc:HGNC:13707]
novel_10	ENSSSCG00000004676	DUOXA2	dual oxidase maturation factor 2 [Source:NCBI gene;Acc:100155365]
novel_10	ENSSSCG00000004687	B2M	beta-2-microglobulin [Source:NCBI gene;Acc:110255236]
novel_10	ENSSSCG00000004731	VPS39	VPS39 subunit of HOPS complex [Source:HGNC Symbol;Acc:HGNC:20593]
novel_10	ENSSSCG00000004733	PLA2G4D	phospholipase A2 group IVD [Source:HGNC Symbol;Acc:HGNC:30038]
novel_10	ENSSSCG00000004753	INO80	INO80 complex ATPase subunit [Source:HGNC Symbol;Acc:HGNC:26956]
novel_10	ENSSSCG00000004765	RMDN3	regulator of microtubule dynamics 3 [Source:HGNC Symbol;Acc:HGNC:25550]
novel_10	ENSSSCG00000004766	RAD51	RAD51 recombinase [Source:HGNC Symbol;Acc:HGNC:9817]
novel_10	ENSSSCG00000004814	LRRC28	leucine rich repeat containing 28 [Source:HGNC Symbol;Acc:HGNC:28355]
novel_10	ENSSSCG00000004850	FAM189A1	family with sequence similarity 189 member A1 [Source:HGNC Symbol;Acc:HGNC:29075]
novel_10	ENSSSCG00000004856	NFATC1	nuclear factor of activated T cells 1 [Source:NCBI gene;Acc:397318]
novel_10	ENSSSCG00000004875	CYB5A	cytochrome b5 type A [Source:HGNC Symbol;Acc:HGNC:2570]
novel_10	ENSSSCG00000004899	RELCH	RAB11 binding and LisH domain, coiled-coil and HEAT repeat containing [Source:HGNC Symbol;Acc:HGNC:29289]
novel_10	ENSSSCG00000004903	CDH20	cadherin 20 [Source:HGNC Symbol;Acc:HGNC:1760]
novel_10	ENSSSCG00000004917	MALT1	MALT1 paracaspase [Source:HGNC Symbol;Acc:HGNC:6819]
novel_10	ENSSSCG00000004931	IGDCC4	immunoglobulin superfamily DCC subclass member 4 [Source:HGNC Symbol;Acc:HGNC:13770]
novel_10	ENSSSCG00000004941	DIS3L	DIS3 like exosome 3'-5' exoribonuclease [Source:HGNC Symbol;Acc:HGNC:28698]
novel_10	ENSSSCG00000004952	SMAD3	SMAD family member 3 [Source:HGNC Symbol;Acc:HGNC:6769]
novel_10	ENSSSCG00000004957	CLN6	CLN6 transmembrane ER protein [Source:HGNC Symbol;Acc:HGNC:2077]
novel_10	ENSSSCG00000004968	PAQR5	progestin and adipoQ receptor family member 5 [Source:HGNC Symbol;Acc:HGNC:29645]
novel_10	ENSSSCG00000004969	KIF23	kinesin family member 23 [Source:HGNC Symbol;Acc:HGNC:6392]
novel_10	ENSSSCG00000004971	TLE3	TLE family member 3, transcriptional corepressor [Source:HGNC Symbol;Acc:HGNC:11839]
novel_10	ENSSSCG00000004980	THSD4	thrombospondin type 1 domain containing 4 [Source:HGNC Symbol;Acc:HGNC:25835]
novel_10	ENSSSCG00000005002	MDGA2	MAM domain containing glycosylphosphatidylinositol anchor 2 [Source:HGNC Symbol;Acc:HGNC:19835]
novel_10	ENSSSCG00000005022	NIN	ninein [Source:HGNC Symbol;Acc:HGNC:14906]
novel_10	ENSSSCG00000005027	FRMD6	FERM domain containing 6 [Source:HGNC Symbol;Acc:HGNC:19839]
novel_10	ENSSSCG00000005041	FERMT2	fermitin family member 2 [Source:HGNC Symbol;Acc:HGNC:15767]
novel_10	ENSSSCG00000005065	AP5M1	adaptor related protein complex 5 subunit mu 1 [Source:HGNC Symbol;Acc:HGNC:20192]
novel_10	ENSSSCG00000005097	SNAPC1	small nuclear RNA activating complex polypeptide 1 [Source:HGNC Symbol;Acc:HGNC:11134]
novel_10	ENSSSCG00000005102	AEN	apoptosis enhancing nuclease [Source:HGNC Symbol;Acc:HGNC:25722]
novel_10	ENSSSCG00000005205	KIAA2026	KIAA2026 [Source:HGNC Symbol;Acc:HGNC:23378]
novel_10	ENSSSCG00000005207	ERMP1	endoplasmic reticulum metallopeptidase 1 [Source:HGNC Symbol;Acc:HGNC:23703]
novel_10	ENSSSCG00000005225	RFX3	regulatory factor X3 [Source:HGNC Symbol;Acc:HGNC:9984]
novel_10	ENSSSCG00000005303	PIGO	phosphatidylinositol glycan anchor biosynthesis class O [Source:HGNC Symbol;Acc:HGNC:23215]
novel_10	ENSSSCG00000005318	CREB3	cAMP responsive element binding protein 3 [Source:HGNC Symbol;Acc:HGNC:2347]
novel_10	ENSSSCG00000005343	RNF38	ring finger protein 38 [Source:HGNC Symbol;Acc:HGNC:18052]
novel_10	ENSSSCG00000005349	GRHPR	glyoxylate and hydroxypyruvate reductase [Source:HGNC Symbol;Acc:HGNC:4570]
novel_10	ENSSSCG00000005373	NANS	acidic nuclear phosphoprotein 32 family member B [Source:NCBI gene;Acc:100152263]
novel_10	ENSSSCG00000005382	TGFBR1	transforming growth factor beta receptor 1 [Source:HGNC Symbol;Acc:HGNC:11772]
novel_10	ENSSSCG00000005388	INVS	inversin [Source:HGNC Symbol;Acc:HGNC:17870]
novel_10	ENSSSCG00000005438	ACTL7B	actin like 7B [Source:HGNC Symbol;Acc:HGNC:162]
novel_10	ENSSSCG00000005456	MUSK	muscle associated receptor tyrosine kinase [Source:HGNC Symbol;Acc:HGNC:7525]
novel_10	ENSSSCG00000005465	SUSD1	sushi domain containing 1 [Source:HGNC Symbol;Acc:HGNC:25413]
novel_10	ENSSSCG00000005503	TLR4	toll like receptor 4 [Source:NCBI gene;Acc:399541]
novel_10	ENSSSCG00000005506	MEGF9	multiple EGF like domains 9 [Source:HGNC Symbol;Acc:HGNC:3234]
novel_10	ENSSSCG00000005587	NEK6	NIMA related kinase 6 [Source:HGNC Symbol;Acc:HGNC:7749]
novel_10	ENSSSCG00000005600	PPP6C	protein phosphatase 6 catalytic subunit [Source:NCBI gene;Acc:100153256]
novel_10	ENSSSCG00000005602	GAPVD1	GTPase activating protein and VPS9 domains 1 [Source:HGNC Symbol;Acc:HGNC:23375]
novel_10	ENSSSCG00000005656	-	SET nuclear proto-oncogene [Source:NCBI gene;Acc:100514028]
novel_10	ENSSSCG00000005671	CRAT	carnitine O-acetyltransferase [Source:HGNC Symbol;Acc:HGNC:2342]
novel_10	ENSSSCG00000005672	PTPA	protein phosphatase 2 phosphatase activator [Source:HGNC Symbol;Acc:HGNC:9308]
novel_10	ENSSSCG00000005679	ASB6	ankyrin repeat and SOCS box containing 6 [Source:HGNC Symbol;Acc:HGNC:17181]
novel_10	ENSSSCG00000005701	ASS1	argininosuccinate synthase 1 [Source:HGNC Symbol;Acc:HGNC:758]
novel_10	ENSSSCG00000005707	FIBCD1	fibrinogen C domain containing 1 [Source:HGNC Symbol;Acc:HGNC:25922]
novel_10	ENSSSCG00000005711	NUP214	nucleoporin 214 [Source:HGNC Symbol;Acc:HGNC:8064]
novel_10	ENSSSCG00000005715	PRRC2B	proline rich coiled-coil 2B [Source:HGNC Symbol;Acc:HGNC:28121]
novel_10	ENSSSCG00000005759	MRPS2	mitochondrial ribosomal protein S2 [Source:HGNC Symbol;Acc:HGNC:14495]
novel_10	ENSSSCG00000005768	IER3IP1	immediate early response 3 interacting protein 1 [Source:HGNC Symbol;Acc:HGNC:18550]
novel_10	ENSSSCG00000005901	GPT	glutamic--pyruvic transaminase [Source:HGNC Symbol;Acc:HGNC:4552]
novel_10	ENSSSCG00000005917	HSF1	heat shock transcription factor 1 [Source:HGNC Symbol;Acc:HGNC:5224]
novel_10	ENSSSCG00000005941	KHDRBS3	KH RNA binding domain containing, signal transduction associated 3 [Source:HGNC Symbol;Acc:HGNC:18117]
novel_10	ENSSSCG00000005959	-	family with sequence similarity 49 member B [Source:NCBI gene;Acc:100157574]
novel_10	ENSSSCG00000005982	-	WDYHV motif containing 1 [Source:NCBI gene;Acc:100158199]
novel_10	ENSSSCG00000005996	MRPL13	mitochondrial ribosomal protein L13 [Source:NCBI gene;Acc:100153348]
novel_10	ENSSSCG00000006000	TAF2	TATA-box binding protein associated factor 2 [Source:HGNC Symbol;Acc:HGNC:11536]
novel_10	ENSSSCG00000006032	EMC2	ER membrane protein complex subunit 2 [Source:HGNC Symbol;Acc:HGNC:28963]
novel_10	ENSSSCG00000006039	LRP12	LDL receptor related protein 12 [Source:HGNC Symbol;Acc:HGNC:31708]
novel_10	ENSSSCG00000006060	GRHL2	grainyhead like transcription factor 2 [Source:HGNC Symbol;Acc:HGNC:2799]
novel_10	ENSSSCG00000006071	VPS13B	vacuolar protein sorting 13 homolog B [Source:HGNC Symbol;Acc:HGNC:2183]
novel_10	ENSSSCG00000006132	MMP16	matrix metallopeptidase 16 [Source:HGNC Symbol;Acc:HGNC:7162]
novel_10	ENSSSCG00000006136	RMDN1	regulator of microtubule dynamics 1 [Source:HGNC Symbol;Acc:HGNC:24285]
novel_10	ENSSSCG00000006143	CA13	carbonic anhydrase 13 [Source:HGNC Symbol;Acc:HGNC:14914]
novel_10	ENSSSCG00000006177	UBE2W	ubiquitin conjugating enzyme E2 W [Source:NCBI gene;Acc:100152196]
novel_10	ENSSSCG00000006197	SULF1	sulfatase 1 [Source:HGNC Symbol;Acc:HGNC:20391]
novel_10	ENSSSCG00000006235	TOX	thymocyte selection associated high mobility group box [Source:HGNC Symbol;Acc:HGNC:18988]
novel_10	ENSSSCG00000006256	SOX17	SRY-box transcription factor 17 [Source:HGNC Symbol;Acc:HGNC:18122]
novel_10	ENSSSCG00000006263	ATP6V1H	ATPase H+ transporting V1 subunit H [Source:HGNC Symbol;Acc:HGNC:18303]
novel_10	ENSSSCG00000006264	OPRK1	opioid receptor kappa 1 [Source:HGNC Symbol;Acc:HGNC:8154]
novel_10	ENSSSCG00000006284	C1orf112	chromosome 1 open reading frame 112 [Source:HGNC Symbol;Acc:HGNC:25565]
novel_10	ENSSSCG00000006287	SELL	selectin L [Source:HGNC Symbol;Acc:HGNC:10720]
novel_10	ENSSSCG00000006294	NME7	NME/NM23 family member 7 [Source:HGNC Symbol;Acc:HGNC:20461]
novel_10	ENSSSCG00000006301	TIPRL	TOR signaling pathway regulator [Source:HGNC Symbol;Acc:HGNC:30231]
novel_10	ENSSSCG00000006308	CREG1	cellular repressor of E1A stimulated genes 1 [Source:HGNC Symbol;Acc:HGNC:2351]
novel_10	ENSSSCG00000006309	CD247	CD247 molecule [Source:HGNC Symbol;Acc:HGNC:1677]
novel_10	ENSSSCG00000006331	PBX1	PBX homeobox 1 [Source:HGNC Symbol;Acc:HGNC:8632]
novel_10	ENSSSCG00000006342	UHMK1	U2AF homology motif kinase 1 [Source:HGNC Symbol;Acc:HGNC:19683]
novel_10	ENSSSCG00000006344	-	chromosome 4 C1orf226 homolog [Source:NCBI gene;Acc:100620568]
novel_10	ENSSSCG00000006346	ATF6	activating transcription factor 6 [Source:HGNC Symbol;Acc:HGNC:791]
novel_10	ENSSSCG00000006353	NR1I3	nuclear receptor subfamily 1 group I member 3 [Source:HGNC Symbol;Acc:HGNC:7969]
novel_10	ENSSSCG00000006400	SLAMF9	SLAM family member 9 [Source:HGNC Symbol;Acc:HGNC:18430]
novel_10	ENSSSCG00000006455	-	CD5 molecule like [Source:NCBI gene;Acc:100154019]
novel_10	ENSSSCG00000006462	LRRC71	leucine rich repeat containing 71 [Source:HGNC Symbol;Acc:HGNC:26556]
novel_10	ENSSSCG00000006481	GPATCH4	G-patch domain containing 4 [Source:NCBI gene;Acc:100152732]
novel_10	ENSSSCG00000006494	SLC25A44	solute carrier family 25 member 44 [Source:HGNC Symbol;Acc:HGNC:29036]
novel_10	ENSSSCG00000006499	LAMTOR2	late endosomal/lysosomal adaptor, MAPK and MTOR activator 2 [Source:NCBI gene;Acc:100156749]
novel_10	ENSSSCG00000006507	DAP3	death associated protein 3 [Source:HGNC Symbol;Acc:HGNC:2673]
novel_10	ENSSSCG00000006526	TRIM46	tripartite motif containing 46 [Source:HGNC Symbol;Acc:HGNC:19019]
novel_10	ENSSSCG00000006539	SHC1	SHC adaptor protein 1 [Source:HGNC Symbol;Acc:HGNC:10840]
novel_10	ENSSSCG00000006542	KCNN3	potassium calcium-activated channel subfamily N member 3 [Source:HGNC Symbol;Acc:HGNC:6292]
novel_10	ENSSSCG00000006545	CHRNB2	cholinergic receptor nicotinic beta 2 subunit [Source:HGNC Symbol;Acc:HGNC:1962]
novel_10	ENSSSCG00000006556	TPM3	tropomyosin 3 [Source:HGNC Symbol;Acc:HGNC:12012]
novel_10	ENSSSCG00000006568	DENND4B	DENN domain containing 4B [Source:HGNC Symbol;Acc:HGNC:29044]
novel_10	ENSSSCG00000006587	PPGRP-S	peptidoglycan recognition protein S isoform [Source:NCBI gene;Acc:396556]
novel_10	ENSSSCG00000006635	SEMA6C	semaphorin 6C [Source:HGNC Symbol;Acc:HGNC:10740]
novel_10	ENSSSCG00000006640	BNIPL	BCL2 interacting protein like [Source:HGNC Symbol;Acc:HGNC:16976]
novel_10	ENSSSCG00000006641	PRUNE1	prune exopolyphosphatase 1 [Source:HGNC Symbol;Acc:HGNC:13420]
novel_10	ENSSSCG00000006643	ANXA9	annexin A9 [Source:HGNC Symbol;Acc:HGNC:547]
novel_10	ENSSSCG00000006645	SETDB1	SET domain bifurcated histone lysine methyltransferase 1 [Source:HGNC Symbol;Acc:HGNC:10761]
novel_10	ENSSSCG00000006678	FCGR1A	Fc fragment of IgG, high affinity Ia, receptor (CD64) [Source:NCBI gene;Acc:613130]
novel_10	ENSSSCG00000006694	-	Golgi pH regulator [Source:NCBI gene;Acc:100154179]
novel_10	ENSSSCG00000006702	FMO5	flavin containing dimethylaniline monoxygenase 5 [Source:HGNC Symbol;Acc:HGNC:3773]
novel_10	ENSSSCG00000006729	TENT5C	terminal nucleotidyltransferase 5C [Source:HGNC Symbol;Acc:HGNC:24712]
novel_10	ENSSSCG00000006736	CD2	CD2 molecule [Source:NCBI gene;Acc:396662]
novel_10	ENSSSCG00000006755	DENND2C	DENN domain containing 2C [Source:HGNC Symbol;Acc:HGNC:24748]
novel_10	ENSSSCG00000006766	PHTF1	putative homeodomain transcription factor 1 [Source:HGNC Symbol;Acc:HGNC:8939]
novel_10	ENSSSCG00000006788	ADORA3	transmembrane and immunoglobulin domain containing 3 [Source:NCBI gene;Acc:104564308]
novel_10	ENSSSCG00000006810	KCNC4	potassium voltage-gated channel subfamily C member 4 [Source:HGNC Symbol;Acc:HGNC:6236]
novel_10	ENSSSCG00000006820	EPS8L3	EPS8 like 3 [Source:HGNC Symbol;Acc:HGNC:21297]
novel_10	ENSSSCG00000006827	CYB561D1	cytochrome b561 family member D1 [Source:HGNC Symbol;Acc:HGNC:26804]
novel_10	ENSSSCG00000006829	SYPL2	synaptophysin like 2 [Source:HGNC Symbol;Acc:HGNC:27638]
novel_10	ENSSSCG00000006836	KIAA1324	KIAA1324 [Source:HGNC Symbol;Acc:HGNC:29618]
novel_10	ENSSSCG00000006841	CLCC1	chloride channel CLIC like 1 [Source:HGNC Symbol;Acc:HGNC:29675]
novel_10	ENSSSCG00000006872	AGL	amylo-alpha-1, 6-glucosidase, 4-alpha-glucanotransferase [Source:HGNC Symbol;Acc:HGNC:321]
novel_10	ENSSSCG00000006892	DNTTIP2	deoxynucleotidyltransferase terminal interacting protein 2 [Source:NCBI gene;Acc:100157622]
novel_10	ENSSSCG00000006902	GFI1	growth factor independent 1 transcriptional repressor [Source:HGNC Symbol;Acc:HGNC:4237]
novel_10	ENSSSCG00000006903	RPAP2	RNA polymerase II associated protein 2 [Source:HGNC Symbol;Acc:HGNC:25791]
novel_10	ENSSSCG00000006930	SH3GLB1	SH3 domain containing GRB2 like, endophilin B1 [Source:HGNC Symbol;Acc:HGNC:10833]
novel_10	ENSSSCG00000006994	PCM1	pericentriolar material 1 [Source:HGNC Symbol;Acc:HGNC:8727]
novel_10	ENSSSCG00000007023	-	lysine acetyltransferase 6A [Source:NCBI gene;Acc:100523576]
novel_10	ENSSSCG00000007034	PSD3	pleckstrin and Sec7 domain containing 3 [Source:HGNC Symbol;Acc:HGNC:19093]
novel_10	ENSSSCG00000007094	DZANK1	double zinc ribbon and ankyrin repeat domains 1 [Source:HGNC Symbol;Acc:HGNC:15858]
novel_10	ENSSSCG00000007133	ACSS1	acyl-CoA synthetase short chain family member 1 [Source:HGNC Symbol;Acc:HGNC:16091]
novel_10	ENSSSCG00000007140	SMOX	spermine oxidase [Source:HGNC Symbol;Acc:HGNC:15862]
novel_10	ENSSSCG00000007143	MAVS	mitochondrial antiviral signaling protein [Source:HGNC Symbol;Acc:HGNC:29233]
novel_10	ENSSSCG00000007166	PTPRA	protein tyrosine phosphatase receptor type A [Source:HGNC Symbol;Acc:HGNC:9664]
novel_10	ENSSSCG00000007235	TPX2	TPX2 microtubule nucleation factor [Source:HGNC Symbol;Acc:HGNC:1249]
novel_10	ENSSSCG00000007236	TTLL9	tubulin tyrosine ligase like 9 [Source:HGNC Symbol;Acc:HGNC:16118]
novel_10	ENSSSCG00000007237	PDRG1	p53 and DNA damage regulated 1 [Source:HGNC Symbol;Acc:HGNC:16119]
novel_10	ENSSSCG00000007252	DNMT3B	DNA methyltransferase 3 beta [Source:HGNC Symbol;Acc:HGNC:2979]
novel_10	ENSSSCG00000007253	MAPRE1	microtubule associated protein RP/EB family member 1 [Source:HGNC Symbol;Acc:HGNC:6890]
novel_10	ENSSSCG00000007287	GSS	glutathione synthetase [Source:NCBI gene;Acc:100152660]
novel_10	ENSSSCG00000007288	MYH7B	myosin heavy chain 7B [Source:HGNC Symbol;Acc:HGNC:15906]
novel_10	ENSSSCG00000007305	SPAG4	sperm associated antigen 4 [Source:HGNC Symbol;Acc:HGNC:11214]
novel_10	ENSSSCG00000007317	DLGAP4	DLG associated protein 4 [Source:HGNC Symbol;Acc:HGNC:24476]
novel_10	ENSSSCG00000007322	-	Src like adaptor 2 [Source:NCBI gene;Acc:100154129]
novel_10	ENSSSCG00000007331	RBL1	RB transcriptional corepressor like 1 [Source:HGNC Symbol;Acc:HGNC:9893]
novel_10	ENSSSCG00000007356	PLCG1	phospholipase C gamma 1 [Source:HGNC Symbol;Acc:HGNC:9065]
novel_10	ENSSSCG00000007364	IFT52	intraflagellar transport 52 [Source:HGNC Symbol;Acc:HGNC:15901]
novel_10	ENSSSCG00000007373	GDAP1L1	ganglioside induced differentiation associated protein 1 like 1 [Source:HGNC Symbol;Acc:HGNC:4213]
novel_10	ENSSSCG00000007456	SULF2	sulfatase 2 [Source:HGNC Symbol;Acc:HGNC:20392]
novel_10	ENSSSCG00000007458	NCOA3	nuclear receptor coactivator 3 [Source:NCBI gene;Acc:100135659]
novel_10	ENSSSCG00000007476	KCNG1	potassium voltage-gated channel modifier subfamily G member 1 [Source:HGNC Symbol;Acc:HGNC:6248]
novel_10	ENSSSCG00000007478	ATP9A	ATPase phospholipid transporting 9A (putative) [Source:HGNC Symbol;Acc:HGNC:13540]
novel_10	ENSSSCG00000007492	FAM210B	family with sequence similarity 210 member B [Source:HGNC Symbol;Acc:HGNC:16102]
novel_10	ENSSSCG00000007493	-	aurora kinase A [Source:NCBI gene;Acc:574063]
novel_10	ENSSSCG00000007503	RAE1	ribonucleic acid export 1 [Source:HGNC Symbol;Acc:HGNC:9828]
novel_10	ENSSSCG00000007507	PCK1	phosphoenolpyruvate carboxykinase 1 [Source:HGNC Symbol;Acc:HGNC:8724]
novel_10	ENSSSCG00000007513	RAB22A	RAB22A, member RAS oncogene family [Source:NCBI gene;Acc:100144535]
novel_10	ENSSSCG00000007516	-	syntaxin 16 [Source:NCBI gene;Acc:100144526]
novel_10	ENSSSCG00000007528	PHACTR3	phosphatase and actin regulator 3 [Source:HGNC Symbol;Acc:HGNC:15833]
novel_10	ENSSSCG00000007540	CABLES2	Cdk5 and Abl enzyme substrate 2 [Source:HGNC Symbol;Acc:HGNC:16143]
novel_10	ENSSSCG00000007541	PDGFA	platelet derived growth factor subunit A [Source:HGNC Symbol;Acc:HGNC:8799]
novel_10	ENSSSCG00000007542	PRKAR1B	protein kinase cAMP-dependent type I regulatory subunit beta [Source:HGNC Symbol;Acc:HGNC:9390]
novel_10	ENSSSCG00000007544	SUN1	Sad1 and UNC84 domain containing 1 [Source:HGNC Symbol;Acc:HGNC:18587]
novel_10	ENSSSCG00000007547	ADAP1	ArfGAP with dual PH domains 1 [Source:NCBI gene;Acc:397453]
novel_10	ENSSSCG00000007556	PSMG3	proteasome assembly chaperone 3 [Source:HGNC Symbol;Acc:HGNC:22420]
novel_10	ENSSSCG00000007577	AP5Z1	adaptor related protein complex 5 subunit zeta 1 [Source:HGNC Symbol;Acc:HGNC:22197]
novel_10	ENSSSCG00000007618	ZNF789	zinc finger protein 789 [Source:HGNC Symbol;Acc:HGNC:27801]
novel_10	ENSSSCG00000007622	-	pentatricopeptide repeat domain 1 [Source:NCBI gene;Acc:102160620]
novel_10	ENSSSCG00000007678	COL26A1	collagen type XXVI alpha 1 chain [Source:HGNC Symbol;Acc:HGNC:18038]
novel_10	ENSSSCG00000007681	CUX1	cut like homeobox 1 [Source:HGNC Symbol;Acc:HGNC:2557]
novel_10	ENSSSCG00000007733	-	tRNA-yW synthesizing protein 1 homolog (S. cerevisiae) [Source:NCBI gene;Acc:100516854]
novel_10	ENSSSCG00000007748	PSPH	phosphoserine phosphatase [Source:HGNC Symbol;Acc:HGNC:9577]
novel_10	ENSSSCG00000007757	TRIM72	tripartite motif containing 72 [Source:HGNC Symbol;Acc:HGNC:32671]
novel_10	ENSSSCG00000007776	BCL7C	BAF chromatin remodeling complex subunit BCL7C [Source:HGNC Symbol;Acc:HGNC:1006]
novel_10	ENSSSCG00000007780	ZNF629	zinc finger protein 629 [Source:HGNC Symbol;Acc:HGNC:29008]
novel_10	ENSSSCG00000007788	PHKG2	phosphorylase kinase catalytic subunit gamma 2 [Source:HGNC Symbol;Acc:HGNC:8931]
novel_10	ENSSSCG00000007807	CD19	CD19 molecule [Source:HGNC Symbol;Acc:HGNC:1633]
novel_10	ENSSSCG00000007811	SPNS1	sphingolipid transporter 1 (putative) [Source:NCBI gene;Acc:100517643]
novel_10	ENSSSCG00000007816	IL21R	interleukin 21 receptor [Source:HGNC Symbol;Acc:HGNC:6006]
novel_10	ENSSSCG00000007818	KDM8	lysine demethylase 8 [Source:HGNC Symbol;Acc:HGNC:25840]
novel_10	ENSSSCG00000007862	GPR139	G protein-coupled receptor 139 [Source:HGNC Symbol;Acc:HGNC:19995]
novel_10	ENSSSCG00000007901	CIITA	class II major histocompatibility complex transactivator [Source:HGNC Symbol;Acc:HGNC:7067]
novel_10	ENSSSCG00000007909	ABAT	4-aminobutyrate aminotransferase [Source:NCBI gene;Acc:397500]
novel_10	ENSSSCG00000007917	RBFOX1	RNA binding fox-1 homolog 1 [Source:HGNC Symbol;Acc:HGNC:18222]
novel_10	ENSSSCG00000007926	SEC14L5	SEC14 like lipid binding 5 [Source:HGNC Symbol;Acc:HGNC:29032]
novel_10	ENSSSCG00000007930	MGRN1	mahogunin ring finger 1 [Source:HGNC Symbol;Acc:HGNC:20254]
novel_10	ENSSSCG00000007931	GLYR1	glyoxylate reductase 1 homolog [Source:HGNC Symbol;Acc:HGNC:24434]
novel_10	ENSSSCG00000007932	ROGDI	rogdi atypical leucine zipper [Source:HGNC Symbol;Acc:HGNC:29478]
novel_10	ENSSSCG00000007955	CLUAP1	clusterin associated protein 1 [Source:HGNC Symbol;Acc:HGNC:19009]
novel_10	ENSSSCG00000007992	PIGQ	phosphatidylinositol glycan anchor biosynthesis class Q [Source:HGNC Symbol;Acc:HGNC:14135]
novel_10	ENSSSCG00000007993	CAPN15	calpain 15 [Source:HGNC Symbol;Acc:HGNC:11182]
novel_10	ENSSSCG00000008003	HAGHL	hydroxyacylglutathione hydrolase like [Source:HGNC Symbol;Acc:HGNC:14177]
novel_10	ENSSSCG00000008006	FBXL16	F-box and leucine rich repeat protein 16 [Source:HGNC Symbol;Acc:HGNC:14150]
novel_10	ENSSSCG00000008009	LMF1	lipase maturation factor 1 [Source:HGNC Symbol;Acc:HGNC:14154]
novel_10	ENSSSCG00000008026	CRAMP1	cramped chromatin regulator homolog 1 [Source:HGNC Symbol;Acc:HGNC:14122]
novel_10	ENSSSCG00000008047	E4F1	E4F transcription factor 1 [Source:HGNC Symbol;Acc:HGNC:3121]
novel_10	ENSSSCG00000008051	ABCA3	ATP binding cassette subfamily A member 3 [Source:HGNC Symbol;Acc:HGNC:33]
novel_10	ENSSSCG00000008098	POLR1B	RNA polymerase I subunit B [Source:HGNC Symbol;Acc:HGNC:20454]
novel_10	ENSSSCG00000008115	MAL	mal, T cell differentiation protein [Source:HGNC Symbol;Acc:HGNC:6817]
novel_10	ENSSSCG00000008135	CCDC138	coiled-coil domain containing 138 [Source:HGNC Symbol;Acc:HGNC:26531]
novel_10	ENSSSCG00000008186	TSGA10	testis specific 10 [Source:HGNC Symbol;Acc:HGNC:14927]
novel_10	ENSSSCG00000008188	MGAT4A	alpha-1,3-mannosyl-glycoprotein 4-beta-N-acetylglucosaminyltransferase A [Source:HGNC Symbol;Acc:HGNC:7047]
novel_10	ENSSSCG00000008193	ZAP70	zeta chain of T cell receptor associated protein kinase 70 [Source:HGNC Symbol;Acc:HGNC:12858]
novel_10	ENSSSCG00000008194	ACTR1B	actin related protein 1B [Source:HGNC Symbol;Acc:HGNC:168]
novel_10	ENSSSCG00000008201	CNNM3	cyclin and CBS domain divalent metal cation transport mediator 3 [Source:HGNC Symbol;Acc:HGNC:104]
novel_10	ENSSSCG00000008214	-	fatty acid binding protein 1 [Source:NCBI gene;Acc:445535]
novel_10	ENSSSCG00000008218	RNF103	ring finger protein 103 [Source:HGNC Symbol;Acc:HGNC:12859]
novel_10	ENSSSCG00000008237	RETSAT	retinol saturase [Source:HGNC Symbol;Acc:HGNC:25991]
novel_10	ENSSSCG00000008247	SUCLG1	succinate-CoA ligase alpha subunit [Source:HGNC Symbol;Acc:HGNC:11449]
novel_10	ENSSSCG00000008266	LOXL3	lysyl oxidase like 3 [Source:HGNC Symbol;Acc:HGNC:13869]
novel_10	ENSSSCG00000008289	MTHFD2	methylenetetrahydrofolate dehydrogenase (NADP+ dependent) 2, methenyltetrahydrofolate cyclohydrolase [Source:HGNC Symbol;Acc:HGNC:7434]
novel_10	ENSSSCG00000008300	STAMBP	STAM binding protein [Source:HGNC Symbol;Acc:HGNC:16950]
novel_10	ENSSSCG00000008334	MXD1	MAX dimerization protein 1 [Source:HGNC Symbol;Acc:HGNC:6761]
novel_10	ENSSSCG00000008340	ANTXR1	ANTXR cell adhesion molecule 1 [Source:HGNC Symbol;Acc:HGNC:21014]
novel_10	ENSSSCG00000008346	APLF	aprataxin and PNKP like factor [Source:HGNC Symbol;Acc:HGNC:28724]
novel_10	ENSSSCG00000008348	PLEK	pleckstrin [Source:HGNC Symbol;Acc:HGNC:9070]
novel_10	ENSSSCG00000008352	PNO1	partner of NOB1 homolog [Source:HGNC Symbol;Acc:HGNC:32790]
novel_10	ENSSSCG00000008353	WDR92	WD repeat domain 92 [Source:HGNC Symbol;Acc:HGNC:25176]
novel_10	ENSSSCG00000008383	-	activator of HSP90 ATPase homolog 2, pseudogene [Source:NCBI gene;Acc:110260004]
novel_10	ENSSSCG00000008385	PUS10	pseudouridine synthase 10 [Source:HGNC Symbol;Acc:HGNC:26505]
novel_10	ENSSSCG00000008395	VRK2	VRK serine/threonine kinase 2 [Source:HGNC Symbol;Acc:HGNC:12719]
novel_10	ENSSSCG00000008406	CCDC88A	coiled-coil domain containing 88A [Source:HGNC Symbol;Acc:HGNC:25523]
novel_10	ENSSSCG00000008414	ERLEC1	endoplasmic reticulum lectin 1 [Source:HGNC Symbol;Acc:HGNC:25222]
novel_10	ENSSSCG00000008467	EML4	EMAP like 4 [Source:HGNC Symbol;Acc:HGNC:1316]
novel_10	ENSSSCG00000008479	DHX57	DExH-box helicase 57 [Source:HGNC Symbol;Acc:HGNC:20086]
novel_10	ENSSSCG00000008488	RMDN2	regulator of microtubule dynamics 2 [Source:HGNC Symbol;Acc:HGNC:26567]
novel_10	ENSSSCG00000008529	YPEL5	yippee like 5 [Source:HGNC Symbol;Acc:HGNC:18329]
novel_10	ENSSSCG00000008553	PREB	prolactin regulatory element binding [Source:HGNC Symbol;Acc:HGNC:9356]
novel_10	ENSSSCG00000008559	TMEM214	transmembrane protein 214 [Source:HGNC Symbol;Acc:HGNC:25983]
novel_10	ENSSSCG00000008570	ADGRF3	adhesion G protein-coupled receptor F3 [Source:HGNC Symbol;Acc:HGNC:18989]
novel_10	ENSSSCG00000008572	GAREM2	GRB2 associated regulator of MAPK1 subtype 2 [Source:HGNC Symbol;Acc:HGNC:27172]
novel_10	ENSSSCG00000008577	DNAJC27	DnaJ heat shock protein family (Hsp40) member C27 [Source:HGNC Symbol;Acc:HGNC:30290]
novel_10	ENSSSCG00000008589	WDCP	WD repeat and coiled coil containing [Source:HGNC Symbol;Acc:HGNC:26157]
novel_10	ENSSSCG00000008606	OSR1	odd-skipped related transcription factor 1 [Source:HGNC Symbol;Acc:HGNC:8111]
novel_10	ENSSSCG00000008646	RNF144A	ring finger protein 144A [Source:HGNC Symbol;Acc:HGNC:20457]
novel_10	ENSSSCG00000008686	-	chromosome 8 C4orf48 homolog [Source:NCBI gene;Acc:100515739]
novel_10	ENSSSCG00000008687	MXD4	MAX dimerization protein 4 [Source:HGNC Symbol;Acc:HGNC:13906]
novel_10	ENSSSCG00000008689	ZFYVE28	zinc finger FYVE-type containing 28 [Source:HGNC Symbol;Acc:HGNC:29334]
novel_10	ENSSSCG00000008692	ADD1	adducin 1 [Source:HGNC Symbol;Acc:HGNC:243]
novel_10	ENSSSCG00000008712	PPP2R2C	protein phosphatase 2 regulatory subunit Bgamma [Source:HGNC Symbol;Acc:HGNC:9306]
novel_10	ENSSSCG00000008723	HTRA3	HtrA serine peptidase 3 [Source:NCBI gene;Acc:100337673]
novel_10	ENSSSCG00000008724	ACOX3	acyl-CoA oxidase 3, pristanoyl [Source:HGNC Symbol;Acc:HGNC:121]
novel_10	ENSSSCG00000008740	FBXL5	F-box and leucine rich repeat protein 5 [Source:HGNC Symbol;Acc:HGNC:13602]
novel_10	ENSSSCG00000008754	GBA3	glucosylceramidase beta 3 (gene/pseudogene) [Source:HGNC Symbol;Acc:HGNC:19069]
novel_10	ENSSSCG00000008821	SLAIN2	SLAIN motif family member 2 [Source:HGNC Symbol;Acc:HGNC:29282]
novel_10	ENSSSCG00000008838	LNX1	ligand of numb-protein X 1 [Source:HGNC Symbol;Acc:HGNC:6657]
novel_10	ENSSSCG00000008845	-	polyprenol reductase [Source:NCBI gene;Acc:100525350]
novel_10	ENSSSCG00000008890	TMA16	translation machinery associated 16 homolog [Source:HGNC Symbol;Acc:HGNC:25638]
novel_10	ENSSSCG00000008959	CXCL2	chemokine (C-X-C motif) ligand 2 [Source:NCBI gene;Acc:414904]
novel_10	ENSSSCG00000008965	-	betacellulin [Source:NCBI gene;Acc:100505411]
novel_10	ENSSSCG00000008978	CXCL11	C-X-C motif chemokine ligand 11 [Source:HGNC Symbol;Acc:HGNC:10638]
novel_10	ENSSSCG00000008990	-	mitochondrial ribosomal protein L1 [Source:NCBI gene;Acc:100513028]
novel_10	ENSSSCG00000008995	LRAT	lecithin retinol acyltransferase [Source:HGNC Symbol;Acc:HGNC:6685]
novel_10	ENSSSCG00000009021	LRBA	LPS responsive beige-like anchor protein [Source:HGNC Symbol;Acc:HGNC:1742]
novel_10	ENSSSCG00000009031	EDNRA	endothelin receptor type A [Source:HGNC Symbol;Acc:HGNC:3179]
novel_10	ENSSSCG00000009037	ZNF827	zinc finger protein 827 [Source:HGNC Symbol;Acc:HGNC:27193]
novel_10	ENSSSCG00000009039	MMAA	metabolism of cobalamin associated A [Source:HGNC Symbol;Acc:HGNC:18871]
novel_10	ENSSSCG00000009047	SMARCA5	SWI/SNF related, matrix associated, actin dependent regulator of chromatin, subfamily a, member 5 [Source:HGNC Symbol;Acc:HGNC:11101]
novel_10	ENSSSCG00000009101	PRDM5	PR/SET domain 5 [Source:HGNC Symbol;Acc:HGNC:9349]
novel_10	ENSSSCG00000009129	TIFA	TRAF interacting protein with forkhead associated domain [Source:HGNC Symbol;Acc:HGNC:19075]
novel_10	ENSSSCG00000009135	LRIT3	leucine rich repeat, Ig-like and transmembrane domains 3 [Source:HGNC Symbol;Acc:HGNC:24783]
novel_10	ENSSSCG00000009186	METAP1	methionyl aminopeptidase 1 [Source:HGNC Symbol;Acc:HGNC:15789]
novel_10	ENSSSCG00000009256	ANTXR2	ANTXR cell adhesion molecule 2 [Source:HGNC Symbol;Acc:HGNC:21732]
novel_10	ENSSSCG00000009290	MIPEP	mitochondrial intermediate peptidase [Source:HGNC Symbol;Acc:HGNC:7104]
novel_10	ENSSSCG00000009300	WASF3	WASP family member 3 [Source:HGNC Symbol;Acc:HGNC:12734]
novel_10	ENSSSCG00000009302	USP12	ubiquitin specific peptidase 12 [Source:HGNC Symbol;Acc:HGNC:20485]
novel_10	ENSSSCG00000009305	GTF3A	general transcription factor IIIA [Source:HGNC Symbol;Acc:HGNC:4662]
novel_10	ENSSSCG00000009308	LNX2	ligand of numb-protein X 2 [Source:HGNC Symbol;Acc:HGNC:20421]
novel_10	ENSSSCG00000009326	KATNAL1	katanin catalytic subunit A1 like 1 [Source:HGNC Symbol;Acc:HGNC:28361]
novel_10	ENSSSCG00000009345	PDS5B	PDS5 cohesin associated factor B [Source:HGNC Symbol;Acc:HGNC:20418]
novel_10	ENSSSCG00000009370	FOXO1	forkhead box O1 [Source:HGNC Symbol;Acc:HGNC:3819]
novel_10	ENSSSCG00000009377	THSD1	thrombospondin type 1 domain containing 1 [Source:HGNC Symbol;Acc:HGNC:17754]
novel_10	ENSSSCG00000009408	LRCH1	leucine rich repeats and calponin homology domain containing 1 [Source:HGNC Symbol;Acc:HGNC:20309]
novel_10	ENSSSCG00000009425	-	laccase domain containing 1 [Source:NCBI gene;Acc:100153856]
novel_10	ENSSSCG00000009426	CCDC122	coiled-coil domain containing 122 [Source:HGNC Symbol;Acc:HGNC:26478]
novel_10	ENSSSCG00000009429	TNFSF11	TNF superfamily member 11 [Source:HGNC Symbol;Acc:HGNC:11926]
novel_10	ENSSSCG00000009432	DGKD	diacylglycerol kinase delta [Source:HGNC Symbol;Acc:HGNC:2851]
novel_10	ENSSSCG00000009440	ELF1	E74 like ETS transcription factor 1 [Source:HGNC Symbol;Acc:HGNC:3316]
novel_10	ENSSSCG00000009446	PCDH17	protocadherin 17 [Source:HGNC Symbol;Acc:HGNC:14267]
novel_10	ENSSSCG00000009456	KLHL1	kelch like family member 1 [Source:HGNC Symbol;Acc:HGNC:6352]
novel_10	ENSSSCG00000009460	DIS3	DIS3 homolog, exosome endoribonuclease and 3'-5' exoribonuclease [Source:HGNC Symbol;Acc:HGNC:20604]
novel_10	ENSSSCG00000009475	SLAIN1	SLAIN motif family member 1 [Source:HGNC Symbol;Acc:HGNC:26387]
novel_10	ENSSSCG00000009480	NDFIP2	Nedd4 family interacting protein 2 [Source:HGNC Symbol;Acc:HGNC:18537]
novel_10	ENSSSCG00000009492	GPR180	G protein-coupled receptor 180 [Source:HGNC Symbol;Acc:HGNC:28899]
novel_10	ENSSSCG00000009498	-	multidrug resistance-associated protein 4 [Source:NCBI gene;Acc:100738425]
novel_10	ENSSSCG00000009522	PCCA	propionyl-CoA carboxylase subunit alpha [Source:HGNC Symbol;Acc:HGNC:8653]
novel_10	ENSSSCG00000009526	ITGBL1	integrin subunit beta like 1 [Source:HGNC Symbol;Acc:HGNC:6164]
novel_10	ENSSSCG00000009556	CUL4A	cullin 4A [Source:HGNC Symbol;Acc:HGNC:2554]
novel_10	ENSSSCG00000009584	SEMA4D	semaphorin 4D [Source:HGNC Symbol;Acc:HGNC:10732]
novel_10	ENSSSCG00000009605	GFRA2	GDNF family receptor alpha 2 [Source:HGNC Symbol;Acc:HGNC:4244]
novel_10	ENSSSCG00000009614	FAM160B2	family with sequence similarity 160 member B2 [Source:HGNC Symbol;Acc:HGNC:16492]
novel_10	ENSSSCG00000009621	PHYHIP	phytanoyl-CoA 2-hydroxylase interacting protein [Source:HGNC Symbol;Acc:HGNC:16865]
novel_10	ENSSSCG00000009622	POLR3D	RNA polymerase III subunit D [Source:HGNC Symbol;Acc:HGNC:1080]
novel_10	ENSSSCG00000009674	ELP3	elongator acetyltransferase complex subunit 3 [Source:HGNC Symbol;Acc:HGNC:20696]
novel_10	ENSSSCG00000009681	INTS9	integrator complex subunit 9 [Source:HGNC Symbol;Acc:HGNC:25592]
novel_10	ENSSSCG00000009699	HPGD	15-hydroxyprostaglandin dehydrogenase [Source:HGNC Symbol;Acc:HGNC:5154]
novel_10	ENSSSCG00000009704	HMGB2	high mobility group box 2 [Source:HGNC Symbol;Acc:HGNC:5000]
novel_10	ENSSSCG00000009711	HPF1	histone PARylation factor 1 [Source:HGNC Symbol;Acc:HGNC:26051]
novel_10	ENSSSCG00000009729	ZNF84	zinc finger protein 84 [Source:HGNC Symbol;Acc:HGNC:13159]
novel_10	ENSSSCG00000009748	RIMBP2	RIMS binding protein 2 [Source:HGNC Symbol;Acc:HGNC:30339]
novel_10	ENSSSCG00000009787	CCDC62	coiled-coil domain containing 62 [Source:HGNC Symbol;Acc:HGNC:30723]
novel_10	ENSSSCG00000009815	CAMKK2	calcium/calmodulin dependent protein kinase kinase 2 [Source:HGNC Symbol;Acc:HGNC:1470]
novel_10	ENSSSCG00000009817	P2RX7	purinergic receptor P2X 7 [Source:HGNC Symbol;Acc:HGNC:8537]
novel_10	ENSSSCG00000009820	GPN3	GPN-loop GTPase 3 [Source:NCBI gene;Acc:100158156]
novel_10	ENSSSCG00000009845	SRRM4	serine/arginine repetitive matrix 4 [Source:HGNC Symbol;Acc:HGNC:29389]
novel_10	ENSSSCG00000009849	SUDS3	SDS3 homolog, SIN3A corepressor complex component [Source:HGNC Symbol;Acc:HGNC:29545]
novel_10	ENSSSCG00000009858	FBXO21	F-box protein 21 [Source:HGNC Symbol;Acc:HGNC:13592]
novel_10	ENSSSCG00000009860	FBXW8	F-box and WD repeat domain containing 8 [Source:HGNC Symbol;Acc:HGNC:13597]
novel_10	ENSSSCG00000009868	RBM19	RNA binding motif protein 19 [Source:HGNC Symbol;Acc:HGNC:29098]
novel_10	ENSSSCG00000009869	LHX5	LIM homeobox 5 [Source:HGNC Symbol;Acc:HGNC:14216]
novel_10	ENSSSCG00000009883	RPH3A	rabphilin 3A [Source:HGNC Symbol;Acc:HGNC:17056]
novel_10	ENSSSCG00000009889	ALDH2	aldehyde dehydrogenase 2 family member [Source:NCBI gene;Acc:733685]
novel_10	ENSSSCG00000009893	TMEM116	transmembrane protein 116 [Source:HGNC Symbol;Acc:HGNC:25084]
novel_10	ENSSSCG00000009896	BICDL1	BICD family like cargo adaptor 1 [Source:HGNC Symbol;Acc:HGNC:28095]
novel_10	ENSSSCG00000009914	-	calcium binding protein 1 [Source:NCBI gene;Acc:100157460]
novel_10	ENSSSCG00000009925	GIT2	GIT ArfGAP 2 [Source:HGNC Symbol;Acc:HGNC:4273]
novel_10	ENSSSCG00000009931	MVK	mevalonate kinase [Source:HGNC Symbol;Acc:HGNC:7530]
novel_10	ENSSSCG00000009932	MMAB	metabolism of cobalamin associated B [Source:HGNC Symbol;Acc:HGNC:19331]
novel_10	ENSSSCG00000009940	ALKBH2	alkB homolog 2, alpha-ketoglutarate dependent dioxygenase [Source:HGNC Symbol;Acc:HGNC:32487]
novel_10	ENSSSCG00000009973	RHBDD3	rhomboid domain containing 3 [Source:HGNC Symbol;Acc:HGNC:1308]
novel_10	ENSSSCG00000009974	EWSR1	EWS RNA binding protein 1 [Source:HGNC Symbol;Acc:HGNC:3508]
novel_10	ENSSSCG00000009975	EMID1	EMI domain containing 1 [Source:HGNC Symbol;Acc:HGNC:18036]
novel_10	ENSSSCG00000010010	PES1	pescadillo ribosomal biogenesis factor 1 [Source:NCBI gene;Acc:100154050]
novel_10	ENSSSCG00000010016	MORC2	MORC family CW-type zinc finger 2 [Source:HGNC Symbol;Acc:HGNC:23573]
novel_10	ENSSSCG00000010017	SMTN	smoothelin [Source:NCBI gene;Acc:414369]
novel_10	ENSSSCG00000010030	EIF4ENIF1	eukaryotic translation initiation factor 4E nuclear import factor 1 [Source:HGNC Symbol;Acc:HGNC:16687]
novel_10	ENSSSCG00000010070	SMARCB1	SWI/SNF related, matrix associated, actin dependent regulator of chromatin, subfamily b, member 1 [Source:HGNC Symbol;Acc:HGNC:11103]
novel_10	ENSSSCG00000010073	CHCHD10	coiled-coil-helix-coiled-coil-helix domain containing 10 [Source:HGNC Symbol;Acc:HGNC:15559]
novel_10	ENSSSCG00000010079	PPM1F	protein phosphatase, Mg2+/Mn2+ dependent 1F [Source:HGNC Symbol;Acc:HGNC:19388]
novel_10	ENSSSCG00000010095	CRKL	CRK like proto-oncogene, adaptor protein [Source:HGNC Symbol;Acc:HGNC:2363]
novel_10	ENSSSCG00000010104	-	mitotic-spindle organizing protein 2B [Source:NCBI gene;Acc:100153925]
novel_10	ENSSSCG00000010114	ESS2	ess-2 splicing factor homolog [Source:HGNC Symbol;Acc:HGNC:16817]
novel_10	ENSSSCG00000010130	GNB1L	G protein subunit beta 1 like [Source:HGNC Symbol;Acc:HGNC:4397]
novel_10	ENSSSCG00000010131	TXNRD2	thioredoxin reductase 2 [Source:NCBI gene;Acc:100156736]
novel_10	ENSSSCG00000010171	TSNAX	translin associated factor X [Source:NCBI gene;Acc:100156036]
novel_10	ENSSSCG00000010177	TRIM67	tripartite motif containing 67 [Source:HGNC Symbol;Acc:HGNC:31859]
novel_10	ENSSSCG00000010210	SLC16A9	solute carrier family 16 member 9 [Source:HGNC Symbol;Acc:HGNC:23520]
novel_10	ENSSSCG00000010219	ARID5B	AT-rich interaction domain 5B [Source:HGNC Symbol;Acc:HGNC:17362]
novel_10	ENSSSCG00000010239	RUFY2	RUN and FYVE domain containing 2 [Source:HGNC Symbol;Acc:HGNC:19761]
novel_10	ENSSSCG00000010259	TYSND1	trypsin domain containing 1 [Source:HGNC Symbol;Acc:HGNC:28531]
novel_10	ENSSSCG00000010260	SAR1A	secretion associated Ras related GTPase 1A [Source:HGNC Symbol;Acc:HGNC:10534]
novel_10	ENSSSCG00000010271	PRF1	perforin 1 [Source:HGNC Symbol;Acc:HGNC:9360]
novel_10	ENSSSCG00000010273	TBATA	thymus, brain and testes associated [Source:HGNC Symbol;Acc:HGNC:23511]
novel_10	ENSSSCG00000010274	SGPL1	sphingosine-1-phosphate lyase 1 [Source:HGNC Symbol;Acc:HGNC:10817]
novel_10	ENSSSCG00000010277	SLC29A3	solute carrier family 29 member 3 [Source:HGNC Symbol;Acc:HGNC:23096]
novel_10	ENSSSCG00000010283	SPOCK2	SPARC (osteonectin), cwcv and kazal like domains proteoglycan 2 [Source:HGNC Symbol;Acc:HGNC:13564]
novel_10	ENSSSCG00000010293	OIT3	oncoprotein induced transcript 3 [Source:HGNC Symbol;Acc:HGNC:29953]
novel_10	ENSSSCG00000010301	PPP3CB	protein phosphatase 3 catalytic subunit beta [Source:HGNC Symbol;Acc:HGNC:9315]
novel_10	ENSSSCG00000010313	VCL	vinculin [Source:HGNC Symbol;Acc:HGNC:12665]
novel_10	ENSSSCG00000010319	SAMD8	sterile alpha motif domain containing 8 [Source:HGNC Symbol;Acc:HGNC:26320]
novel_10	ENSSSCG00000010334	SFTPD	surfactant protein D [Source:HGNC Symbol;Acc:HGNC:10803]
novel_10	ENSSSCG00000010341	TSPAN14	tetraspanin 14 [Source:HGNC Symbol;Acc:HGNC:23303]
novel_10	ENSSSCG00000010342	SH2D4B	SH2 domain containing 4B [Source:HGNC Symbol;Acc:HGNC:31440]
novel_10	ENSSSCG00000010370	-	annexin A8 [Source:NCBI gene;Acc:100155930]
novel_10	ENSSSCG00000010403	2020-03-08	membrane associated ring-CH-type finger 8 [Source:HGNC Symbol;Acc:HGNC:23356]
novel_10	ENSSSCG00000010431	A1CF	APOBEC1 complementation factor [Source:HGNC Symbol;Acc:HGNC:24086]
novel_10	ENSSSCG00000010435	MINPP1	multiple inositol-polyphosphate phosphatase 1 [Source:HGNC Symbol;Acc:HGNC:7102]
novel_10	ENSSSCG00000010438	ATAD1	ATPase family AAA domain containing 1 [Source:HGNC Symbol;Acc:HGNC:25903]
novel_10	ENSSSCG00000010444	LIPM	lipase family member M [Source:HGNC Symbol;Acc:HGNC:23455]
novel_10	ENSSSCG00000010450	LIPA	lipase A, lysosomal acid type [Source:HGNC Symbol;Acc:HGNC:6617]
novel_10	ENSSSCG00000010461	ANKRD1	ankyrin repeat domain 1 [Source:HGNC Symbol;Acc:HGNC:15819]
novel_10	ENSSSCG00000010464	PPP1R3C	protein phosphatase 1 regulatory subunit 3C [Source:HGNC Symbol;Acc:HGNC:9293]
novel_10	ENSSSCG00000010476	MYOF	myoferlin [Source:HGNC Symbol;Acc:HGNC:3656]
novel_10	ENSSSCG00000010480	PDE6C	phosphodiesterase 6C [Source:HGNC Symbol;Acc:HGNC:8787]
novel_10	ENSSSCG00000010486	HELLS	helicase, lymphoid specific [Source:HGNC Symbol;Acc:HGNC:4861]
novel_10	ENSSSCG00000010494	SORBS1	sorbin and SH3 domain containing 1 [Source:HGNC Symbol;Acc:HGNC:14565]
novel_10	ENSSSCG00000010507	TLL2	tolloid like 2 [Source:HGNC Symbol;Acc:HGNC:11844]
novel_10	ENSSSCG00000010512	SLIT1	slit guidance ligand 1 [Source:HGNC Symbol;Acc:HGNC:11085]
novel_10	ENSSSCG00000010514	RRP12	ribosomal RNA processing 12 homolog [Source:HGNC Symbol;Acc:HGNC:29100]
novel_10	ENSSSCG00000010520	MMS19	MMS19 homolog, cytosolic iron-sulfur assembly component [Source:HGNC Symbol;Acc:HGNC:13824]
novel_10	ENSSSCG00000010522	ANKRD2	ankyrin repeat domain 2 [Source:HGNC Symbol;Acc:HGNC:495]
novel_10	ENSSSCG00000010530	CRTAC1	cartilage acidic protein 1 [Source:HGNC Symbol;Acc:HGNC:14882]
novel_10	ENSSSCG00000010533	PYROXD2	pyridine nucleotide-disulphide oxidoreductase domain 2 [Source:HGNC Symbol;Acc:HGNC:23517]
novel_10	ENSSSCG00000010542	CUTC	cutC copper transporter [Source:HGNC Symbol;Acc:HGNC:24271]
novel_10	ENSSSCG00000010555	HIF1AN	hypoxia inducible factor 1 subunit alpha inhibitor [Source:HGNC Symbol;Acc:HGNC:17113]
novel_10	ENSSSCG00000010563	BTRC	beta-transducin repeat containing E3 ubiquitin protein ligase [Source:HGNC Symbol;Acc:HGNC:1144]
novel_10	ENSSSCG00000010603	NEURL1	neuralized E3 ubiquitin protein ligase 1 [Source:HGNC Symbol;Acc:HGNC:7761]
novel_10	ENSSSCG00000010608	SFR1	SWI5 dependent homologous recombination repair protein 1 [Source:HGNC Symbol;Acc:HGNC:29574]
novel_10	ENSSSCG00000010631	GPAM	glycerol-3-phosphate acyltransferase, mitochondrial [Source:HGNC Symbol;Acc:HGNC:24865]
novel_10	ENSSSCG00000010632	TECTB	tectorin beta [Source:HGNC Symbol;Acc:HGNC:11721]
novel_10	ENSSSCG00000010651	ABLIM1	actin binding LIM protein 1 [Source:HGNC Symbol;Acc:HGNC:78]
novel_10	ENSSSCG00000010654	ATRNL1	attractin like 1 [Source:HGNC Symbol;Acc:HGNC:29063]
novel_10	ENSSSCG00000010656	CCDC172	coiled-coil domain containing 172 [Source:HGNC Symbol;Acc:HGNC:30524]
novel_10	ENSSSCG00000010699	ATE1	arginyltransferase 1 [Source:HGNC Symbol;Acc:HGNC:782]
novel_10	ENSSSCG00000010706	SAMD4B	sterile alpha motif domain containing 4B [Source:HGNC Symbol;Acc:HGNC:25492]
novel_10	ENSSSCG00000010727	GPR26	G protein-coupled receptor 26 [Source:HGNC Symbol;Acc:HGNC:4481]
novel_10	ENSSSCG00000010735	LHPP	phospholysine phosphohistidine inorganic pyrophosphate phosphatase [Source:HGNC Symbol;Acc:HGNC:30042]
novel_10	ENSSSCG00000010743	BCCIP	BRCA2 and CDKN1A interacting protein [Source:HGNC Symbol;Acc:HGNC:978]
novel_10	ENSSSCG00000010745	FANK1	fibronectin type III and ankyrin repeat domains 1 [Source:HGNC Symbol;Acc:HGNC:23527]
novel_10	ENSSSCG00000010756	MGMT	O-6-methylguanine-DNA methyltransferase [Source:HGNC Symbol;Acc:HGNC:7059]
novel_10	ENSSSCG00000010787	SCART1	scavenger receptor family member expressed on T cells 1 [Source:HGNC Symbol;Acc:HGNC:32411]
novel_10	ENSSSCG00000010797	EARS2	glutamyl-tRNA synthetase 2, mitochondrial [Source:HGNC Symbol;Acc:HGNC:29419]
novel_10	ENSSSCG00000010800	B3GALT2	beta-1,3-galactosyltransferase 2 [Source:HGNC Symbol;Acc:HGNC:917]
novel_10	ENSSSCG00000010817	LYPLAL1	lysophospholipase like 1 [Source:HGNC Symbol;Acc:HGNC:20440]
novel_10	ENSSSCG00000010833	TAF1A	TATA-box binding protein associated factor, RNA polymerase I subunit A [Source:HGNC Symbol;Acc:HGNC:11532]
novel_10	ENSSSCG00000010835	AIDA	axin interactor, dorsalization associated [Source:HGNC Symbol;Acc:HGNC:25761]
novel_10	ENSSSCG00000010849	WDR26	WD repeat domain 26 [Source:HGNC Symbol;Acc:HGNC:21208]
novel_10	ENSSSCG00000010860	PSEN2	presenilin 2 [Source:HGNC Symbol;Acc:HGNC:9509]
novel_10	ENSSSCG00000010872	AKT3	AKT serine/threonine kinase 3 [Source:HGNC Symbol;Acc:HGNC:393]
novel_10	ENSSSCG00000010876	DESI2	desumoylating isopeptidase 2 [Source:HGNC Symbol;Acc:HGNC:24264]
novel_10	ENSSSCG00000010878	-	EF-hand calcium binding domain 2 [Source:NCBI gene;Acc:100515403]
novel_10	ENSSSCG00000010879	KIF26B	kinesin family member 26B [Source:HGNC Symbol;Acc:HGNC:25484]
novel_10	ENSSSCG00000010893	-	complement factor H [Source:NCBI gene;Acc:397525]
novel_10	ENSSSCG00000010929	CYB5R1	cytochrome b5 reductase 1 [Source:HGNC Symbol;Acc:HGNC:13397]
novel_10	ENSSSCG00000010952	TUT7	terminal uridylyl transferase 7 [Source:HGNC Symbol;Acc:HGNC:25817]
novel_10	ENSSSCG00000010955	GOLM1	golgi membrane protein 1 [Source:HGNC Symbol;Acc:HGNC:15451]
novel_10	ENSSSCG00000010962	FRMD3	FERM domain containing 3 [Source:HGNC Symbol;Acc:HGNC:24125]
novel_10	ENSSSCG00000010996	BAG1	BCL2 associated athanogene 1 [Source:HGNC Symbol;Acc:HGNC:937]
novel_10	ENSSSCG00000011004	TOPORS	TOP1 binding arginine/serine rich protein [Source:HGNC Symbol;Acc:HGNC:21653]
novel_10	ENSSSCG00000011018	MTPAP	mitochondrial poly(A) polymerase [Source:HGNC Symbol;Acc:HGNC:25532]
novel_10	ENSSSCG00000011042	RSU1	Ras suppressor protein 1 [Source:HGNC Symbol;Acc:HGNC:10464]
novel_10	ENSSSCG00000011046	ITGA8	integrin subunit alpha 8 [Source:HGNC Symbol;Acc:HGNC:6144]
novel_10	ENSSSCG00000011051	HSPA14	heat shock protein family A (Hsp70) member 14 [Source:HGNC Symbol;Acc:HGNC:29526]
novel_10	ENSSSCG00000011085	MLLT10	MLLT10 histone lysine methyltransferase DOT1L cofactor [Source:HGNC Symbol;Acc:HGNC:16063]
novel_10	ENSSSCG00000011090	NEBL	nebulette [Source:HGNC Symbol;Acc:HGNC:16932]
novel_10	ENSSSCG00000011107	CCNY	cyclin Y [Source:HGNC Symbol;Acc:HGNC:23354]
novel_10	ENSSSCG00000011119	ECHDC3	enoyl-CoA hydratase domain containing 3 [Source:HGNC Symbol;Acc:HGNC:23489]
novel_10	ENSSSCG00000011129	ITIH5	inter-alpha-trypsin inhibitor heavy chain 5 [Source:HGNC Symbol;Acc:HGNC:21449]
novel_10	ENSSSCG00000011147	AKR1C2	aldo-keto reductase family 1, member C1 [Source:NCBI gene;Acc:733634]
novel_10	ENSSSCG00000011157	PITRM1	pitrilysin metallopeptidase 1 [Source:HGNC Symbol;Acc:HGNC:17663]
novel_10	ENSSSCG00000011171	CTSV	cathepsin V [Source:HGNC Symbol;Acc:HGNC:2538]
novel_10	ENSSSCG00000011183	ATP2C1	ATPase secretory pathway Ca2+ transporting 1 [Source:HGNC Symbol;Acc:HGNC:13211]
novel_10	ENSSSCG00000011193	BTD	biotinidase [Source:HGNC Symbol;Acc:HGNC:1122]
novel_10	ENSSSCG00000011198	RFTN1	raftlin, lipid raft linker 1 [Source:HGNC Symbol;Acc:HGNC:30278]
novel_10	ENSSSCG00000011236	-	cytoplasmic linker associated protein 2 [Source:NCBI gene;Acc:100512630]
novel_10	ENSSSCG00000011238	ARPP21	cAMP regulated phosphoprotein 21 [Source:HGNC Symbol;Acc:HGNC:16968]
novel_10	ENSSSCG00000011251	MYD88	MYD88 innate immune signal transduction adaptor [Source:NCBI gene;Acc:396646]
novel_10	ENSSSCG00000011278	TRAK1	trafficking kinesin protein 1 [Source:HGNC Symbol;Acc:HGNC:29947]
novel_10	ENSSSCG00000011280	VIPR1	vasoactive intestinal peptide receptor 1 [Source:HGNC Symbol;Acc:HGNC:12694]
novel_10	ENSSSCG00000011286	KLHL40	kelch like family member 40 [Source:HGNC Symbol;Acc:HGNC:30372]
novel_10	ENSSSCG00000011317	FYCO1	FYVE and coiled-coil domain containing 1 [Source:HGNC Symbol;Acc:HGNC:14673]
novel_10	ENSSSCG00000011325	MYL3	myosin light chain 3 [Source:NCBI gene;Acc:100515755]
novel_10	ENSSSCG00000011329	CCDC12	coiled-coil domain containing 12 [Source:HGNC Symbol;Acc:HGNC:28332]
novel_10	ENSSSCG00000011349	NPG1	Sus scrofa protegrin 3 (NPG3), mRNA. [Source:RefSeq mRNA;Acc:NM_001123150]
novel_10	ENSSSCG00000011353	PFKFB4	6-phosphofructo-2-kinase/fructose-2,6-biphosphatase 4 [Source:HGNC Symbol;Acc:HGNC:8875]
novel_10	ENSSSCG00000011367	ARIH2	ariadne RBR E3 ubiquitin protein ligase 2 [Source:HGNC Symbol;Acc:HGNC:690]
novel_10	ENSSSCG00000011382	USP4	ubiquitin specific peptidase 4 [Source:HGNC Symbol;Acc:HGNC:12627]
novel_10	ENSSSCG00000011390	IP6K1	inositol hexakisphosphate kinase 1 [Source:HGNC Symbol;Acc:HGNC:18360]
novel_10	ENSSSCG00000011426	POC1A	POC1 centriolar protein A [Source:HGNC Symbol;Acc:HGNC:24488]
novel_10	ENSSSCG00000011433	WDR82	WD repeat domain 82 [Source:HGNC Symbol;Acc:HGNC:28826]
novel_10	ENSSSCG00000011436	-	toll like receptor 9 [Source:NCBI gene;Acc:397007]
novel_10	ENSSSCG00000011440	SEMA3G	semaphorin 3G [Source:HGNC Symbol;Acc:HGNC:30400]
novel_10	ENSSSCG00000011451	ITIH3	inter-alpha-trypsin inhibitor heavy chain 3 [Source:HGNC Symbol;Acc:HGNC:6168]
novel_10	ENSSSCG00000011453	ITIH4	inter-alpha-trypsin inhibitor heavy chain 4 [Source:HGNC Symbol;Acc:HGNC:6169]
novel_10	ENSSSCG00000011474	PXK	PX domain containing serine/threonine kinase like [Source:HGNC Symbol;Acc:HGNC:23326]
novel_10	ENSSSCG00000011493	-	ataxin 7 [Source:NCBI gene;Acc:100519688]
novel_10	ENSSSCG00000011495	PRICKLE2	prickle planar cell polarity protein 2 [Source:HGNC Symbol;Acc:HGNC:20340]
novel_10	ENSSSCG00000011501	SUCLG2	succinate-CoA ligase GDP-forming beta subunit [Source:HGNC Symbol;Acc:HGNC:11450]
novel_10	ENSSSCG00000011529	TRNT1	tRNA nucleotidyl transferase 1 [Source:HGNC Symbol;Acc:HGNC:17341]
novel_10	ENSSSCG00000011532	SUMF1	sulfatase modifying factor 1 [Source:HGNC Symbol;Acc:HGNC:20376]
novel_10	ENSSSCG00000011546	MTMR14	myotubularin related protein 14 [Source:HGNC Symbol;Acc:HGNC:26190]
novel_10	ENSSSCG00000011552	ARPC4	actin related protein 2/3 complex subunit 4 [Source:HGNC Symbol;Acc:HGNC:707]
novel_10	ENSSSCG00000011563	FANCD2	FA complementation group D2 [Source:HGNC Symbol;Acc:HGNC:3585]
novel_10	ENSSSCG00000011567	-	von Hippel-Lindau tumor suppressor [Source:NCBI gene;Acc:100739306]
novel_10	ENSSSCG00000011572	SEC13	SEC13 homolog, nuclear pore and COPII coat complex component [Source:HGNC Symbol;Acc:HGNC:10697]
novel_10	ENSSSCG00000011575	ATG7	autophagy related 7 [Source:HGNC Symbol;Acc:HGNC:16935]
novel_10	ENSSSCG00000011582	CAND2	cullin associated and neddylation dissociated 2 (putative) [Source:HGNC Symbol;Acc:HGNC:30689]
novel_10	ENSSSCG00000011600	SLC6A6	solute carrier family 6 member 6 [Source:HGNC Symbol;Acc:HGNC:11052]
novel_10	ENSSSCG00000011603	TMEM43	transmembrane protein 43 [Source:HGNC Symbol;Acc:HGNC:28472]
novel_10	ENSSSCG00000011619	EEFSEC	eukaryotic elongation factor, selenocysteine-tRNA specific [Source:HGNC Symbol;Acc:HGNC:24614]
novel_10	ENSSSCG00000011625	CHST13	carbohydrate sulfotransferase 13 [Source:HGNC Symbol;Acc:HGNC:21755]
novel_10	ENSSSCG00000011629	ACAD11	acyl-CoA dehydrogenase family member 11 [Source:HGNC Symbol;Acc:HGNC:30211]
novel_10	ENSSSCG00000011632	-	nephrocystin 3 [Source:NCBI gene;Acc:100521403]
novel_10	ENSSSCG00000011645	CEP63	centrosomal protein 63 [Source:HGNC Symbol;Acc:HGNC:25815]
novel_10	ENSSSCG00000011652	STAG1	stromal antigen 1 [Source:HGNC Symbol;Acc:HGNC:11354]
novel_10	ENSSSCG00000011678	XRN1	5'-3' exoribonuclease 1 [Source:HGNC Symbol;Acc:HGNC:30654]
novel_10	ENSSSCG00000011700	CP	ceruloplasmin [Source:HGNC Symbol;Acc:HGNC:2295]
novel_10	ENSSSCG00000011714	MED12L	mediator complex subunit 12L [Source:HGNC Symbol;Acc:HGNC:16050]
novel_10	ENSSSCG00000011740	SERPINI1	serpin family I member 1 [Source:HGNC Symbol;Acc:HGNC:8943]
novel_10	ENSSSCG00000011765	USP13	ubiquitin specific peptidase 13 [Source:HGNC Symbol;Acc:HGNC:12611]
novel_10	ENSSSCG00000011776	YEATS2	YEATS domain containing 2 [Source:HGNC Symbol;Acc:HGNC:25489]
novel_10	ENSSSCG00000011806	MASP1	mannan binding lectin serine peptidase 1 [Source:HGNC Symbol;Acc:HGNC:6901]
novel_10	ENSSSCG00000011822	OPA1	OPA1 mitochondrial dynamin like GTPase [Source:HGNC Symbol;Acc:HGNC:8140]
novel_10	ENSSSCG00000011826	TMEM44	transmembrane protein 44 [Source:HGNC Symbol;Acc:HGNC:25120]
novel_10	ENSSSCG00000011853	RUBCN	rubicon autophagy regulator [Source:HGNC Symbol;Acc:HGNC:28991]
novel_10	ENSSSCG00000011877	CD86	CD86 molecule [Source:HGNC Symbol;Acc:HGNC:1705]
novel_10	ENSSSCG00000011880	EAF2	ELL associated factor 2 [Source:HGNC Symbol;Acc:HGNC:23115]
novel_10	ENSSSCG00000011893	COX17	cytochrome c oxidase copper chaperone COX17 [Source:HGNC Symbol;Acc:HGNC:2264]
novel_10	ENSSSCG00000011899	CD80	CD80 molecule [Source:HGNC Symbol;Acc:HGNC:1700]
novel_10	ENSSSCG00000011905	-	testis expressed 55 [Source:NCBI gene;Acc:100511595]
novel_10	ENSSSCG00000011917	NAA50	N(alpha)-acetyltransferase 50, NatE catalytic subunit [Source:HGNC Symbol;Acc:HGNC:29533]
novel_10	ENSSSCG00000011963	TOMM70	translocase of outer mitochondrial membrane 70 [Source:HGNC Symbol;Acc:HGNC:11985]
novel_10	ENSSSCG00000012002	ROBO2	roundabout guidance receptor 2 [Source:HGNC Symbol;Acc:HGNC:10250]
novel_10	ENSSSCG00000012018	CHODL	chondrolectin [Source:HGNC Symbol;Acc:HGNC:17807]
novel_10	ENSSSCG00000012029	BACH1	BTB domain and CNC homolog 1 [Source:HGNC Symbol;Acc:HGNC:935]
novel_10	ENSSSCG00000012035	SYNJ1	synaptojanin 1 [Source:HGNC Symbol;Acc:HGNC:11503]
novel_10	ENSSSCG00000012071	-	immunoglobulin superfamily member 5 [Source:NCBI gene;Acc:100517006]
novel_10	ENSSSCG00000012108	WWC3	WWC family member 3 [Source:HGNC Symbol;Acc:HGNC:29237]
novel_10	ENSSSCG00000012130	FANCB	FA complementation group B [Source:HGNC Symbol;Acc:HGNC:3583]
novel_10	ENSSSCG00000012141	CA5B	carbonic anhydrase 5B [Source:HGNC Symbol;Acc:HGNC:1378]
novel_10	ENSSSCG00000012160	SH3KBP1	SH3 domain containing kinase binding protein 1 [Source:HGNC Symbol;Acc:HGNC:13867]
novel_10	ENSSSCG00000012165	-	membrane bound transcription factor peptidase, site 2 [Source:NCBI gene;Acc:102165056]
novel_10	ENSSSCG00000012171	PRDX4	peroxiredoxin 4 [Source:HGNC Symbol;Acc:HGNC:17169]
novel_10	ENSSSCG00000012174	APOO	apolipoprotein O [Source:HGNC Symbol;Acc:HGNC:28727]
novel_10	ENSSSCG00000012178	-	eukaryotic translation initiation factor 2 subunit 3 [Source:NCBI gene;Acc:100624149]
novel_10	ENSSSCG00000012181	PDK3	pyruvate dehydrogenase kinase 3 [Source:HGNC Symbol;Acc:HGNC:8811]
novel_10	ENSSSCG00000012203	TAB3	TGF-beta activated kinase 1 (MAP3K7) binding protein 3 [Source:HGNC Symbol;Acc:HGNC:30681]
novel_10	ENSSSCG00000012233	SYTL5	synaptotagmin like 5 [Source:HGNC Symbol;Acc:HGNC:15589]
novel_10	ENSSSCG00000012275	ARAF	A-Raf proto-oncogene, serine/threonine kinase [Source:HGNC Symbol;Acc:HGNC:646]
novel_10	ENSSSCG00000012278	CFP	complement factor properdin [Source:HGNC Symbol;Acc:HGNC:8864]
novel_10	ENSSSCG00000012283	ZNF81	zinc finger protein 81 [Source:HGNC Symbol;Acc:HGNC:13156]
novel_10	ENSSSCG00000012288	CCDC120	coiled-coil domain containing 120 [Source:HGNC Symbol;Acc:HGNC:28910]
novel_10	ENSSSCG00000012292	SYP	synaptophysin [Source:HGNC Symbol;Acc:HGNC:11506]
novel_10	ENSSSCG00000012297	CCDC22	coiled-coil domain containing 22 [Source:HGNC Symbol;Acc:HGNC:28909]
novel_10	ENSSSCG00000012307	CCNB3	cyclin B3 [Source:HGNC Symbol;Acc:HGNC:18709]
novel_10	ENSSSCG00000012308	DGKK	diacylglycerol kinase kappa [Source:HGNC Symbol;Acc:HGNC:32395]
novel_10	ENSSSCG00000012317	GSPT2	G1 to S phase transition 2 [Source:HGNC Symbol;Acc:HGNC:4622]
novel_10	ENSSSCG00000012334	TSR2	TSR2 ribosome maturation factor [Source:HGNC Symbol;Acc:HGNC:25455]
novel_10	ENSSSCG00000012348	APEX2	apurinic/apyrimidinic endodeoxyribonuclease 2 [Source:HGNC Symbol;Acc:HGNC:17889]
novel_10	ENSSSCG00000012363	HEPH	hephaestin [Source:HGNC Symbol;Acc:HGNC:4866]
novel_10	ENSSSCG00000012382	-	immunoglobulin binding protein 1 [Source:NCBI gene;Acc:100154214]
novel_10	ENSSSCG00000012426	ZDHHC15	zinc finger DHHC-type containing 15 [Source:HGNC Symbol;Acc:HGNC:20342]
novel_10	ENSSSCG00000012492	DRP2	dystrophin related protein 2 [Source:HGNC Symbol;Acc:HGNC:3032]
novel_10	ENSSSCG00000012494	TIMM8A	translocase of inner mitochondrial membrane 8A [Source:HGNC Symbol;Acc:HGNC:11817]
novel_10	ENSSSCG00000012517	-	thymosin beta 15B [Source:NCBI gene;Acc:100525848]
novel_10	ENSSSCG00000012535	GLRA4	glycine receptor alpha 4 [Source:HGNC Symbol;Acc:HGNC:31715]
novel_10	ENSSSCG00000012591	AMOT	angiomotin [Source:HGNC Symbol;Acc:HGNC:17810]
novel_10	ENSSSCG00000012593	HTR2C	5-hydroxytryptamine receptor 2C [Source:HGNC Symbol;Acc:HGNC:5295]
novel_10	ENSSSCG00000012606	ATP1B4	ATPase Na+/K+ transporting family member beta 4 [Source:HGNC Symbol;Acc:HGNC:808]
novel_10	ENSSSCG00000012652	SASH3	SAM and SH3 domain containing 3 [Source:HGNC Symbol;Acc:HGNC:15975]
novel_10	ENSSSCG00000012657	AIFM1	apoptosis inducing factor mitochondria associated 1 [Source:HGNC Symbol;Acc:HGNC:8768]
novel_10	ENSSSCG00000012703	RBMX	RNA binding motif protein X-linked [Source:HGNC Symbol;Acc:HGNC:9910]
novel_10	ENSSSCG00000012712	MCF2	MCF.2 cell line derived transforming sequence [Source:HGNC Symbol;Acc:HGNC:6940]
novel_10	ENSSSCG00000012741	-	mastermind like domain containing 1 [Source:NCBI gene;Acc:100517073]
novel_10	ENSSSCG00000012824	GAB3	GRB2 associated binding protein 3 [Source:HGNC Symbol;Acc:HGNC:17515]
novel_10	ENSSSCG00000012825	IKBKG	inhibitor of nuclear factor kappa B kinase regulatory subunit gamma [Source:HGNC Symbol;Acc:HGNC:5961]
novel_10	ENSSSCG00000012841	PNPLA2	patatin like phospholipase domain containing 2 [Source:HGNC Symbol;Acc:HGNC:30802]
novel_10	ENSSSCG00000012875	-	two pore segment channel 2 [Source:NCBI gene;Acc:100523421]
novel_10	ENSSSCG00000012886	-	chromosome 2 C11orf24 homolog [Source:NCBI gene;Acc:100738698]
novel_10	ENSSSCG00000012889	CHKA	choline kinase alpha [Source:HGNC Symbol;Acc:HGNC:1937]
novel_10	ENSSSCG00000012890	TCIRG1	T cell immune regulator 1, ATPase H+ transporting V0 subunit a3 [Source:HGNC Symbol;Acc:HGNC:11647]
novel_10	ENSSSCG00000012904	AIP	aryl hydrocarbon receptor interacting protein [Source:HGNC Symbol;Acc:HGNC:358]
novel_10	ENSSSCG00000012913	PPP1CA	protein phosphatase 1 catalytic subunit alpha [Source:NCBI gene;Acc:733611]
novel_10	ENSSSCG00000012967	FOSL1	FOS like 1, AP-1 transcription factor subunit [Source:HGNC Symbol;Acc:HGNC:13718]
novel_10	ENSSSCG00000012971	EFEMP2	EGF containing fibulin extracellular matrix protein 2 [Source:HGNC Symbol;Acc:HGNC:3219]
novel_10	ENSSSCG00000012975	SNX32	sorting nexin 32 [Source:HGNC Symbol;Acc:HGNC:26423]
novel_10	ENSSSCG00000012979	RNASEH2C	ribonuclease H2 subunit C [Source:HGNC Symbol;Acc:HGNC:24116]
novel_10	ENSSSCG00000013066	INCENP	inner centromere protein [Source:HGNC Symbol;Acc:HGNC:6058]
novel_10	ENSSSCG00000013072	FADS2	fatty acid desaturase 2 [Source:NCBI gene;Acc:444997]
novel_10	ENSSSCG00000013074	RAB3IL1	RAB3A interacting protein like 1 [Source:HGNC Symbol;Acc:HGNC:9780]
novel_10	ENSSSCG00000013083	CPSF7	cleavage and polyadenylation specific factor 7 [Source:HGNC Symbol;Acc:HGNC:30098]
novel_10	ENSSSCG00000013086	CYB561A3	cytochrome b561 family member A3 [Source:HGNC Symbol;Acc:HGNC:23014]
novel_10	ENSSSCG00000013106	PTGDR2	prostaglandin D2 receptor 2 [Source:HGNC Symbol;Acc:HGNC:4502]
novel_10	ENSSSCG00000013145	DTX4	deltex E3 ubiquitin ligase 4 [Source:HGNC Symbol;Acc:HGNC:29151]
novel_10	ENSSSCG00000013173	-	olfactory receptor 1052-like [Source:NCBI gene;Acc:100514032]
novel_10	ENSSSCG00000013177	MED19	mediator complex subunit 19 [Source:HGNC Symbol;Acc:HGNC:29600]
novel_10	ENSSSCG00000013227	KBTBD4	kelch repeat and BTB domain containing 4 [Source:HGNC Symbol;Acc:HGNC:23761]
novel_10	ENSSSCG00000013235	MADD	MAP kinase activating death domain [Source:HGNC Symbol;Acc:HGNC:6766]
novel_10	ENSSSCG00000013241	NR1H3	nuclear receptor subfamily 1 group H member 3 [Source:HGNC Symbol;Acc:HGNC:7966]
novel_10	ENSSSCG00000013244	PACSIN3	protein kinase C and casein kinase substrate in neurons 3 [Source:HGNC Symbol;Acc:HGNC:8572]
novel_10	ENSSSCG00000013246	C11orf49	chromosome 11 open reading frame 49 [Source:HGNC Symbol;Acc:HGNC:28720]
novel_10	ENSSSCG00000013256	ARHGAP1	Rho GTPase activating protein 1 [Source:HGNC Symbol;Acc:HGNC:673]
novel_10	ENSSSCG00000013262	AMBRA1	autophagy and beclin 1 regulator 1 [Source:HGNC Symbol;Acc:HGNC:25990]
novel_10	ENSSSCG00000013267	PEX16	peroxisomal biogenesis factor 16 [Source:HGNC Symbol;Acc:HGNC:8857]
novel_10	ENSSSCG00000013295	TRIM44	tripartite motif containing 44 [Source:HGNC Symbol;Acc:HGNC:19016]
novel_10	ENSSSCG00000013296	SLC1A2	solute carrier family 1 member 2 [Source:HGNC Symbol;Acc:HGNC:10940]
novel_10	ENSSSCG00000013302	CAT	catalase [Source:HGNC Symbol;Acc:HGNC:1516]
novel_10	ENSSSCG00000013347	PRMT3	protein arginine methyltransferase 3 [Source:HGNC Symbol;Acc:HGNC:30163]
novel_10	ENSSSCG00000013351	NAV2	neuron navigator 2 [Source:HGNC Symbol;Acc:HGNC:15997]
novel_10	ENSSSCG00000013374	KCNC1	potassium voltage-gated channel subfamily C member 1 [Source:HGNC Symbol;Acc:HGNC:6233]
novel_10	ENSSSCG00000013375	MYOD1	myogenic differentiation 1 [Source:NCBI gene;Acc:407604]
novel_10	ENSSSCG00000013401	DKK3	dickkopf WNT signaling pathway inhibitor 3 [Source:HGNC Symbol;Acc:HGNC:2893]
novel_10	ENSSSCG00000013406	CTR9	CTR9 homolog, Paf1/RNA polymerase II complex component [Source:HGNC Symbol;Acc:HGNC:16850]
novel_10	ENSSSCG00000013410	SWAP70	switching B cell complex subunit SWAP70 [Source:HGNC Symbol;Acc:HGNC:17070]
novel_10	ENSSSCG00000013425	MISP	mitotic spindle positioning [Source:HGNC Symbol;Acc:HGNC:27000]
novel_10	ENSSSCG00000013426	PWWP3A	PWWP domain containing 3A, DNA repair factor [Source:HGNC Symbol;Acc:HGNC:29641]
novel_10	ENSSSCG00000013427	DAZAP1	DAZ associated protein 1 [Source:HGNC Symbol;Acc:HGNC:2683]
novel_10	ENSSSCG00000013433	ADAMTSL5	ADAMTS like 5 [Source:HGNC Symbol;Acc:HGNC:27912]
novel_10	ENSSSCG00000013436	-	cytochrome b-c1 complex subunit 10 [Source:NCBI gene;Acc:100524239]
novel_10	ENSSSCG00000013457	DOT1L	DOT1 like histone lysine methyltransferase [Source:HGNC Symbol;Acc:HGNC:24948]
novel_10	ENSSSCG00000013475	NCLN	nicalin [Source:HGNC Symbol;Acc:HGNC:26923]
novel_10	ENSSSCG00000013490	PIP5K1C	phosphatidylinositol-4-phosphate 5-kinase type 1 gamma [Source:HGNC Symbol;Acc:HGNC:8996]
novel_10	ENSSSCG00000013508	SH3GL1	SH3 domain containing GRB2 like 1, endophilin A2 [Source:HGNC Symbol;Acc:HGNC:10830]
novel_10	ENSSSCG00000013523	SAFB2	scaffold attachment factor B2 [Source:HGNC Symbol;Acc:HGNC:21605]
novel_10	ENSSSCG00000013545	TUBB4A	tubulin beta 4A class IVa [Source:HGNC Symbol;Acc:HGNC:20774]
novel_10	ENSSSCG00000013570	MCOLN1	mucolipin 1 [Source:HGNC Symbol;Acc:HGNC:13356]
novel_10	ENSSSCG00000013600	RAB11B	RAB11B, member RAS oncogene family [Source:NCBI gene;Acc:100513782]
novel_10	ENSSSCG00000013625	CCDC151	coiled-coil domain containing 151 [Source:HGNC Symbol;Acc:HGNC:28303]
novel_10	ENSSSCG00000013629	SMARCA4	SWI/SNF related, matrix associated, actin dependent regulator of chromatin, subfamily a, member 4 [Source:HGNC Symbol;Acc:HGNC:11100]
novel_10	ENSSSCG00000013645	ATG4D	autophagy related 4D cysteine peptidase [Source:HGNC Symbol;Acc:HGNC:20789]
novel_10	ENSSSCG00000013655	ICAM1	intercellular adhesion molecule 1 [Source:NCBI gene;Acc:396750]
novel_10	ENSSSCG00000013656	MRPL4	mitochondrial ribosomal protein L4 [Source:HGNC Symbol;Acc:HGNC:14276]
novel_10	ENSSSCG00000013664	SHFL	shiftless antiviral inhibitor of ribosomal frameshifting [Source:NCBI gene;Acc:100512458]
novel_10	ENSSSCG00000013667	COL5A3	collagen type V alpha 3 chain [Source:HGNC Symbol;Acc:HGNC:14864]
novel_10	ENSSSCG00000013730	KLF1	Kruppel like factor 1 [Source:NCBI gene;Acc:100174958]
novel_10	ENSSSCG00000013742	NFIX	nuclear factor I X [Source:HGNC Symbol;Acc:HGNC:7788]
novel_10	ENSSSCG00000013755	CCDC130	coiled-coil domain containing 130 [Source:HGNC Symbol;Acc:HGNC:28118]
novel_10	ENSSSCG00000013768	-	MISP family member 3 [Source:NCBI gene;Acc:100513647]
novel_10	ENSSSCG00000013848	RAB8A	RAB8A, member RAS oncogene family [Source:NCBI gene;Acc:100511006]
novel_10	ENSSSCG00000013859	C19orf44	chromosome 19 open reading frame 44 [Source:HGNC Symbol;Acc:HGNC:26141]
novel_10	ENSSSCG00000013868	F2RL3	F2R like thrombin or trypsin receptor 3 [Source:HGNC Symbol;Acc:HGNC:3540]
novel_10	ENSSSCG00000013875	USE1	unconventional SNARE in the ER 1 [Source:HGNC Symbol;Acc:HGNC:30882]
novel_10	ENSSSCG00000013906	-	KxDL motif containing 1 [Source:NCBI gene;Acc:100522304]
novel_10	ENSSSCG00000013911	TMEM59L	transmembrane protein 59 like [Source:HGNC Symbol;Acc:HGNC:13237]
novel_10	ENSSSCG00000013927	SLC25A42	solute carrier family 25 member 42 [Source:HGNC Symbol;Acc:HGNC:28380]
novel_10	ENSSSCG00000013940	NLRP3	NLR family pyrin domain containing 3 [Source:HGNC Symbol;Acc:HGNC:16400]
novel_10	ENSSSCG00000013952	-
novel_10	ENSSSCG00000013984	SNAP47	synaptosome associated protein 47 [Source:HGNC Symbol;Acc:HGNC:30669]
novel_10	ENSSSCG00000014014	TBC1D9B	TBC1 domain family member 9B [Source:HGNC Symbol;Acc:HGNC:29097]
novel_10	ENSSSCG00000014017	MGAT4B	alpha-1,3-mannosyl-glycoprotein 4-beta-N-acetylglucosaminyltransferase B [Source:HGNC Symbol;Acc:HGNC:7048]
novel_10	ENSSSCG00000014031	-	heterogeneous nuclear ribonucleoprotein A/B [Source:NCBI gene;Acc:100127170]
novel_10	ENSSSCG00000014035	B4GALT7	beta-1,4-galactosyltransferase 7 [Source:NCBI gene;Acc:100316855]
novel_10	ENSSSCG00000014046	ZNF346	zinc finger protein 346 [Source:HGNC Symbol;Acc:HGNC:16403]
novel_10	ENSSSCG00000014053	SNCB	synuclein beta [Source:HGNC Symbol;Acc:HGNC:11140]
novel_10	ENSSSCG00000014074	GFM2	G elongation factor mitochondrial 2 [Source:HGNC Symbol;Acc:HGNC:29682]
novel_10	ENSSSCG00000014084	POC5	POC5 centriolar protein [Source:HGNC Symbol;Acc:HGNC:26658]
novel_10	ENSSSCG00000014097	-	phosphodiesterase 8B [Source:NCBI gene;Acc:100522306]
novel_10	ENSSSCG00000014098	WDR41	WD repeat domain 41 [Source:HGNC Symbol;Acc:HGNC:25601]
novel_10	ENSSSCG00000014116	MTX3	metaxin 3 [Source:HGNC Symbol;Acc:HGNC:24812]
novel_10	ENSSSCG00000014136	VCAN	versican [Source:HGNC Symbol;Acc:HGNC:2464]
novel_10	ENSSSCG00000014149	MEF2C	myocyte enhancer factor 2C [Source:HGNC Symbol;Acc:HGNC:6996]
novel_10	ENSSSCG00000014152	MBLAC2	metallo-beta-lactamase domain containing 2 [Source:HGNC Symbol;Acc:HGNC:33711]
novel_10	ENSSSCG00000014187	NUDT12	nudix hydrolase 12 [Source:HGNC Symbol;Acc:HGNC:18826]
novel_10	ENSSSCG00000014203	MCC	MCC regulator of WNT signaling pathway [Source:HGNC Symbol;Acc:HGNC:6935]
novel_10	ENSSSCG00000014204	DCP2	decapping mRNA 2 [Source:HGNC Symbol;Acc:HGNC:24452]
novel_10	ENSSSCG00000014224	SEMA6A	semaphorin 6A [Source:HGNC Symbol;Acc:HGNC:10738]
novel_10	ENSSSCG00000014233	-	zinc finger protein 474 [Source:NCBI gene;Acc:100525452]
novel_10	ENSSSCG00000014238	PRDM6	PR/SET domain 6 [Source:HGNC Symbol;Acc:HGNC:9350]
novel_10	ENSSSCG00000014247	ALDH7A1	aldehyde dehydrogenase 7 family member A1 [Source:HGNC Symbol;Acc:HGNC:877]
novel_10	ENSSSCG00000014250	-	chromosome 2 C5orf63 homolog [Source:NCBI gene;Acc:100627580]
novel_10	ENSSSCG00000014252	PRRC1	proline rich coiled-coil 1 [Source:HGNC Symbol;Acc:HGNC:28164]
novel_10	ENSSSCG00000014277	IRF1	interferon regulatory factor 1 [Source:HGNC Symbol;Acc:HGNC:6116]
novel_10	ENSSSCG00000014281	IL13	interleukin 13 [Source:HGNC Symbol;Acc:HGNC:5973]
novel_10	ENSSSCG00000014285	SEPTIN8	septin 8 [Source:HGNC Symbol;Acc:HGNC:16511]
novel_10	ENSSSCG00000014292	HSPA4	heat shock protein family A (Hsp70) member 4 [Source:HGNC Symbol;Acc:HGNC:5237]
novel_10	ENSSSCG00000014305	SAR1B	secretion associated Ras related GTPase 1B [Source:NCBI gene;Acc:494017]
novel_10	ENSSSCG00000014310	CXCL14	C-X-C motif chemokine ligand 14 [Source:NCBI gene;Acc:494467]
novel_10	ENSSSCG00000014356	DNAJC18	DnaJ heat shock protein family (Hsp40) member C18 [Source:HGNC Symbol;Acc:HGNC:28429]
novel_10	ENSSSCG00000014362	HBEGF	heparin binding EGF like growth factor [Source:HGNC Symbol;Acc:HGNC:3059]
novel_10	ENSSSCG00000014363	SLC4A9	solute carrier family 4 member 9 [Source:HGNC Symbol;Acc:HGNC:11035]
novel_10	ENSSSCG00000014366	APBB3	amyloid beta precursor protein binding family B member 3 [Source:HGNC Symbol;Acc:HGNC:20708]
novel_10	ENSSSCG00000014369	CD14	CD14 molecule [Source:NCBI gene;Acc:100037938]
novel_10	ENSSSCG00000014389	RELL2	RELT like 2 [Source:HGNC Symbol;Acc:HGNC:26902]
novel_10	ENSSSCG00000014394	RNF14	ring finger protein 14 [Source:HGNC Symbol;Acc:HGNC:10058]
novel_10	ENSSSCG00000014399	ARHGAP26	Rho GTPase activating protein 26 [Source:HGNC Symbol;Acc:HGNC:17073]
novel_10	ENSSSCG00000014418	STK32A	serine/threonine kinase 32A [Source:HGNC Symbol;Acc:HGNC:28317]
novel_10	ENSSSCG00000014430	ABLIM3	actin binding LIM protein family member 3 [Source:HGNC Symbol;Acc:HGNC:29132]
novel_10	ENSSSCG00000014435	CSNK1A1	casein kinase 1 alpha 1 [Source:HGNC Symbol;Acc:HGNC:2451]
novel_10	ENSSSCG00000014443	CAMK2A	calcium/calmodulin dependent protein kinase II alpha [Source:HGNC Symbol;Acc:HGNC:1460]
novel_10	ENSSSCG00000014447	SLC6A7	solute carrier family 6 member 7 [Source:HGNC Symbol;Acc:HGNC:11054]
novel_10	ENSSSCG00000014580	RIC3	RIC3 acetylcholine receptor chaperone [Source:HGNC Symbol;Acc:HGNC:30338]
novel_10	ENSSSCG00000014598	PPFIBP2	PPFIA binding protein 2 [Source:HGNC Symbol;Acc:HGNC:9250]
novel_10	ENSSSCG00000014625	TRIM3	tripartite motif containing 3 [Source:HGNC Symbol;Acc:HGNC:10064]
novel_10	ENSSSCG00000014672	-	tripartite motif-containing protein 34 [Source:NCBI gene;Acc:100738479]
novel_10	ENSSSCG00000014780	TRIM21	tripartite motif containing 21 [Source:HGNC Symbol;Acc:HGNC:11312]
novel_10	ENSSSCG00000014792	STIM1	stromal interaction molecule 1 [Source:HGNC Symbol;Acc:HGNC:11386]
novel_10	ENSSSCG00000014800	RNF121	ring finger protein 121 [Source:HGNC Symbol;Acc:HGNC:21070]
novel_10	ENSSSCG00000014811	INPPL1	inositol polyphosphate phosphatase like 1 [Source:NCBI gene;Acc:100462718]
novel_10	ENSSSCG00000014820	FCHSD2	FCH and double SH3 domains 2 [Source:HGNC Symbol;Acc:HGNC:29114]
novel_10	ENSSSCG00000014822	-	Rho guanine nucleotide exchange factor 17 [Source:NCBI gene;Acc:100516147]
novel_10	ENSSSCG00000014825	RELT	RELT TNF receptor [Source:HGNC Symbol;Acc:HGNC:13764]
novel_10	ENSSSCG00000014834	UCP3	uncoupling protein 3 [Source:NCBI gene;Acc:397116]
novel_10	ENSSSCG00000014852	ARRB1	arrestin beta 1 [Source:HGNC Symbol;Acc:HGNC:711]
novel_10	ENSSSCG00000014853	GDPD5	glycerophosphodiester phosphodiesterase domain containing 5 [Source:HGNC Symbol;Acc:HGNC:28804]
novel_10	ENSSSCG00000014903	CCDC90B	coiled-coil domain containing 90B [Source:HGNC Symbol;Acc:HGNC:28108]
novel_10	ENSSSCG00000014917	CCDC81	coiled-coil domain containing 81 [Source:HGNC Symbol;Acc:HGNC:26281]
novel_10	ENSSSCG00000014943	DEUP1	deuterosome assembly protein 1 [Source:HGNC Symbol;Acc:HGNC:26344]
novel_10	ENSSSCG00000014949	-	mediator complex subunit 17 [Source:NCBI gene;Acc:100516331]
novel_10	ENSSSCG00000014950	VSTM5	V-set and transmembrane domain containing 5 [Source:HGNC Symbol;Acc:HGNC:34443]
novel_10	ENSSSCG00000014955	MRE11	MRE11 homolog, double strand break repair nuclease [Source:HGNC Symbol;Acc:HGNC:7230]
novel_10	ENSSSCG00000014970	MTMR2	myotubularin related protein 2 [Source:HGNC Symbol;Acc:HGNC:7450]
novel_10	ENSSSCG00000014983	MMP20	matrix metallopeptidase 20 [Source:NCBI gene;Acc:396939]
novel_10	ENSSSCG00000014989	DCUN1D5	defective in cullin neddylation 1 domain containing 5 [Source:HGNC Symbol;Acc:HGNC:28409]
novel_10	ENSSSCG00000014997	-	caspase-13 [Source:NCBI gene;Acc:100522887]
novel_10	ENSSSCG00000015009	POGLUT3	protein O-glucosyltransferase 3 [Source:HGNC Symbol;Acc:HGNC:28496]
novel_10	ENSSSCG00000015010	EXPH5	exophilin 5 [Source:HGNC Symbol;Acc:HGNC:30578]
novel_10	ENSSSCG00000015045	NCAM1	neural cell adhesion molecule 1 [Source:HGNC Symbol;Acc:HGNC:7656]
novel_10	ENSSSCG00000015056	REXO2	RNA exonuclease 2 [Source:HGNC Symbol;Acc:HGNC:17851]
novel_10	ENSSSCG00000015065	BUD13	BUD13 homolog [Source:HGNC Symbol;Acc:HGNC:28199]
novel_10	ENSSSCG00000015077	RNF214	ring finger protein 214 [Source:HGNC Symbol;Acc:HGNC:25335]
novel_10	ENSSSCG00000015093	CD3D	CD3d molecule [Source:NCBI gene;Acc:396661]
novel_10	ENSSSCG00000015145	ZNF202	zinc finger protein 202 [Source:HGNC Symbol;Acc:HGNC:12994]
novel_10	ENSSSCG00000015175	VWA5A	von Willebrand factor A domain containing 5A [Source:HGNC Symbol;Acc:HGNC:6658]
novel_10	ENSSSCG00000015211	PKNOX2	PBX/knotted 1 homeobox 2 [Source:HGNC Symbol;Acc:HGNC:16714]
novel_10	ENSSSCG00000015213	EI24	EI24 autophagy associated transmembrane protein [Source:HGNC Symbol;Acc:HGNC:13276]
novel_10	ENSSSCG00000015214	STT3A	STT3 oligosaccharyltransferase complex catalytic subunit A [Source:HGNC Symbol;Acc:HGNC:6172]
novel_10	ENSSSCG00000015242	NFRKB	nuclear factor related to kappaB binding protein [Source:HGNC Symbol;Acc:HGNC:7802]
novel_10	ENSSSCG00000015243	PRDM10	PR/SET domain 10 [Source:HGNC Symbol;Acc:HGNC:13995]
novel_10	ENSSSCG00000015252	SNX19	sorting nexin 19 [Source:HGNC Symbol;Acc:HGNC:21532]
novel_10	ENSSSCG00000015258	GLB1L2	galactosidase beta 1 like 2 [Source:HGNC Symbol;Acc:HGNC:25129]
novel_10	ENSSSCG00000015259	B3GAT1	beta-1,3-glucuronyltransferase 1 [Source:HGNC Symbol;Acc:HGNC:921]
novel_10	ENSSSCG00000015267	FMO2	flavin containing dimethylaniline monoxygenase 2 [Source:HGNC Symbol;Acc:HGNC:3770]
novel_10	ENSSSCG00000015273	ATP2B4	ATPase plasma membrane Ca2+ transporting 4 [Source:HGNC Symbol;Acc:HGNC:817]
novel_10	ENSSSCG00000015283	PIK3C2B	phosphatidylinositol-4-phosphate 3-kinase catalytic subunit type 2 beta [Source:HGNC Symbol;Acc:HGNC:8972]
novel_10	ENSSSCG00000015346	ICA1	islet cell autoantigen 1 [Source:HGNC Symbol;Acc:HGNC:5343]
novel_10	ENSSSCG00000015353	SCIN	scinderin [Source:NCBI gene;Acc:100512981]
novel_10	ENSSSCG00000015356	AGMO	alkylglycerol monooxygenase [Source:HGNC Symbol;Acc:HGNC:33784]
novel_10	ENSSSCG00000015368	HDAC9	histone deacetylase 9 [Source:HGNC Symbol;Acc:HGNC:14065]
novel_10	ENSSSCG00000015373	TMEM196	transmembrane protein 196 [Source:HGNC Symbol;Acc:HGNC:22431]
novel_10	ENSSSCG00000015386	FAM126A	family with sequence similarity 126 member A [Source:HGNC Symbol;Acc:HGNC:24587]
novel_10	ENSSSCG00000015396	SEMA3D	semaphorin 3D [Source:HGNC Symbol;Acc:HGNC:10726]
novel_10	ENSSSCG00000015405	CD36	CD36 molecule [Source:HGNC Symbol;Acc:HGNC:1663]
novel_10	ENSSSCG00000015406	GNAT3	G protein subunit alpha transducin 3 [Source:HGNC Symbol;Acc:HGNC:22800]
novel_10	ENSSSCG00000015428	PUS7	pseudouridine synthase 7 [Source:HGNC Symbol;Acc:HGNC:26033]
novel_10	ENSSSCG00000015435	NAMPT	nicotinamide phosphoribosyltransferase [Source:HGNC Symbol;Acc:HGNC:30092]
novel_10	ENSSSCG00000015474	PPFIA4	PTPRF interacting protein alpha 4 [Source:HGNC Symbol;Acc:HGNC:9248]
novel_10	ENSSSCG00000015480	PRRC2C	proline rich coiled-coil 2C [Source:HGNC Symbol;Acc:HGNC:24903]
novel_10	ENSSSCG00000015482	VAMP4	vesicle associated membrane protein 4 [Source:HGNC Symbol;Acc:HGNC:12645]
novel_10	ENSSSCG00000015488	TNFSF4	TNF superfamily member 4 [Source:HGNC Symbol;Acc:HGNC:11934]
novel_10	ENSSSCG00000015494	ZBTB37	zinc finger and BTB domain containing 37 [Source:HGNC Symbol;Acc:HGNC:28365]
novel_10	ENSSSCG00000015519	RASAL2	RAS protein activator like 2 [Source:HGNC Symbol;Acc:HGNC:9874]
novel_10	ENSSSCG00000015523	RALGPS2	Ral GEF with PH domain and SH3 binding motif 2 [Source:HGNC Symbol;Acc:HGNC:30279]
novel_10	ENSSSCG00000015524	FAM20B	FAM20B glycosaminoglycan xylosylkinase [Source:HGNC Symbol;Acc:HGNC:23017]
novel_10	ENSSSCG00000015536	LHX4	LIM homeobox 4 [Source:HGNC Symbol;Acc:HGNC:21734]
novel_10	ENSSSCG00000015550	RGS16	regulator of G protein signaling 16 [Source:HGNC Symbol;Acc:HGNC:9997]
novel_10	ENSSSCG00000015555	LAMC1	laminin subunit gamma 1 [Source:NCBI gene;Acc:100514785]
novel_10	ENSSSCG00000015568	RNF2	ring finger protein 2 [Source:HGNC Symbol;Acc:HGNC:10061]
novel_10	ENSSSCG00000015589	VASH2	vasohibin 2 [Source:HGNC Symbol;Acc:HGNC:25723]
novel_10	ENSSSCG00000015595	ATF3	activating transcription factor 3 [Source:HGNC Symbol;Acc:HGNC:785]
novel_10	ENSSSCG00000015611	UTP25	UTP25 small subunit processor component [Source:HGNC Symbol;Acc:HGNC:28440]
novel_10	ENSSSCG00000015670	GTDC1	glycosyltransferase like domain containing 1 [Source:HGNC Symbol;Acc:HGNC:20887]
novel_10	ENSSSCG00000015710	ACTR3	actin related protein 3 [Source:HGNC Symbol;Acc:HGNC:170]
novel_10	ENSSSCG00000015729	TSN	translin [Source:HGNC Symbol;Acc:HGNC:12379]
novel_10	ENSSSCG00000015754	MCPH1	microcephalin 1 [Source:HGNC Symbol;Acc:HGNC:6954]
novel_10	ENSSSCG00000015755	AGPAT5	1-acylglycerol-3-phosphate O-acyltransferase 5 [Source:HGNC Symbol;Acc:HGNC:20886]
novel_10	ENSSSCG00000015756	XKR5	XK related 5 [Source:HGNC Symbol;Acc:HGNC:20782]
novel_10	ENSSSCG00000015777	TRAPPC11	trafficking protein particle complex 11 [Source:HGNC Symbol;Acc:HGNC:25751]
novel_10	ENSSSCG00000015795	-	coiled-coil domain containing 110 [Source:NCBI gene;Acc:100517861]
novel_10	ENSSSCG00000015796	PDLIM3	PDZ and LIM domain 3 [Source:HGNC Symbol;Acc:HGNC:20767]
novel_10	ENSSSCG00000015814	-	transforming acidic coiled-coil containing protein 1 [Source:NCBI gene;Acc:100624903]
novel_10	ENSSSCG00000015839	NRG1	neuregulin 1 [Source:HGNC Symbol;Acc:HGNC:7997]
novel_10	ENSSSCG00000015846	RBPMS	RNA binding protein, mRNA processing factor [Source:HGNC Symbol;Acc:HGNC:19097]
novel_10	ENSSSCG00000015850	DUSP4	dual specificity phosphatase 4 [Source:HGNC Symbol;Acc:HGNC:3070]
novel_10	ENSSSCG00000015868	ARL6IP6	ADP ribosylation factor like GTPase 6 interacting protein 6 [Source:HGNC Symbol;Acc:HGNC:24048]
novel_10	ENSSSCG00000015874	ACVR1	activin A receptor type 1 [Source:HGNC Symbol;Acc:HGNC:171]
novel_10	ENSSSCG00000015926	ABCB11	ATP binding cassette subfamily B member 11 [Source:HGNC Symbol;Acc:HGNC:42]
novel_10	ENSSSCG00000015958	PDK1	pyruvate dehydrogenase kinase 1 [Source:HGNC Symbol;Acc:HGNC:8809]
novel_10	ENSSSCG00000015960	MAP3K20	mitogen-activated protein kinase kinase kinase 20 [Source:HGNC Symbol;Acc:HGNC:17797]
novel_10	ENSSSCG00000015961	CDCA7	cell division cycle associated 7 [Source:HGNC Symbol;Acc:HGNC:14628]
novel_10	ENSSSCG00000015988	HNRNPA3	heterogeneous nuclear ribonucleoprotein A3 [Source:HGNC Symbol;Acc:HGNC:24941]
novel_10	ENSSSCG00000016017	DNAJC10	DnaJ heat shock protein family (Hsp40) member C10 [Source:HGNC Symbol;Acc:HGNC:24637]
novel_10	ENSSSCG00000016043	OSGEPL1	O-sialoglycoprotein endopeptidase like 1 [Source:HGNC Symbol;Acc:HGNC:23075]
novel_10	ENSSSCG00000016062	NABP1	nucleic acid binding protein 1 [Source:NCBI gene;Acc:100155066]
novel_10	ENSSSCG00000016087	TYW5	tRNA-yW synthesizing protein 5 [Source:HGNC Symbol;Acc:HGNC:26754]
novel_10	ENSSSCG00000016111	FZD7	frizzled class receptor 7 [Source:HGNC Symbol;Acc:HGNC:4045]
novel_10	ENSSSCG00000016117	CARF	calcium responsive transcription factor [Source:HGNC Symbol;Acc:HGNC:14435]
novel_10	ENSSSCG00000016118	CYP20A1	neurobeachin like 1 [Source:NCBI gene;Acc:100514254]
novel_10	ENSSSCG00000016119	-	Ras association (RalGDS/AF-6) and pleckstrin homology domains 1 [Source:NCBI gene;Acc:100515060]
novel_10	ENSSSCG00000016133	MDH1B	malate dehydrogenase 1B [Source:HGNC Symbol;Acc:HGNC:17836]
novel_10	ENSSSCG00000016140	FZD5	frizzled class receptor 5 [Source:HGNC Symbol;Acc:HGNC:4043]
novel_10	ENSSSCG00000016147	PIKFYVE	phosphoinositide kinase, FYVE-type zinc finger containing [Source:HGNC Symbol;Acc:HGNC:23785]
novel_10	ENSSSCG00000016160	ERBB4	erb-b2 receptor tyrosine kinase 4 [Source:HGNC Symbol;Acc:HGNC:3432]
novel_10	ENSSSCG00000016194	USP37	ubiquitin specific peptidase 37 [Source:HGNC Symbol;Acc:HGNC:20063]
novel_10	ENSSSCG00000016207	RETREG2	reticulophagy regulator family member 2 [Source:HGNC Symbol;Acc:HGNC:28450]
novel_10	ENSSSCG00000016217	DNAJB2	DnaJ heat shock protein family (Hsp40) member B2 [Source:HGNC Symbol;Acc:HGNC:5228]
novel_10	ENSSSCG00000016244	COL4A4	collagen type IV alpha 4 chain [Source:HGNC Symbol;Acc:HGNC:2206]
novel_10	ENSSSCG00000016256	SPHKAP	SPHK1 interactor, AKAP domain containing [Source:HGNC Symbol;Acc:HGNC:30619]
novel_10	ENSSSCG00000016277	NMUR1	neuromedin U receptor 1 [Source:HGNC Symbol;Acc:HGNC:4518]
novel_10	ENSSSCG00000016284	-	intestinal-type alkaline phosphatase-like [Source:NCBI gene;Acc:100522404]
novel_10	ENSSSCG00000016300	ATG16L1	autophagy related 16 like 1 [Source:HGNC Symbol;Acc:HGNC:21498]
novel_10	ENSSSCG00000016314	TRPM8	transient receptor potential cation channel subfamily M member 8 [Source:HGNC Symbol;Acc:HGNC:17961]
novel_10	ENSSSCG00000016332	RBM44	RNA binding motif protein 44 [Source:HGNC Symbol;Acc:HGNC:24756]
novel_10	ENSSSCG00000016376	-	protein phosphatase 1 regulatory subunit 7 [Source:NCBI gene;Acc:100511842]
novel_10	ENSSSCG00000016391	AMER3	APC membrane recruitment protein 3 [Source:HGNC Symbol;Acc:HGNC:26771]
novel_10	ENSSSCG00000016401	KIF1A	kinesin family member 1A [Source:HGNC Symbol;Acc:HGNC:888]
novel_10	ENSSSCG00000016420	INSIG1	insulin induced gene 1 [Source:NCBI gene;Acc:403162]
novel_10	ENSSSCG00000016432	PRKAG2	protein kinase AMP-activated non-catalytic subunit gamma 2 [Source:HGNC Symbol;Acc:HGNC:9386]
novel_10	ENSSSCG00000016441	-	ATP binding cassette subfamily F member 2 [Source:NCBI gene;Acc:100522910]
novel_10	ENSSSCG00000016453	TCAF1	TRPM8 channel associated factor 1 [Source:HGNC Symbol;Acc:HGNC:22201]
novel_10	ENSSSCG00000016486	-	DBH-like monooxygenase protein 2 [Source:NCBI gene;Acc:100511166]
novel_10	ENSSSCG00000016488	SSBP1	single stranded DNA binding protein 1 [Source:HGNC Symbol;Acc:HGNC:11317]
novel_10	ENSSSCG00000016494	BRAF	B-Raf proto-oncogene, serine/threonine kinase [Source:HGNC Symbol;Acc:HGNC:1097]
novel_10	ENSSSCG00000016501	KDM7A	lysine demethylase 7A [Source:HGNC Symbol;Acc:HGNC:22224]
novel_10	ENSSSCG00000016502	PARP12	poly(ADP-ribose) polymerase family member 12 [Source:HGNC Symbol;Acc:HGNC:21919]
novel_10	ENSSSCG00000016506	KLRG2	killer cell lectin like receptor G2 [Source:HGNC Symbol;Acc:HGNC:24778]
novel_10	ENSSSCG00000016518	TRIM24	tripartite motif containing 24 [Source:HGNC Symbol;Acc:HGNC:11812]
novel_10	ENSSSCG00000016520	CREB3L2	cAMP responsive element binding protein 3 like 2 [Source:HGNC Symbol;Acc:HGNC:23720]
novel_10	ENSSSCG00000016541	SLC35B4	solute carrier family 35 member B4 [Source:HGNC Symbol;Acc:HGNC:20584]
novel_10	ENSSSCG00000016543	EXOC4	exocyst complex component 4 [Source:HGNC Symbol;Acc:HGNC:30389]
novel_10	ENSSSCG00000016545	CHCHD3	coiled-coil-helix-coiled-coil-helix domain containing 3 [Source:HGNC Symbol;Acc:HGNC:21906]
novel_10	ENSSSCG00000016548	-	podocalyxin like [Source:NCBI gene;Acc:100512201]
novel_10	ENSSSCG00000016556	CEP41	centrosomal protein 41 [Source:HGNC Symbol;Acc:HGNC:12370]
novel_10	ENSSSCG00000016564	UBE2H	ubiquitin conjugating enzyme E2 H [Source:HGNC Symbol;Acc:HGNC:12484]
novel_10	ENSSSCG00000016565	ZC3HC1	zinc finger C3HC-type containing 1 [Source:HGNC Symbol;Acc:HGNC:29913]
novel_10	ENSSSCG00000016567	STRIP2	striatin interacting protein 2 [Source:HGNC Symbol;Acc:HGNC:22209]
novel_10	ENSSSCG00000016581	CALU	calumenin [Source:HGNC Symbol;Acc:HGNC:1458]
novel_10	ENSSSCG00000016585	IMPDH1	inosine monophosphate dehydrogenase 1 [Source:HGNC Symbol;Acc:HGNC:6052]
novel_10	ENSSSCG00000016599	GPR37	G protein-coupled receptor 37 [Source:HGNC Symbol;Acc:HGNC:4494]
novel_10	ENSSSCG00000016602	-	hyaluronidase 4 [Source:NCBI gene;Acc:100524837]
novel_10	ENSSSCG00000016608	IQUB	IQ motif and ubiquitin domain containing [Source:HGNC Symbol;Acc:HGNC:21995]
novel_10	ENSSSCG00000016673	GHRHR	growth hormone releasing hormone receptor [Source:HGNC Symbol;Acc:HGNC:4266]
novel_10	ENSSSCG00000016682	PLEKHA8	pleckstrin homology domain containing A8 [Source:HGNC Symbol;Acc:HGNC:30037]
novel_10	ENSSSCG00000016708	SKAP2	src kinase associated phosphoprotein 2 [Source:HGNC Symbol;Acc:HGNC:15687]
novel_10	ENSSSCG00000016715	OSBPL3	oxysterol binding protein like 3 [Source:HGNC Symbol;Acc:HGNC:16370]
novel_10	ENSSSCG00000016716	GSDME	gasdermin E [Source:HGNC Symbol;Acc:HGNC:2810]
novel_10	ENSSSCG00000016721	DBNL	drebrin like [Source:HGNC Symbol;Acc:HGNC:2696]
novel_10	ENSSSCG00000016724	MRPS24	mitochondrial ribosomal protein S24 [Source:HGNC Symbol;Acc:HGNC:14510]
novel_10	ENSSSCG00000016726	ADCY1	adenylate cyclase 1 [Source:HGNC Symbol;Acc:HGNC:232]
novel_10	ENSSSCG00000016747	NUDCD3	NudC domain containing 3 [Source:HGNC Symbol;Acc:HGNC:22208]
novel_10	ENSSSCG00000016768	-	M-phase specific PLK1 interacting protein [Source:NCBI gene;Acc:100518707]
novel_10	ENSSSCG00000016817	TARS	threonyl-tRNA synthetase [Source:HGNC Symbol;Acc:HGNC:11572]
novel_10	ENSSSCG00000016821	SLC45A2	solute carrier family 45 member 2 [Source:HGNC Symbol;Acc:HGNC:16472]
novel_10	ENSSSCG00000016823	-	C1q and TNF related 3 [Source:NCBI gene;Acc:100270814]
novel_10	ENSSSCG00000016831	SPEF2	sperm flagellar 2 [Source:NCBI gene;Acc:733620]
novel_10	ENSSSCG00000016841	SLC1A3	solute carrier family 1 member 3 [Source:HGNC Symbol;Acc:HGNC:10941]
novel_10	ENSSSCG00000016859	C7	complement C7 [Source:NCBI gene;Acc:397526]
novel_10	ENSSSCG00000016872	HMGCS1	3-hydroxy-3-methylglutaryl-CoA synthase 1 [Source:HGNC Symbol;Acc:HGNC:5007]
novel_10	ENSSSCG00000016898	-	chondroitin sulfate proteoglycan 4-like [Source:NCBI gene;Acc:100737060]
novel_10	ENSSSCG00000016941	RNF180	ring finger protein 180 [Source:HGNC Symbol;Acc:HGNC:27752]
novel_10	ENSSSCG00000016958	PIK3R1	phosphoinositide-3-kinase regulatory subunit 1 [Source:HGNC Symbol;Acc:HGNC:8979]
novel_10	ENSSSCG00000016970	-	survival of motor neuron 1, telomeric [Source:NCBI gene;Acc:100170853]
novel_10	ENSSSCG00000016974	MAP1B	microtubule associated protein 1B [Source:HGNC Symbol;Acc:HGNC:6836]
novel_10	ENSSSCG00000016982	-	biorientation of chromosomes in cell division 1 [Source:NCBI gene;Acc:100521048]
novel_10	ENSSSCG00000016998	NPM1	nucleophosmin 1 [Source:HGNC Symbol;Acc:HGNC:7910]
novel_10	ENSSSCG00000017006	LCP2	lymphocyte cytosolic protein 2 [Source:HGNC Symbol;Acc:HGNC:6529]
novel_10	ENSSSCG00000017014	PANK3	pantothenate kinase 3 [Source:HGNC Symbol;Acc:HGNC:19365]
novel_10	ENSSSCG00000017036	CCNJL	cyclin J like [Source:HGNC Symbol;Acc:HGNC:25876]
novel_10	ENSSSCG00000017053	NIPAL4	NIPA like domain containing 4 [Source:HGNC Symbol;Acc:HGNC:28018]
novel_10	ENSSSCG00000017055	-	fibronectin type III domain containing 9 [Source:NCBI gene;Acc:100521695]
novel_10	ENSSSCG00000017065	MRPL22	mitochondrial ribosomal protein L22 [Source:HGNC Symbol;Acc:HGNC:14480]
novel_10	ENSSSCG00000017066	GEMIN5	gem nuclear organelle associated protein 5 [Source:HGNC Symbol;Acc:HGNC:20043]
novel_10	ENSSSCG00000017067	CNOT8	CCR4-NOT transcription complex subunit 8 [Source:HGNC Symbol;Acc:HGNC:9207]
novel_10	ENSSSCG00000017073	FAM114A2	family with sequence similarity 114 member A2 [Source:HGNC Symbol;Acc:HGNC:1333]
novel_10	ENSSSCG00000017101	ADCY2	adenylate cyclase 2 [Source:HGNC Symbol;Acc:HGNC:233]
novel_10	ENSSSCG00000017103	-	steroid 5 alpha-reductase 1 [Source:NCBI gene;Acc:100518046]
novel_10	ENSSSCG00000017126	NARF	nuclear prelamin A recognition factor [Source:HGNC Symbol;Acc:HGNC:29916]
novel_10	ENSSSCG00000017133	RAB40B	RAB40B, member RAS oncogene family [Source:HGNC Symbol;Acc:HGNC:18284]
novel_10	ENSSSCG00000017142	BAIAP2	BAI1 associated protein 2 [Source:HGNC Symbol;Acc:HGNC:947]
novel_10	ENSSSCG00000017146	-
novel_10	ENSSSCG00000017164	-	TIMP metallopeptidase inhibitor 2 [Source:NCBI gene;Acc:396988]
novel_10	ENSSSCG00000017168	SEPTIN9	septin 9 [Source:HGNC Symbol;Acc:HGNC:7323]
novel_10	ENSSSCG00000017186	RNF157	ring finger protein 157 [Source:HGNC Symbol;Acc:HGNC:29402]
novel_10	ENSSSCG00000017205	SAP30BP	SAP30 binding protein [Source:HGNC Symbol;Acc:HGNC:30785]
novel_10	ENSSSCG00000017209	MIF4GD	MIF4G domain containing [Source:HGNC Symbol;Acc:HGNC:24030]
novel_10	ENSSSCG00000017211	GGA3	golgi associated, gamma adaptin ear containing, ARF binding protein 3 [Source:HGNC Symbol;Acc:HGNC:17079]
novel_10	ENSSSCG00000017214	ARMC7	armadillo repeat containing 7 [Source:HGNC Symbol;Acc:HGNC:26168]
novel_10	ENSSSCG00000017218	CDR2L	cerebellar degeneration related protein 2 like [Source:HGNC Symbol;Acc:HGNC:29999]
novel_10	ENSSSCG00000017231	NAT9	N-acetyltransferase 9 (putative) [Source:HGNC Symbol;Acc:HGNC:23133]
novel_10	ENSSSCG00000017264	AMZ2	archaelysin family metallopeptidase 2 [Source:HGNC Symbol;Acc:HGNC:28041]
novel_10	ENSSSCG00000017271	CACNG1	calcium voltage-gated channel auxiliary subunit gamma 1 [Source:HGNC Symbol;Acc:HGNC:1405]
novel_10	ENSSSCG00000017274	NOL11	nucleolar protein 11 [Source:HGNC Symbol;Acc:HGNC:24557]
novel_10	ENSSSCG00000017278	TEX2	testis expressed 2 [Source:HGNC Symbol;Acc:HGNC:30884]
novel_10	ENSSSCG00000017287	PSMC5	proteasome 26S subunit, ATPase 5 [Source:HGNC Symbol;Acc:HGNC:9552]
novel_10	ENSSSCG00000017295	KCNH6	potassium voltage-gated channel subfamily H member 6 [Source:HGNC Symbol;Acc:HGNC:18862]
novel_10	ENSSSCG00000017301	TLK2	tousled like kinase 2 [Source:HGNC Symbol;Acc:HGNC:11842]
novel_10	ENSSSCG00000017317	WNT3	Wnt family member 3 [Source:HGNC Symbol;Acc:HGNC:12782]
novel_10	ENSSSCG00000017325	PLEKHM1	pleckstrin homology and RUN domain containing M1 [Source:HGNC Symbol;Acc:HGNC:29017]
novel_10	ENSSSCG00000017364	C17orf53	chromosome 17 open reading frame 53 [Source:HGNC Symbol;Acc:HGNC:28460]
novel_10	ENSSSCG00000017366	HDAC5	histone deacetylase 5 [Source:HGNC Symbol;Acc:HGNC:14068]
novel_10	ENSSSCG00000017382	EZH1	enhancer of zeste 1 polycomb repressive complex 2 subunit [Source:NCBI gene;Acc:100518394]
novel_10	ENSSSCG00000017383	-	membrane primary amine oxidase-like [Source:NCBI gene;Acc:110256000]
novel_10	ENSSSCG00000017398	COASY	Coenzyme A synthase [Source:HGNC Symbol;Acc:HGNC:29932]
novel_10	ENSSSCG00000017470	TNS4	tensin 4 [Source:HGNC Symbol;Acc:HGNC:24352]
novel_10	ENSSSCG00000017508	STAC2	SH3 and cysteine rich domain 2 [Source:HGNC Symbol;Acc:HGNC:23990]
novel_10	ENSSSCG00000017540	HOXB5	homeobox B5 [Source:HGNC Symbol;Acc:HGNC:5116]
novel_10	ENSSSCG00000017578	ITGA3	integrin subunit alpha 3 [Source:HGNC Symbol;Acc:HGNC:6139]
novel_10	ENSSSCG00000017608	-	phosphatidylcholine transfer protein [Source:NCBI gene;Acc:110256031]
novel_10	ENSSSCG00000017670	RPS6KB1	ribosomal protein S6 kinase B1 [Source:HGNC Symbol;Acc:HGNC:10436]
novel_10	ENSSSCG00000017672	MED13	mediator complex subunit 13 [Source:HGNC Symbol;Acc:HGNC:22474]
novel_10	ENSSSCG00000017678	APPBP2	amyloid beta precursor protein binding protein 2 [Source:HGNC Symbol;Acc:HGNC:622]
novel_10	ENSSSCG00000017694	ACACA	acetyl-CoA carboxylase alpha [Source:HGNC Symbol;Acc:HGNC:84]
novel_10	ENSSSCG00000017696	C17orf78	chromosome 17 open reading frame 78 [Source:HGNC Symbol;Acc:HGNC:26831]
novel_10	ENSSSCG00000017712	AP2B1	adaptor related protein complex 2 subunit beta 1 [Source:HGNC Symbol;Acc:HGNC:563]
novel_10	ENSSSCG00000017743	CRLF3	cytokine receptor like factor 3 [Source:HGNC Symbol;Acc:HGNC:17177]
novel_10	ENSSSCG00000017745	UTP6	UTP6 small subunit processome component [Source:HGNC Symbol;Acc:HGNC:18279]
novel_10	ENSSSCG00000017747	RAB11FIP4	RAB11 family interacting protein 4 [Source:HGNC Symbol;Acc:HGNC:30267]
novel_10	ENSSSCG00000017748	NF1	neurofibromin 1 [Source:HGNC Symbol;Acc:HGNC:7765]
novel_10	ENSSSCG00000017764	KIAA0100	KIAA0100 [Source:HGNC Symbol;Acc:HGNC:28960]
novel_10	ENSSSCG00000017783	-
novel_10	ENSSSCG00000017796	BLMH	bleomycin hydrolase [Source:HGNC Symbol;Acc:HGNC:1059]
novel_10	ENSSSCG00000017801	-
novel_10	ENSSSCG00000017804	ABR	ABR activator of RhoGEF and GTPase [Source:HGNC Symbol;Acc:HGNC:81]
novel_10	ENSSSCG00000017864	-	sedoheptulokinase [Source:NCBI gene;Acc:100515408]
novel_10	ENSSSCG00000017877	ANKFY1	ankyrin repeat and FYVE domain containing 1 [Source:HGNC Symbol;Acc:HGNC:20763]
novel_10	ENSSSCG00000017884	TEKT1	tektin 1 [Source:HGNC Symbol;Acc:HGNC:15534]
novel_10	ENSSSCG00000017886	FBXO39	F-box protein 39 [Source:HGNC Symbol;Acc:HGNC:28565]
novel_10	ENSSSCG00000017890	PITPNM3	PITPNM family member 3 [Source:HGNC Symbol;Acc:HGNC:21043]
novel_10	ENSSSCG00000017894	WSCD1	WSC domain containing 1 [Source:HGNC Symbol;Acc:HGNC:29060]
novel_10	ENSSSCG00000017895	RABEP1	rabaptin, RAB GTPase binding effector protein 1 [Source:HGNC Symbol;Acc:HGNC:17677]
novel_10	ENSSSCG00000017927	BCL6B	BCL6B transcription repressor [Source:HGNC Symbol;Acc:HGNC:1002]
novel_10	ENSSSCG00000017951	ATP1B2	ATPase Na+/K+ transporting subunit beta 2 [Source:HGNC Symbol;Acc:HGNC:805]
novel_10	ENSSSCG00000017986	NDEL1	nudE neurodevelopment protein 1 like 1 [Source:HGNC Symbol;Acc:HGNC:17620]
novel_10	ENSSSCG00000017993	NTN1	netrin 1 [Source:HGNC Symbol;Acc:HGNC:8029]
novel_10	ENSSSCG00000018027	-	trans-golgi network vesicle protein 23 homolog B [Source:NCBI gene;Acc:100522572]
novel_10	ENSSSCG00000018049	SLC5A10	solute carrier family 5 member 10 [Source:NCBI gene;Acc:497235]
novel_10	ENSSSCG00000018053	MED9	mediator complex subunit 9 [Source:HGNC Symbol;Acc:HGNC:25487]
novel_10	ENSSSCG00000018057	SOCS7	suppressor of cytokine signaling 7 [Source:HGNC Symbol;Acc:HGNC:29846]
novel_10	ENSSSCG00000020657	BCAM	basal cell adhesion molecule (Lutheran blood group) [Source:HGNC Symbol;Acc:HGNC:6722]
novel_10	ENSSSCG00000020671	SLC18A2	solute carrier family 18 member A2 [Source:NCBI gene;Acc:100154950]
novel_10	ENSSSCG00000020675	ATF7IP2	activating transcription factor 7 interacting protein 2 [Source:HGNC Symbol;Acc:HGNC:20397]
novel_10	ENSSSCG00000020706	-	carbonyl reductase [NADPH] 1-like [Source:NCBI gene;Acc:110256481]
novel_10	ENSSSCG00000020754	CD3EAP	CD3e molecule associated protein [Source:HGNC Symbol;Acc:HGNC:24219]
novel_10	ENSSSCG00000020803	BRPF3	bromodomain and PHD finger containing 3 [Source:HGNC Symbol;Acc:HGNC:14256]
novel_10	ENSSSCG00000020962	DYNLL2	dynein light chain LC8-type 2 [Source:HGNC Symbol;Acc:HGNC:24596]
novel_10	ENSSSCG00000020964	SEC22B	SEC22 homolog B, vesicle trafficking protein (gene/pseudogene) [Source:HGNC Symbol;Acc:HGNC:10700]
novel_10	ENSSSCG00000020986	CAPN13	calpain 13 [Source:HGNC Symbol;Acc:HGNC:16663]
novel_10	ENSSSCG00000021038	NRIP1	nuclear receptor interacting protein 1 [Source:HGNC Symbol;Acc:HGNC:8001]
novel_10	ENSSSCG00000021149	RNF217	ring finger protein 217 [Source:HGNC Symbol;Acc:HGNC:21487]
novel_10	ENSSSCG00000021166	RPAP3	RNA polymerase II associated protein 3 [Source:HGNC Symbol;Acc:HGNC:26151]
novel_10	ENSSSCG00000021170	FAR1	fatty acyl-CoA reductase 1 [Source:HGNC Symbol;Acc:HGNC:26222]
novel_10	ENSSSCG00000021200	-	histone deacetylase 8 [Source:NCBI gene;Acc:100625846]
novel_10	ENSSSCG00000021205	STK26	serine/threonine kinase 26 [Source:NCBI gene;Acc:100233205]
novel_10	ENSSSCG00000021210	HIKESHI	heat shock protein nuclear import factor hikeshi [Source:HGNC Symbol;Acc:HGNC:26938]
novel_10	ENSSSCG00000021225	CDX4	caudal type homeobox 4 [Source:HGNC Symbol;Acc:HGNC:1808]
novel_10	ENSSSCG00000021236	-	phosphomannomutase 2 [Source:NCBI gene;Acc:100737254]
novel_10	ENSSSCG00000021353	TMX4	thioredoxin related transmembrane protein 4 [Source:NCBI gene;Acc:100627887]
novel_10	ENSSSCG00000021393	TRMT1L	tRNA methyltransferase 1 like [Source:HGNC Symbol;Acc:HGNC:16782]
novel_10	ENSSSCG00000021418	LSS	lanosterol synthase [Source:HGNC Symbol;Acc:HGNC:6708]
novel_10	ENSSSCG00000021427	DCTN4	dynactin subunit 4 [Source:HGNC Symbol;Acc:HGNC:15518]
novel_10	ENSSSCG00000021436	DFFB	DNA fragmentation factor subunit beta [Source:HGNC Symbol;Acc:HGNC:2773]
novel_10	ENSSSCG00000021461	SNF8	SNF8 subunit of ESCRT-II [Source:HGNC Symbol;Acc:HGNC:17028]
novel_10	ENSSSCG00000021478	CWC25	CWC25 spliceosome associated protein homolog [Source:NCBI gene;Acc:100622944]
novel_10	ENSSSCG00000021514	OCLN	occludin [Source:HGNC Symbol;Acc:HGNC:8104]
novel_10	ENSSSCG00000021562	PLXNA4	plexin A4 [Source:HGNC Symbol;Acc:HGNC:9102]
novel_10	ENSSSCG00000021624	-	ladinin 1 [Source:NCBI gene;Acc:100622691]
novel_10	ENSSSCG00000021646	KLF9	Kruppel like factor 9 [Source:NCBI gene;Acc:494562]
novel_10	ENSSSCG00000021647	EDA	ectodysplasin A [Source:HGNC Symbol;Acc:HGNC:3157]
novel_10	ENSSSCG00000021664	MAU2	MAU2 sister chromatid cohesion factor [Source:HGNC Symbol;Acc:HGNC:29140]
novel_10	ENSSSCG00000021672	WBP2	WW domain binding protein 2 [Source:HGNC Symbol;Acc:HGNC:12738]
novel_10	ENSSSCG00000021738	PTPN2	protein tyrosine phosphatase non-receptor type 2 [Source:HGNC Symbol;Acc:HGNC:9650]
novel_10	ENSSSCG00000021746	MRPL35	mitochondrial ribosomal protein L35 [Source:HGNC Symbol;Acc:HGNC:14489]
novel_10	ENSSSCG00000021749	MCF2L2	MCF.2 cell line derived transforming sequence-like 2 [Source:HGNC Symbol;Acc:HGNC:30319]
novel_10	ENSSSCG00000021769	ZNF341	zinc finger protein 341 [Source:HGNC Symbol;Acc:HGNC:15992]
novel_10	ENSSSCG00000021803	RANBP10	RAN binding protein 10 [Source:HGNC Symbol;Acc:HGNC:29285]
novel_10	ENSSSCG00000021805	GALNTL6	polypeptide N-acetylgalactosaminyltransferase like 6 [Source:HGNC Symbol;Acc:HGNC:33844]
novel_10	ENSSSCG00000021837	STYXL1	serine/threonine/tyrosine interacting like 1 [Source:HGNC Symbol;Acc:HGNC:18165]
novel_10	ENSSSCG00000021890	GNB1	G protein subunit beta 1 [Source:HGNC Symbol;Acc:HGNC:4396]
novel_10	ENSSSCG00000021944	RAC2	Rac family small GTPase 2 [Source:HGNC Symbol;Acc:HGNC:9802]
novel_10	ENSSSCG00000022009	DDC	dopa decarboxylase [Source:HGNC Symbol;Acc:HGNC:2719]
novel_10	ENSSSCG00000022026	AIPL1	aryl hydrocarbon receptor interacting protein like 1 [Source:HGNC Symbol;Acc:HGNC:359]
novel_10	ENSSSCG00000022089	ADGRF4	adhesion G protein-coupled receptor F4 [Source:HGNC Symbol;Acc:HGNC:19011]
novel_10	ENSSSCG00000022101	BRCA1	BRCA1 DNA repair associated [Source:HGNC Symbol;Acc:HGNC:1100]
novel_10	ENSSSCG00000022107	CHTOP	chromatin target of PRMT1 [Source:HGNC Symbol;Acc:HGNC:24511]
novel_10	ENSSSCG00000022163	GNAL	G protein subunit alpha L [Source:HGNC Symbol;Acc:HGNC:4388]
novel_10	ENSSSCG00000022168	APBB2	amyloid beta precursor protein binding family B member 2 [Source:HGNC Symbol;Acc:HGNC:582]
novel_10	ENSSSCG00000022195	ZKSCAN7	zinc finger with KRAB and SCAN domains 7 [Source:HGNC Symbol;Acc:HGNC:12955]
novel_10	ENSSSCG00000022197	HS6ST1	heparan sulfate 6-O-sulfotransferase 1 [Source:HGNC Symbol;Acc:HGNC:5201]
novel_10	ENSSSCG00000022224	TAF8	TATA-box binding protein associated factor 8 [Source:HGNC Symbol;Acc:HGNC:17300]
novel_10	ENSSSCG00000022247	PROSER2	proline and serine rich 2 [Source:HGNC Symbol;Acc:HGNC:23728]
novel_10	ENSSSCG00000022289	PCDH1	protocadherin 1 [Source:HGNC Symbol;Acc:HGNC:8655]
novel_10	ENSSSCG00000022306	ROPN1L	rhophilin associated tail protein 1 like [Source:HGNC Symbol;Acc:HGNC:24060]
novel_10	ENSSSCG00000022361	BANK1	B cell scaffold protein with ankyrin repeats 1 [Source:HGNC Symbol;Acc:HGNC:18233]
novel_10	ENSSSCG00000022384	-	putative MAGE domain-containing protein MAGEA13P [Source:NCBI gene;Acc:102157658]
novel_10	ENSSSCG00000022398	NUCKS1	nuclear casein kinase and cyclin dependent kinase substrate 1 [Source:HGNC Symbol;Acc:HGNC:29923]
novel_10	ENSSSCG00000022445	TEX12	testis expressed 12 [Source:HGNC Symbol;Acc:HGNC:11734]
novel_10	ENSSSCG00000022473	A4GNT	alpha-1,4-N-acetylglucosaminyltransferase [Source:HGNC Symbol;Acc:HGNC:17968]
novel_10	ENSSSCG00000022504	CDON	cell adhesion associated, oncogene regulated [Source:HGNC Symbol;Acc:HGNC:17104]
novel_10	ENSSSCG00000022525	ARHGEF5	Rho guanine nucleotide exchange factor 5 [Source:HGNC Symbol;Acc:HGNC:13209]
novel_10	ENSSSCG00000022538	MARK4	microtubule affinity regulating kinase 4 [Source:HGNC Symbol;Acc:HGNC:13538]
novel_10	ENSSSCG00000022550	DGKG	diacylglycerol kinase gamma [Source:HGNC Symbol;Acc:HGNC:2853]
novel_10	ENSSSCG00000022568	TMPRSS3	transmembrane serine protease 3 [Source:HGNC Symbol;Acc:HGNC:11877]
novel_10	ENSSSCG00000022569	GRIA1	glutamate ionotropic receptor AMPA type subunit 1 [Source:HGNC Symbol;Acc:HGNC:4571]
novel_10	ENSSSCG00000022618	CMTM8	CKLF like MARVEL transmembrane domain containing 8 [Source:HGNC Symbol;Acc:HGNC:19179]
novel_10	ENSSSCG00000022636	DENND5B	DENN domain containing 5B [Source:HGNC Symbol;Acc:HGNC:28338]
novel_10	ENSSSCG00000022649	SLC7A11	solute carrier family 7 member 11 [Source:HGNC Symbol;Acc:HGNC:11059]
novel_10	ENSSSCG00000022668	ZFP1	ZFP1 zinc finger protein [Source:HGNC Symbol;Acc:HGNC:23328]
novel_10	ENSSSCG00000022671	GALNT13	polypeptide N-acetylgalactosaminyltransferase 13 [Source:HGNC Symbol;Acc:HGNC:23242]
novel_10	ENSSSCG00000022708	ZNF638	zinc finger protein 638 [Source:HGNC Symbol;Acc:HGNC:17894]
novel_10	ENSSSCG00000022790	SNX2	sorting nexin 2 [Source:HGNC Symbol;Acc:HGNC:11173]
novel_10	ENSSSCG00000022801	S100PBP	S100P binding protein [Source:HGNC Symbol;Acc:HGNC:25768]
novel_10	ENSSSCG00000022837	TMUB2	transmembrane and ubiquitin like domain containing 2 [Source:HGNC Symbol;Acc:HGNC:28459]
novel_10	ENSSSCG00000022869	BCAP29	B cell receptor associated protein 29 [Source:HGNC Symbol;Acc:HGNC:24131]
novel_10	ENSSSCG00000022896	CRMP1	collapsin response mediator protein 1 [Source:HGNC Symbol;Acc:HGNC:2365]
novel_10	ENSSSCG00000022961	CLMP	CXADR like membrane protein [Source:HGNC Symbol;Acc:HGNC:24039]
novel_10	ENSSSCG00000022993	TBC1D8B	TBC1 domain family member 8B [Source:HGNC Symbol;Acc:HGNC:24715]
novel_10	ENSSSCG00000023004	FZD9	frizzled class receptor 9 [Source:HGNC Symbol;Acc:HGNC:4047]
novel_10	ENSSSCG00000023027	ZNF329	zinc finger protein 329 [Source:HGNC Symbol;Acc:HGNC:14209]
novel_10	ENSSSCG00000023057	LMO1	LIM domain only 1 [Source:HGNC Symbol;Acc:HGNC:6641]
novel_10	ENSSSCG00000023084	ATP2B2	ATPase plasma membrane Ca2+ transporting 2 [Source:HGNC Symbol;Acc:HGNC:815]
novel_10	ENSSSCG00000023245	NONO	non-POU domain containing octamer binding [Source:HGNC Symbol;Acc:HGNC:7871]
novel_10	ENSSSCG00000023263	MRPL45	mitochondrial ribosomal protein L45 [Source:HGNC Symbol;Acc:HGNC:16651]
novel_10	ENSSSCG00000023272	ILK	integrin linked kinase [Source:HGNC Symbol;Acc:HGNC:6040]
novel_10	ENSSSCG00000023320	CYP3A29	cytochrome P450, subfamily IIIA, polypeptide 22 [Source:NCBI gene;Acc:100144468]
novel_10	ENSSSCG00000023323	C11orf98	chromosome 11 open reading frame 98 [Source:HGNC Symbol;Acc:HGNC:51238]
novel_10	ENSSSCG00000023349	ZNF768	zinc finger protein 768 [Source:HGNC Symbol;Acc:HGNC:26273]
novel_10	ENSSSCG00000023354	ACAD9	acyl-CoA dehydrogenase family member 9 [Source:HGNC Symbol;Acc:HGNC:21497]
novel_10	ENSSSCG00000023357	REST	RE1 silencing transcription factor [Source:HGNC Symbol;Acc:HGNC:9966]
novel_10	ENSSSCG00000023426	-	alpha-fetoprotein-like [Source:NCBI gene;Acc:102166306]
novel_10	ENSSSCG00000023460	HPCAL4	hippocalcin like 4 [Source:HGNC Symbol;Acc:HGNC:18212]
novel_10	ENSSSCG00000023478	SLC46A1	solute carrier family 46 member 1 [Source:NCBI gene;Acc:100628018]
novel_10	ENSSSCG00000023501	CCKAR	cholecystokinin A receptor [Source:HGNC Symbol;Acc:HGNC:1570]
novel_10	ENSSSCG00000023525	TMEM26	transmembrane protein 26 [Source:NCBI gene;Acc:100157089]
novel_10	ENSSSCG00000023593	AFF1	AF4/FMR2 family member 1 [Source:HGNC Symbol;Acc:HGNC:7135]
novel_10	ENSSSCG00000023636	TMEM222	transmembrane protein 222 [Source:HGNC Symbol;Acc:HGNC:25363]
novel_10	ENSSSCG00000023715	GNS	glucosamine (N-acetyl)-6-sulfatase [Source:HGNC Symbol;Acc:HGNC:4422]
novel_10	ENSSSCG00000023724	ZBTB1	zinc finger and BTB domain containing 1 [Source:HGNC Symbol;Acc:HGNC:20259]
novel_10	ENSSSCG00000023749	-	myo-inositol oxygenase [Source:NCBI gene;Acc:397189]
novel_10	ENSSSCG00000023762	TRPM2	transient receptor potential cation channel subfamily M member 2 [Source:HGNC Symbol;Acc:HGNC:12339]
novel_10	ENSSSCG00000023784	SEMA3C	semaphorin 3C [Source:HGNC Symbol;Acc:HGNC:10725]
novel_10	ENSSSCG00000023788	TBC1D30	TBC1 domain family member 30 [Source:HGNC Symbol;Acc:HGNC:29164]
novel_10	ENSSSCG00000023814	FAIM	Fas apoptotic inhibitory molecule [Source:HGNC Symbol;Acc:HGNC:18703]
novel_10	ENSSSCG00000023818	MRPS27	mitochondrial ribosomal protein S27 [Source:HGNC Symbol;Acc:HGNC:14512]
novel_10	ENSSSCG00000023829	CCP110	centriolar coiled-coil protein 110 [Source:HGNC Symbol;Acc:HGNC:24342]
novel_10	ENSSSCG00000023865	-	uncharacterized protein C10orf88 [Source:NCBI gene;Acc:100154423]
novel_10	ENSSSCG00000023887	VSX1	visual system homeobox 1 [Source:HGNC Symbol;Acc:HGNC:12723]
novel_10	ENSSSCG00000023891	GRM7	glutamate metabotropic receptor 7 [Source:HGNC Symbol;Acc:HGNC:4599]
novel_10	ENSSSCG00000023907	AFAP1	actin filament associated protein 1 [Source:NCBI gene;Acc:100522448]
novel_10	ENSSSCG00000023924	PDE1A	phosphodiesterase 1A [Source:HGNC Symbol;Acc:HGNC:8774]
novel_10	ENSSSCG00000023956	NEDD9	neural precursor cell expressed, developmentally down-regulated 9 [Source:HGNC Symbol;Acc:HGNC:7733]
novel_10	ENSSSCG00000023974	PHF21A	PHD finger protein 21A [Source:HGNC Symbol;Acc:HGNC:24156]
novel_10	ENSSSCG00000023978	RECQL5	RecQ like helicase 5 [Source:HGNC Symbol;Acc:HGNC:9950]
novel_10	ENSSSCG00000023991	RIT1	Ras like without CAAX 1 [Source:HGNC Symbol;Acc:HGNC:10023]
novel_10	ENSSSCG00000024009	-	calcium/calmodulin dependent protein kinase II inhibitor 1 [Source:NCBI gene;Acc:100515264]
novel_10	ENSSSCG00000024015	FADS1	fatty acid desaturase 1 [Source:NCBI gene;Acc:444995]
novel_10	ENSSSCG00000024030	AKAP10	A-kinase anchoring protein 10 [Source:NCBI gene;Acc:397262]
novel_10	ENSSSCG00000024045	-	cytosolic arginine sensor for mTORC1 subunit 2 [Source:NCBI gene;Acc:100620792]
novel_10	ENSSSCG00000024065	TMTC2	transmembrane O-mannosyltransferase targeting cadherins 2 [Source:HGNC Symbol;Acc:HGNC:25440]
novel_10	ENSSSCG00000024071	SCARF1	scavenger receptor class F member 1 [Source:HGNC Symbol;Acc:HGNC:16820]
novel_10	ENSSSCG00000024081	NRBF2	nuclear receptor binding factor 2 [Source:HGNC Symbol;Acc:HGNC:19692]
novel_10	ENSSSCG00000024108	SLC43A2	solute carrier family 43 member 2 [Source:HGNC Symbol;Acc:HGNC:23087]
novel_10	ENSSSCG00000024152	ETV6	ETS variant 6 [Source:HGNC Symbol;Acc:HGNC:3495]
novel_10	ENSSSCG00000024158	ANO1	anoctamin 1 [Source:HGNC Symbol;Acc:HGNC:21625]
novel_10	ENSSSCG00000024180	ACBD3	acyl-CoA binding domain containing 3 [Source:NCBI gene;Acc:494461]
novel_10	ENSSSCG00000024184	FASTK	Fas activated serine/threonine kinase [Source:HGNC Symbol;Acc:HGNC:24676]
novel_10	ENSSSCG00000024204	SCN1A	sodium voltage-gated channel alpha subunit 1 [Source:HGNC Symbol;Acc:HGNC:10585]
novel_10	ENSSSCG00000024221	SMUG1	single-strand-selective monofunctional uracil-DNA glycosylase 1 [Source:HGNC Symbol;Acc:HGNC:17148]
novel_10	ENSSSCG00000024232	CCDC91	coiled-coil domain containing 91 [Source:HGNC Symbol;Acc:HGNC:24855]
novel_10	ENSSSCG00000024235	NPLOC4	NPL4 homolog, ubiquitin recognition factor [Source:HGNC Symbol;Acc:HGNC:18261]
novel_10	ENSSSCG00000024260	RPL11	ribosomal protein L11 [Source:NCBI gene;Acc:414422]
novel_10	ENSSSCG00000024299	SCN3B	sodium voltage-gated channel beta subunit 3 [Source:HGNC Symbol;Acc:HGNC:20665]
novel_10	ENSSSCG00000024311	CCR2	C-C motif chemokine receptor 2 [Source:NCBI gene;Acc:414372]
novel_10	ENSSSCG00000024377	RPS6KA5	ribosomal protein S6 kinase A5 [Source:HGNC Symbol;Acc:HGNC:10434]
novel_10	ENSSSCG00000024385	RNASEH2B	ribonuclease H2 subunit B [Source:HGNC Symbol;Acc:HGNC:25671]
novel_10	ENSSSCG00000024388	BNIP3	BCL2 interacting protein 3 [Source:HGNC Symbol;Acc:HGNC:1084]
novel_10	ENSSSCG00000024418	RHOU	ras homolog family member U [Source:HGNC Symbol;Acc:HGNC:17794]
novel_10	ENSSSCG00000024610	KRT4	keratin 4 [Source:HGNC Symbol;Acc:HGNC:6441]
novel_10	ENSSSCG00000024626	TNFAIP1	TNF alpha induced protein 1 [Source:HGNC Symbol;Acc:HGNC:11894]
novel_10	ENSSSCG00000024633	JAKMIP3	Janus kinase and microtubule interacting protein 3 [Source:HGNC Symbol;Acc:HGNC:23523]
novel_10	ENSSSCG00000024636	TGFBRAP1	transforming growth factor beta receptor associated protein 1 [Source:HGNC Symbol;Acc:HGNC:16836]
novel_10	ENSSSCG00000024665	TRAPPC12	trafficking protein particle complex 12 [Source:HGNC Symbol;Acc:HGNC:24284]
novel_10	ENSSSCG00000024667	MICU2	mitochondrial calcium uptake 2 [Source:HGNC Symbol;Acc:HGNC:31830]
novel_10	ENSSSCG00000024674	ABL2	ABL proto-oncogene 2, non-receptor tyrosine kinase [Source:HGNC Symbol;Acc:HGNC:77]
novel_10	ENSSSCG00000024693	MRPL17	mitochondrial ribosomal protein L17 [Source:NCBI gene;Acc:100512482]
novel_10	ENSSSCG00000024752	ALDH4A1	aldehyde dehydrogenase 4 family member A1 [Source:NCBI gene;Acc:100820830]
novel_10	ENSSSCG00000024761	SNX13	sorting nexin 13 [Source:HGNC Symbol;Acc:HGNC:21335]
novel_10	ENSSSCG00000024784	CACNA1S	calcium voltage-gated channel subunit alpha1 S [Source:HGNC Symbol;Acc:HGNC:1397]
novel_10	ENSSSCG00000024800	DSC2	desmocollin 2 [Source:HGNC Symbol;Acc:HGNC:3036]
novel_10	ENSSSCG00000024809	CLCN4	chloride voltage-gated channel 4 [Source:HGNC Symbol;Acc:HGNC:2022]
novel_10	ENSSSCG00000024837	SYT12	synaptotagmin 12 [Source:HGNC Symbol;Acc:HGNC:18381]
novel_10	ENSSSCG00000024841	SLC35A2	solute carrier family 35 member A2 [Source:HGNC Symbol;Acc:HGNC:11022]
novel_10	ENSSSCG00000024932	CERS5	ceramide synthase 5 [Source:HGNC Symbol;Acc:HGNC:23749]
novel_10	ENSSSCG00000024938	SH3BP5	SH3 domain binding protein 5 [Source:HGNC Symbol;Acc:HGNC:10827]
novel_10	ENSSSCG00000024950	-	uncharacterized LOC100737821 [Source:NCBI gene;Acc:100737821]
novel_10	ENSSSCG00000024970	ETV3	ETS variant 3 [Source:HGNC Symbol;Acc:HGNC:3492]
novel_10	ENSSSCG00000024972	CCDC25	coiled-coil domain containing 25 [Source:HGNC Symbol;Acc:HGNC:25591]
novel_10	ENSSSCG00000024973	-	guanylate binding protein 1, interferon-inducible [Source:NCBI gene;Acc:100151938]
novel_10	ENSSSCG00000024974	RPL13	ribosomal protein L13 [Source:HGNC Symbol;Acc:HGNC:10303]
novel_10	ENSSSCG00000025027	METTL1	methyltransferase like 1 [Source:HGNC Symbol;Acc:HGNC:7030]
novel_10	ENSSSCG00000025060	-	mitochondrial ribosomal protein L32 [Source:NCBI gene;Acc:396626]
novel_10	ENSSSCG00000025072	C16orf89	chromosome 16 open reading frame 89 [Source:HGNC Symbol;Acc:HGNC:28687]
novel_10	ENSSSCG00000025087	ASPH	aspartate beta-hydroxylase [Source:HGNC Symbol;Acc:HGNC:757]
novel_10	ENSSSCG00000025151	-	vacuolar protein sorting 4 homolog A [Source:NCBI gene;Acc:100627841]
novel_10	ENSSSCG00000025164	TSC22D4	TSC22 domain family member 4 [Source:HGNC Symbol;Acc:HGNC:21696]
novel_10	ENSSSCG00000025179	NECAP1	NECAP endocytosis associated 1 [Source:HGNC Symbol;Acc:HGNC:24539]
novel_10	ENSSSCG00000025182	ELK4	ETS transcription factor ELK4 [Source:HGNC Symbol;Acc:HGNC:3326]
novel_10	ENSSSCG00000025305	-	ribonuclease H1 [Source:NCBI gene;Acc:100626539]
novel_10	ENSSSCG00000025323	SF3B3	splicing factor 3b subunit 3 [Source:HGNC Symbol;Acc:HGNC:10770]
novel_10	ENSSSCG00000025344	PHC2	polyhomeotic homolog 2 [Source:HGNC Symbol;Acc:HGNC:3183]
novel_10	ENSSSCG00000025349	CCDC14	coiled-coil domain containing 14 [Source:HGNC Symbol;Acc:HGNC:25766]
novel_10	ENSSSCG00000025425	FCSK	fucose kinase [Source:HGNC Symbol;Acc:HGNC:29500]
novel_10	ENSSSCG00000025454	POLR2C	RNA polymerase II subunit C [Source:HGNC Symbol;Acc:HGNC:9189]
novel_10	ENSSSCG00000025455	RALB	RAS like proto-oncogene B [Source:HGNC Symbol;Acc:HGNC:9840]
novel_10	ENSSSCG00000025478	MIB1	mindbomb E3 ubiquitin protein ligase 1 [Source:HGNC Symbol;Acc:HGNC:21086]
novel_10	ENSSSCG00000025488	MCM3	minichromosome maintenance complex component 3 [Source:HGNC Symbol;Acc:HGNC:6945]
novel_10	ENSSSCG00000025503	ADGRG5	adhesion G protein-coupled receptor G5 [Source:HGNC Symbol;Acc:HGNC:19010]
novel_10	ENSSSCG00000025514	RUFY3	RUN and FYVE domain containing 3 [Source:HGNC Symbol;Acc:HGNC:30285]
novel_10	ENSSSCG00000025525	-	glutamine amidotransferase like class 1 domain containing 3A [Source:NCBI gene;Acc:100623793]
novel_10	ENSSSCG00000025542	NEMP1	nuclear envelope integral membrane protein 1 [Source:HGNC Symbol;Acc:HGNC:29001]
novel_10	ENSSSCG00000025599	FTSJ1	FtsJ RNA 2'-O-methyltransferase 1 [Source:HGNC Symbol;Acc:HGNC:13254]
novel_10	ENSSSCG00000025616	SENP8	SUMO peptidase family member, NEDD8 specific [Source:HGNC Symbol;Acc:HGNC:22992]
novel_10	ENSSSCG00000025638	UBE2Z	ubiquitin conjugating enzyme E2 Z [Source:HGNC Symbol;Acc:HGNC:25847]
novel_10	ENSSSCG00000025701	NCK1	NCK adaptor protein 1 [Source:HGNC Symbol;Acc:HGNC:7664]
novel_10	ENSSSCG00000025770	ST6GAL1	ST6 beta-galactoside alpha-2,6-sialyltransferase 1 [Source:HGNC Symbol;Acc:HGNC:10860]
novel_10	ENSSSCG00000025791	MON1A	MON1 homolog A, secretory trafficking associated [Source:NCBI gene;Acc:100626383]
novel_10	ENSSSCG00000025854	MMGT1	membrane magnesium transporter 1 [Source:NCBI gene;Acc:100520118]
novel_10	ENSSSCG00000025855	RNMT	RNA guanine-7 methyltransferase [Source:HGNC Symbol;Acc:HGNC:10075]
novel_10	ENSSSCG00000025892	PRR3	proline rich 3 [Source:HGNC Symbol;Acc:HGNC:21149]
novel_10	ENSSSCG00000025965	SPDL1	spindle apparatus coiled-coil protein 1 [Source:HGNC Symbol;Acc:HGNC:26010]
novel_10	ENSSSCG00000025981	SLC38A5	solute carrier family 38 member 5 [Source:HGNC Symbol;Acc:HGNC:18070]
novel_10	ENSSSCG00000026044	FDFT1	farnesyl-diphosphate farnesyltransferase 1 [Source:HGNC Symbol;Acc:HGNC:3629]
novel_10	ENSSSCG00000026145	RAG1	recombination activating 1 [Source:HGNC Symbol;Acc:HGNC:9831]
novel_10	ENSSSCG00000026158	RAD18	RAD18 E3 ubiquitin protein ligase [Source:HGNC Symbol;Acc:HGNC:18278]
novel_10	ENSSSCG00000026177	SLC25A40	solute carrier family 25 member 40 [Source:HGNC Symbol;Acc:HGNC:29680]
novel_10	ENSSSCG00000026210	-	Fc receptor like 5 [Source:NCBI gene;Acc:100155684]
novel_10	ENSSSCG00000026248	-	progestin and adipoQ receptor family member 4 [Source:NCBI gene;Acc:100627080]
novel_10	ENSSSCG00000026254	PRRG3	proline rich and Gla domain 3 [Source:HGNC Symbol;Acc:HGNC:30798]
novel_10	ENSSSCG00000026260	ATP13A5	ATPase 13A5 [Source:HGNC Symbol;Acc:HGNC:31789]
novel_10	ENSSSCG00000026297	KLB	klotho beta [Source:HGNC Symbol;Acc:HGNC:15527]
novel_10	ENSSSCG00000026354	-	pre-mRNA processing factor 18 [Source:NCBI gene;Acc:100513617]
novel_10	ENSSSCG00000026365	-	glycoprotein VI platelet [Source:NCBI gene;Acc:100517829]
novel_10	ENSSSCG00000026453	ACSM5	acyl-CoA synthetase medium chain family member 5 [Source:HGNC Symbol;Acc:HGNC:26060]
novel_10	ENSSSCG00000026457	GALNT17	polypeptide N-acetylgalactosaminyltransferase 17 [Source:HGNC Symbol;Acc:HGNC:16347]
novel_10	ENSSSCG00000026506	RALGAPA2	Ral GTPase activating protein catalytic alpha subunit 2 [Source:HGNC Symbol;Acc:HGNC:16207]
novel_10	ENSSSCG00000026569	CLEC16A	C-type lectin domain containing 16A [Source:HGNC Symbol;Acc:HGNC:29013]
novel_10	ENSSSCG00000026571	RAB8B	RAB8B, member RAS oncogene family [Source:HGNC Symbol;Acc:HGNC:30273]
novel_10	ENSSSCG00000026618	CAVIN2	caveolae associated protein 2 [Source:HGNC Symbol;Acc:HGNC:10690]
novel_10	ENSSSCG00000026661	PTPRN2	protein tyrosine phosphatase receptor type N2 [Source:HGNC Symbol;Acc:HGNC:9677]
novel_10	ENSSSCG00000026689	-	coiled-coil domain containing 114 [Source:NCBI gene;Acc:100622853]
novel_10	ENSSSCG00000026705	NVL	nuclear VCP like [Source:HGNC Symbol;Acc:HGNC:8070]
novel_10	ENSSSCG00000026707	XCR1	X-C motif chemokine receptor 1 [Source:HGNC Symbol;Acc:HGNC:1625]
novel_10	ENSSSCG00000026710	CARHSP1	calcium regulated heat stable protein 1 [Source:HGNC Symbol;Acc:HGNC:17150]
novel_10	ENSSSCG00000026718	PLCH1	phospholipase C eta 1 [Source:HGNC Symbol;Acc:HGNC:29185]
novel_10	ENSSSCG00000026746	-	centrosomal protein 70 [Source:NCBI gene;Acc:100621655]
novel_10	ENSSSCG00000026753	OSBPL11	oxysterol binding protein like 11 [Source:HGNC Symbol;Acc:HGNC:16397]
novel_10	ENSSSCG00000026754	ATCAY	ATCAY kinesin light chain interacting caytaxin [Source:HGNC Symbol;Acc:HGNC:779]
novel_10	ENSSSCG00000026772	C1orf52	chromosome 1 open reading frame 52 [Source:HGNC Symbol;Acc:HGNC:24871]
novel_10	ENSSSCG00000026781	ANKLE2	ankyrin repeat and LEM domain containing 2 [Source:HGNC Symbol;Acc:HGNC:29101]
novel_10	ENSSSCG00000026842	CDH18	cadherin 18 [Source:HGNC Symbol;Acc:HGNC:1757]
novel_10	ENSSSCG00000026849	CCNO	cyclin O [Source:HGNC Symbol;Acc:HGNC:18576]
novel_10	ENSSSCG00000026932	RS1	retinoschisin 1 [Source:HGNC Symbol;Acc:HGNC:10457]
novel_10	ENSSSCG00000026934	PIGX	phosphatidylinositol glycan anchor biosynthesis class X [Source:HGNC Symbol;Acc:HGNC:26046]
novel_10	ENSSSCG00000026940	CASP10	caspase 10 [Source:HGNC Symbol;Acc:HGNC:1500]
novel_10	ENSSSCG00000026943	MRAP2	melanocortin 2 receptor accessory protein 2 [Source:HGNC Symbol;Acc:HGNC:21232]
novel_10	ENSSSCG00000026964	STK36	serine/threonine kinase 36 [Source:HGNC Symbol;Acc:HGNC:17209]
novel_10	ENSSSCG00000026969	KRAS	KRAS proto-oncogene, GTPase [Source:HGNC Symbol;Acc:HGNC:6407]
novel_10	ENSSSCG00000026984	DIPK2B	divergent protein kinase domain 2B [Source:HGNC Symbol;Acc:HGNC:25866]
novel_10	ENSSSCG00000027002	KLHL32	kelch like family member 32 [Source:HGNC Symbol;Acc:HGNC:21221]
novel_10	ENSSSCG00000027013	CYP4F8	cytochrome P450 family 4 subfamily F member 8 [Source:HGNC Symbol;Acc:HGNC:2648]
novel_10	ENSSSCG00000027017	-	nuclear receptor subfamily 1 group D member 2 [Source:NCBI gene;Acc:100621076]
novel_10	ENSSSCG00000027074	FER	FER tyrosine kinase [Source:HGNC Symbol;Acc:HGNC:3655]
novel_10	ENSSSCG00000027118	-	solute carrier family 23 member 1-like [Source:NCBI gene;Acc:100525318]
novel_10	ENSSSCG00000027121	ODC1	ornithine decarboxylase 1 [Source:HGNC Symbol;Acc:HGNC:8109]
novel_10	ENSSSCG00000027161	PIP5K1B	phosphatidylinositol-4-phosphate 5-kinase type 1 beta [Source:HGNC Symbol;Acc:HGNC:8995]
novel_10	ENSSSCG00000027190	TUBA8	tubulin alpha 8 [Source:HGNC Symbol;Acc:HGNC:12410]
novel_10	ENSSSCG00000027266	PNPLA3	patatin like phospholipase domain containing 3 [Source:HGNC Symbol;Acc:HGNC:18590]
novel_10	ENSSSCG00000027275	HHLA2	HERV-H LTR-associating 2 [Source:HGNC Symbol;Acc:HGNC:4905]
novel_10	ENSSSCG00000027287	TMEM189	transmembrane protein 189 [Source:HGNC Symbol;Acc:HGNC:16735]
novel_10	ENSSSCG00000027312	PTCH1	patched 1 [Source:HGNC Symbol;Acc:HGNC:9585]
novel_10	ENSSSCG00000027327	PP2D1	protein phosphatase 2C like domain containing 1 [Source:HGNC Symbol;Acc:HGNC:28406]
novel_10	ENSSSCG00000027358	RPS17	ribosomal protein S17 [Source:NCBI gene;Acc:414392]
novel_10	ENSSSCG00000027374	-	chromosome 6 C1orf50 homolog [Source:NCBI gene;Acc:100620609]
novel_10	ENSSSCG00000027403	AASDH	aminoadipate-semialdehyde dehydrogenase [Source:HGNC Symbol;Acc:HGNC:23993]
novel_10	ENSSSCG00000027423	TMEM53	transmembrane protein 53 [Source:HGNC Symbol;Acc:HGNC:26186]
novel_10	ENSSSCG00000027429	YARS2	tyrosyl-tRNA synthetase 2 [Source:HGNC Symbol;Acc:HGNC:24249]
novel_10	ENSSSCG00000027477	TBC1D2B	TBC1 domain family member 2B [Source:HGNC Symbol;Acc:HGNC:29183]
novel_10	ENSSSCG00000027491	-	cytochrome c oxidase assembly factor 1 homolog [Source:NCBI gene;Acc:100516527]
novel_10	ENSSSCG00000027553	-	proteoglycan 3-like [Source:NCBI gene;Acc:110259262]
novel_10	ENSSSCG00000027558	GABBR2	gamma-aminobutyric acid type B receptor subunit 2 [Source:HGNC Symbol;Acc:HGNC:4507]
novel_10	ENSSSCG00000027568	BLK	BLK proto-oncogene, Src family tyrosine kinase [Source:HGNC Symbol;Acc:HGNC:1057]
novel_10	ENSSSCG00000027681	ZFR	zinc finger RNA binding protein [Source:HGNC Symbol;Acc:HGNC:17277]
novel_10	ENSSSCG00000027686	YTHDF2	YTH N6-methyladenosine RNA binding protein 2 [Source:HGNC Symbol;Acc:HGNC:31675]
novel_10	ENSSSCG00000027688	RNF183	ring finger protein 183 [Source:HGNC Symbol;Acc:HGNC:28721]
novel_10	ENSSSCG00000027689	SRM	spermidine synthase [Source:HGNC Symbol;Acc:HGNC:11296]
novel_10	ENSSSCG00000027700	RPRD1A	regulation of nuclear pre-mRNA domain containing 1A [Source:HGNC Symbol;Acc:HGNC:25560]
novel_10	ENSSSCG00000027718	HAUS3	HAUS augmin like complex subunit 3 [Source:HGNC Symbol;Acc:HGNC:28719]
novel_10	ENSSSCG00000027723	-	ubiquitin conjugating enzyme E2 F (putative) [Source:NCBI gene;Acc:100517862]
novel_10	ENSSSCG00000027725	-
novel_10	ENSSSCG00000027726	DLL1	delta like canonical Notch ligand 1 [Source:HGNC Symbol;Acc:HGNC:2908]
novel_10	ENSSSCG00000027767	SHLD2	shieldin complex subunit 2 [Source:HGNC Symbol;Acc:HGNC:28773]
novel_10	ENSSSCG00000027774	ZFP28	ZFP28 zinc finger protein [Source:HGNC Symbol;Acc:HGNC:17801]
novel_10	ENSSSCG00000027812	IQSEC1	IQ motif and Sec7 domain 1 [Source:HGNC Symbol;Acc:HGNC:29112]
novel_10	ENSSSCG00000027846	RRP15	ribosomal RNA processing 15 homolog [Source:HGNC Symbol;Acc:HGNC:24255]
novel_10	ENSSSCG00000027851	-
novel_10	ENSSSCG00000027863	OPN5	opsin 5 [Source:HGNC Symbol;Acc:HGNC:19992]
novel_10	ENSSSCG00000027903	-	phylloquinone omega-hydroxylase CYP4F2-like [Source:NCBI gene;Acc:110259328]
novel_10	ENSSSCG00000027922	UNC5CL	unc-5 family C-terminal like [Source:HGNC Symbol;Acc:HGNC:21203]
novel_10	ENSSSCG00000027941	LSAMP	limbic system associated membrane protein [Source:HGNC Symbol;Acc:HGNC:6705]
novel_10	ENSSSCG00000027986	ABCB8	ATP binding cassette subfamily B member 8 [Source:HGNC Symbol;Acc:HGNC:49]
novel_10	ENSSSCG00000027992	MST1R	macrophage stimulating 1 receptor [Source:HGNC Symbol;Acc:HGNC:7381]
novel_10	ENSSSCG00000028004	RIN2	Ras and Rab interactor 2 [Source:HGNC Symbol;Acc:HGNC:18750]
novel_10	ENSSSCG00000028020	MRPS9	mitochondrial ribosomal protein S9 [Source:HGNC Symbol;Acc:HGNC:14501]
novel_10	ENSSSCG00000028047	DTNA	dystrobrevin alpha [Source:HGNC Symbol;Acc:HGNC:3057]
novel_10	ENSSSCG00000028060	SLC4A8	solute carrier family 4 member 8 [Source:HGNC Symbol;Acc:HGNC:11034]
novel_10	ENSSSCG00000028076	ZBTB7C	zinc finger and BTB domain containing 7C [Source:HGNC Symbol;Acc:HGNC:31700]
novel_10	ENSSSCG00000028172	FAM78A	family with sequence similarity 78 member A [Source:HGNC Symbol;Acc:HGNC:25465]
novel_10	ENSSSCG00000028180	DUSP28	dual specificity phosphatase 28 [Source:HGNC Symbol;Acc:HGNC:33237]
novel_10	ENSSSCG00000028182	CDK17	cyclin dependent kinase 17 [Source:HGNC Symbol;Acc:HGNC:8750]
novel_10	ENSSSCG00000028237	POU2F3	POU class 2 homeobox 3 [Source:HGNC Symbol;Acc:HGNC:19864]
novel_10	ENSSSCG00000028239	FBXL7	F-box and leucine rich repeat protein 7 [Source:HGNC Symbol;Acc:HGNC:13604]
novel_10	ENSSSCG00000028249	SKA3	spindle and kinetochore associated complex subunit 3 [Source:HGNC Symbol;Acc:HGNC:20262]
novel_10	ENSSSCG00000028282	SLC1A4	solute carrier family 1 member 4 [Source:HGNC Symbol;Acc:HGNC:10942]
novel_10	ENSSSCG00000028293	RCOR3	REST corepressor 3 [Source:HGNC Symbol;Acc:HGNC:25594]
novel_10	ENSSSCG00000028334	KRT74	keratin 74 [Source:NCBI gene;Acc:100511256]
novel_10	ENSSSCG00000028346	SAMM50	SAMM50 sorting and assembly machinery component [Source:HGNC Symbol;Acc:HGNC:24276]
novel_10	ENSSSCG00000028397	TMEM106C	transmembrane protein 106C [Source:HGNC Symbol;Acc:HGNC:28775]
novel_10	ENSSSCG00000028406	FOCAD	focadhesin [Source:HGNC Symbol;Acc:HGNC:23377]
novel_10	ENSSSCG00000028420	EIF4E	eukaryotic translation initiation factor 4E [Source:HGNC Symbol;Acc:HGNC:3287]
novel_10	ENSSSCG00000028423	-	RB binding protein 4, chromatin remodeling factor [Source:NCBI gene;Acc:100620677]
novel_10	ENSSSCG00000028475	KPNA1	karyopherin subunit alpha 1 [Source:NCBI gene;Acc:397235]
novel_10	ENSSSCG00000028512	LDLR	low density lipoprotein receptor [Source:HGNC Symbol;Acc:HGNC:6547]
novel_10	ENSSSCG00000028538	RLIM	ring finger protein, LIM domain interacting [Source:HGNC Symbol;Acc:HGNC:13429]
novel_10	ENSSSCG00000028549	ECM2	extracellular matrix protein 2 [Source:HGNC Symbol;Acc:HGNC:3154]
novel_10	ENSSSCG00000028561	CD28	CD28 molecule [Source:NCBI gene;Acc:100515419]
novel_10	ENSSSCG00000028620	ABCD3	ATP binding cassette subfamily D member 3 [Source:HGNC Symbol;Acc:HGNC:67]
novel_10	ENSSSCG00000028633	AMMECR1L	AMMECR1 like [Source:HGNC Symbol;Acc:HGNC:28658]
novel_10	ENSSSCG00000028637	CYP27B1	cytochrome P450 family 27 subfamily B member 1 [Source:HGNC Symbol;Acc:HGNC:2606]
novel_10	ENSSSCG00000028672	GCKR	glucokinase regulator [Source:HGNC Symbol;Acc:HGNC:4196]
novel_10	ENSSSCG00000028706	MORN1	MORN repeat containing 1 [Source:HGNC Symbol;Acc:HGNC:25852]
novel_10	ENSSSCG00000028707	NF2	neurofibromin 2 [Source:HGNC Symbol;Acc:HGNC:7773]
novel_10	ENSSSCG00000028759	ASAP1	ArfGAP with SH3 domain, ankyrin repeat and PH domain 1 [Source:HGNC Symbol;Acc:HGNC:2720]
novel_10	ENSSSCG00000028777	-	myosin light chain kinase family member 4 [Source:NCBI gene;Acc:100157526]
novel_10	ENSSSCG00000028786	-	general transcription factor IIH subunit 2 [Source:NCBI gene;Acc:100625544]
novel_10	ENSSSCG00000028805	PTPRM	protein tyrosine phosphatase receptor type M [Source:HGNC Symbol;Acc:HGNC:9675]
novel_10	ENSSSCG00000028810	-	tripartite motif-containing protein 43-like [Source:NCBI gene;Acc:100623167]
novel_10	ENSSSCG00000028867	PPIL4	peptidylprolyl isomerase like 4 [Source:HGNC Symbol;Acc:HGNC:15702]
novel_10	ENSSSCG00000028889	VPS37B	VPS37B subunit of ESCRT-I [Source:NCBI gene;Acc:100152918]
novel_10	ENSSSCG00000028896	DIO1	iodothyronine deiodinase 1 [Source:NCBI gene;Acc:414380]
novel_10	ENSSSCG00000028944	-	two pore calcium channel protein 2-like [Source:NCBI gene;Acc:100620627]
novel_10	ENSSSCG00000028947	PELI1	pellino E3 ubiquitin protein ligase 1 [Source:HGNC Symbol;Acc:HGNC:8827]
novel_10	ENSSSCG00000028969	SLC26A4	solute carrier family 26 member 4 [Source:HGNC Symbol;Acc:HGNC:8818]
novel_10	ENSSSCG00000029030	SMCHD1	structural maintenance of chromosomes flexible hinge domain containing 1 [Source:HGNC Symbol;Acc:HGNC:29090]
novel_10	ENSSSCG00000029035	-	zinc finger protein 558 [Source:NCBI gene;Acc:100514703]
novel_10	ENSSSCG00000029096	HRH2	histamine receptor H2 [Source:HGNC Symbol;Acc:HGNC:5183]
novel_10	ENSSSCG00000029119	PRPF6	pre-mRNA processing factor 6 [Source:HGNC Symbol;Acc:HGNC:15860]
novel_10	ENSSSCG00000029169	MAPKAP1	MAPK associated protein 1 [Source:HGNC Symbol;Acc:HGNC:18752]
novel_10	ENSSSCG00000029185	MAPRE3	microtubule associated protein RP/EB family member 3 [Source:HGNC Symbol;Acc:HGNC:6892]
novel_10	ENSSSCG00000029198	CUL5	cullin 5 [Source:HGNC Symbol;Acc:HGNC:2556]
novel_10	ENSSSCG00000029199	-	sodium voltage-gated channel beta subunit 4 [Source:NCBI gene;Acc:100512800]
novel_10	ENSSSCG00000029201	AJUBA	ajuba LIM protein [Source:HGNC Symbol;Acc:HGNC:20250]
novel_10	ENSSSCG00000029227	LDB2	LIM domain binding 2 [Source:HGNC Symbol;Acc:HGNC:6533]
novel_10	ENSSSCG00000029251	-	microtubule associated protein 4 [Source:NCBI gene;Acc:100519172]
novel_10	ENSSSCG00000029267	TIGIT	T cell immunoreceptor with Ig and ITIM domains [Source:HGNC Symbol;Acc:HGNC:26838]
novel_10	ENSSSCG00000029313	ITGB1BP1	integrin subunit beta 1 binding protein 1 [Source:HGNC Symbol;Acc:HGNC:23927]
novel_10	ENSSSCG00000029395	TMEM25	transmembrane protein 25 [Source:HGNC Symbol;Acc:HGNC:25890]
novel_10	ENSSSCG00000029494	RBBP9	RB binding protein 9, serine hydrolase [Source:HGNC Symbol;Acc:HGNC:9892]
novel_10	ENSSSCG00000029516	SLC22A8	solute carrier family 22 member 8 [Source:HGNC Symbol;Acc:HGNC:10972]
novel_10	ENSSSCG00000029536	SCTR	secretin receptor [Source:HGNC Symbol;Acc:HGNC:10608]
novel_10	ENSSSCG00000029539	RAB23	RAB23, member RAS oncogene family [Source:HGNC Symbol;Acc:HGNC:14263]
novel_10	ENSSSCG00000029570	PXDN	peroxidasin [Source:HGNC Symbol;Acc:HGNC:14966]
novel_10	ENSSSCG00000029602	WDR37	WD repeat domain 37 [Source:HGNC Symbol;Acc:HGNC:31406]
novel_10	ENSSSCG00000029606	AOX1	aldehyde oxidase 1 [Source:NCBI gene;Acc:100523701]
novel_10	ENSSSCG00000029624	TADA2B	transcriptional adaptor 2B [Source:HGNC Symbol;Acc:HGNC:30781]
novel_10	ENSSSCG00000029627	-	PWP2 small subunit processome component [Source:NCBI gene;Acc:100623705]
novel_10	ENSSSCG00000029687	TMEM246	transmembrane protein 246 [Source:HGNC Symbol;Acc:HGNC:28180]
novel_10	ENSSSCG00000029710	GCNT4	glucosaminyl (N-acetyl) transferase 4 [Source:HGNC Symbol;Acc:HGNC:17973]
novel_10	ENSSSCG00000029711	ZNF518B	zinc finger protein 518B [Source:HGNC Symbol;Acc:HGNC:29365]
novel_10	ENSSSCG00000029753	CYTIP	cytohesin 1 interacting protein [Source:HGNC Symbol;Acc:HGNC:9506]
novel_10	ENSSSCG00000029771	-	protocadherin 11 X-linked [Source:NCBI gene;Acc:414736]
novel_10	ENSSSCG00000029776	FAM219B	family with sequence similarity 219 member B [Source:HGNC Symbol;Acc:HGNC:24695]
novel_10	ENSSSCG00000029808	EIF2B3	eukaryotic translation initiation factor 2B subunit gamma [Source:HGNC Symbol;Acc:HGNC:3259]
novel_10	ENSSSCG00000029837	VWA8	von Willebrand factor A domain containing 8 [Source:HGNC Symbol;Acc:HGNC:29071]
novel_10	ENSSSCG00000029882	SPATA1	spermatogenesis associated 1 [Source:HGNC Symbol;Acc:HGNC:14682]
novel_10	ENSSSCG00000029943	SCLT1	sodium channel and clathrin linker 1 [Source:HGNC Symbol;Acc:HGNC:26406]
novel_10	ENSSSCG00000029983	PCGF3	polycomb group ring finger 3 [Source:HGNC Symbol;Acc:HGNC:10066]
novel_10	ENSSSCG00000030065	ZBTB47	zinc finger and BTB domain containing 47 [Source:HGNC Symbol;Acc:HGNC:26955]
novel_10	ENSSSCG00000030123	CDS2	CDP-diacylglycerol synthase 2 [Source:HGNC Symbol;Acc:HGNC:1801]
novel_10	ENSSSCG00000030149	CAPNS1	calpain small subunit 1 [Source:NCBI gene;Acc:397587]
novel_10	ENSSSCG00000030154	RSBN1	round spermatid basic protein 1 [Source:HGNC Symbol;Acc:HGNC:25642]
novel_10	ENSSSCG00000030174	AP3S2	adaptor-related protein complex 3, sigma 2 subunit [Source:NCBI gene;Acc:100153862]
novel_10	ENSSSCG00000030177	EBNA1BP2	EBNA1 binding protein 2 [Source:HGNC Symbol;Acc:HGNC:15531]
novel_10	ENSSSCG00000030211	NBR1	NBR1 autophagy cargo receptor [Source:HGNC Symbol;Acc:HGNC:6746]
novel_10	ENSSSCG00000030222	ANAPC7	anaphase promoting complex subunit 7 [Source:HGNC Symbol;Acc:HGNC:17380]
novel_10	ENSSSCG00000030253	NOL9	nucleolar protein 9 [Source:HGNC Symbol;Acc:HGNC:26265]
novel_10	ENSSSCG00000030271	GSTO2	glutathione S-transferase omega 2 [Source:HGNC Symbol;Acc:HGNC:23064]
novel_10	ENSSSCG00000030277	ENDOV	endonuclease V [Source:HGNC Symbol;Acc:HGNC:26640]
novel_10	ENSSSCG00000030291	RPRD2	regulation of nuclear pre-mRNA domain containing 2 [Source:HGNC Symbol;Acc:HGNC:29039]
novel_10	ENSSSCG00000030294	ZNF398	zinc finger protein 398 [Source:HGNC Symbol;Acc:HGNC:18373]
novel_10	ENSSSCG00000030295	NUTF2	nuclear transport factor 2 [Source:HGNC Symbol;Acc:HGNC:13722]
novel_10	ENSSSCG00000030337	NYAP1	neuronal tyrosine phosphorylated phosphoinositide-3-kinase adaptor 1 [Source:HGNC Symbol;Acc:HGNC:22009]
novel_10	ENSSSCG00000030345	INPP5J	inositol polyphosphate-5-phosphatase J [Source:HGNC Symbol;Acc:HGNC:8956]
novel_10	ENSSSCG00000030358	SARM1	sterile alpha and TIR motif containing 1 [Source:HGNC Symbol;Acc:HGNC:17074]
novel_10	ENSSSCG00000030424	USP31	ubiquitin specific peptidase 31 [Source:HGNC Symbol;Acc:HGNC:20060]
novel_10	ENSSSCG00000030425	SPHK2	sphingosine kinase 2 [Source:HGNC Symbol;Acc:HGNC:18859]
novel_10	ENSSSCG00000030426	C9orf78	chromosome 9 open reading frame 78 [Source:HGNC Symbol;Acc:HGNC:24932]
novel_10	ENSSSCG00000030435	USP39	ubiquitin specific peptidase 39 [Source:HGNC Symbol;Acc:HGNC:20071]
novel_10	ENSSSCG00000030460	ARHGEF6	Rac/Cdc42 guanine nucleotide exchange factor 6 [Source:HGNC Symbol;Acc:HGNC:685]
novel_10	ENSSSCG00000030507	SMNDC1	survival motor neuron domain containing 1 [Source:HGNC Symbol;Acc:HGNC:16900]
novel_10	ENSSSCG00000030511	LGR5	leucine rich repeat containing G protein-coupled receptor 5 [Source:HGNC Symbol;Acc:HGNC:4504]
novel_10	ENSSSCG00000030528	LTN1	listerin E3 ubiquitin protein ligase 1 [Source:HGNC Symbol;Acc:HGNC:13082]
novel_10	ENSSSCG00000030546	HSD11B1L	hydroxysteroid 11-beta dehydrogenase 1 like [Source:HGNC Symbol;Acc:HGNC:30419]
novel_10	ENSSSCG00000030660	PDIK1L	PDLIM1 interacting kinase 1 like [Source:HGNC Symbol;Acc:HGNC:18981]
novel_10	ENSSSCG00000030668	C7H6orf125	uncharacterized protein C6orf125 homolog [Source:NCBI gene;Acc:100153818]
novel_10	ENSSSCG00000030709	-	2-acylglycerol O-acyltransferase 2-A [Source:NCBI gene;Acc:100624333]
novel_10	ENSSSCG00000030820	STK4	serine/threonine kinase 4 [Source:HGNC Symbol;Acc:HGNC:11408]
novel_10	ENSSSCG00000030888	FADD	Fas associated via death domain [Source:NCBI gene;Acc:595129]
novel_10	ENSSSCG00000030908	-	protein FAM122A-like [Source:NCBI gene;Acc:100516891]
novel_10	ENSSSCG00000030991	-
novel_10	ENSSSCG00000031076	MAPK7	mitogen-activated protein kinase 7 [Source:HGNC Symbol;Acc:HGNC:6880]
novel_10	ENSSSCG00000031107	GLT6D1	glycosyltransferase 6 domain containing 1 [Source:HGNC Symbol;Acc:HGNC:23671]
novel_10	ENSSSCG00000031130	ZBED1	zinc finger BED-type containing 1 [Source:HGNC Symbol;Acc:HGNC:447]
novel_10	ENSSSCG00000031180	-
novel_10	ENSSSCG00000031184	-	kinesin family member 6 [Source:NCBI gene;Acc:100514850]
novel_10	ENSSSCG00000031272	FGF5	fibroblast growth factor 5 [Source:HGNC Symbol;Acc:HGNC:3683]
novel_10	ENSSSCG00000031273	IMPG2	interphotoreceptor matrix proteoglycan 2 [Source:HGNC Symbol;Acc:HGNC:18362]
novel_10	ENSSSCG00000031276	-
novel_10	ENSSSCG00000031290	GRIN2A	glutamate ionotropic receptor NMDA type subunit 2A [Source:HGNC Symbol;Acc:HGNC:4585]
novel_10	ENSSSCG00000031299	-	trans-2,3-enoyl-CoA reductase [Source:NCBI gene;Acc:100515709]
novel_10	ENSSSCG00000031326	-	proteoglycan 3-like [Source:NCBI gene;Acc:110259263]
novel_10	ENSSSCG00000031346	CMKLR1	chemerin chemokine-like receptor 1 [Source:HGNC Symbol;Acc:HGNC:2121]
novel_10	ENSSSCG00000031361	CELSR1	cadherin EGF LAG seven-pass G-type receptor 1 [Source:HGNC Symbol;Acc:HGNC:1850]
novel_10	ENSSSCG00000031476	-	kelch like family member 6 [Source:NCBI gene;Acc:100625137]
novel_10	ENSSSCG00000031510	FNTA	farnesyltransferase, CAAX box, alpha [Source:HGNC Symbol;Acc:HGNC:3782]
novel_10	ENSSSCG00000031580	LLPH	LLP homolog, long-term synaptic facilitation factor [Source:HGNC Symbol;Acc:HGNC:28229]
novel_10	ENSSSCG00000031589	ZNF37A	zinc finger protein 37A [Source:HGNC Symbol;Acc:HGNC:13102]
novel_10	ENSSSCG00000031590	SYT13	synaptotagmin 13 [Source:HGNC Symbol;Acc:HGNC:14962]
novel_10	ENSSSCG00000031593	NUDT3	nudix hydrolase 3 [Source:NCBI gene;Acc:100737442]
novel_10	ENSSSCG00000031595	-	serpin A3-8 [Source:NCBI gene;Acc:106504547]
novel_10	ENSSSCG00000031631	GNL2	G protein nucleolar 2 [Source:HGNC Symbol;Acc:HGNC:29925]
novel_10	ENSSSCG00000031686	FAM104A	family with sequence similarity 104 member A [Source:HGNC Symbol;Acc:HGNC:25918]
novel_10	ENSSSCG00000031701	GXYLT1	glucoside xylosyltransferase 1 [Source:HGNC Symbol;Acc:HGNC:27482]
novel_10	ENSSSCG00000031703	DACT2	dishevelled binding antagonist of beta catenin 2 [Source:HGNC Symbol;Acc:HGNC:21231]
novel_10	ENSSSCG00000031707	CTDSP2	CTD small phosphatase 2 [Source:NCBI gene;Acc:100624883]
novel_10	ENSSSCG00000031763	-
novel_10	ENSSSCG00000031771	TSHR	thyroid stimulating hormone receptor [Source:HGNC Symbol;Acc:HGNC:12373]
novel_10	ENSSSCG00000031782	ARL3	ADP ribosylation factor like GTPase 3 [Source:NCBI gene;Acc:595114]
novel_10	ENSSSCG00000031858	KCNJ10	potassium voltage-gated channel subfamily J member 10 [Source:HGNC Symbol;Acc:HGNC:6256]
novel_10	ENSSSCG00000031866	TIMP3	TIMP metallopeptidase inhibitor 3 [Source:HGNC Symbol;Acc:HGNC:11822]
novel_10	ENSSSCG00000031868	XK	X-linked Kx blood group [Source:HGNC Symbol;Acc:HGNC:12811]
novel_10	ENSSSCG00000031881	CDC42SE1	CDC42 small effector 1 [Source:HGNC Symbol;Acc:HGNC:17719]
novel_10	ENSSSCG00000031917	KCNS2	potassium voltage-gated channel modifier subfamily S member 2 [Source:HGNC Symbol;Acc:HGNC:6301]
novel_10	ENSSSCG00000031925	SHANK3	SH3 and multiple ankyrin repeat domains 3 [Source:HGNC Symbol;Acc:HGNC:14294]
novel_10	ENSSSCG00000031959	CAPSL	calcyphosine like [Source:HGNC Symbol;Acc:HGNC:28375]
novel_10	ENSSSCG00000031967	TAOK2	TAO kinase 2 [Source:HGNC Symbol;Acc:HGNC:16835]
novel_10	ENSSSCG00000032029	-	protein phosphatase 2 regulatory subunit B''beta [Source:NCBI gene;Acc:110258189]
novel_10	ENSSSCG00000032048	SCRG1	stimulator of chondrogenesis 1 [Source:HGNC Symbol;Acc:HGNC:17036]
novel_10	ENSSSCG00000032053	ST8SIA5	ST8 alpha-N-acetyl-neuraminide alpha-2,8-sialyltransferase 5 [Source:HGNC Symbol;Acc:HGNC:17827]
novel_10	ENSSSCG00000032082	-	bone morphogenetic protein 8a [Source:NCBI gene;Acc:100515668]
novel_10	ENSSSCG00000032083	MRPL37	mitochondrial ribosomal protein L37 [Source:HGNC Symbol;Acc:HGNC:14034]
novel_10	ENSSSCG00000032092	DDX5	DEAD-box helicase 5 [Source:HGNC Symbol;Acc:HGNC:2746]
novel_10	ENSSSCG00000032113	-	cationic amino acid transporter 3-like [Source:NCBI gene;Acc:100523440]
novel_10	ENSSSCG00000032131	NCAN	neurocan [Source:HGNC Symbol;Acc:HGNC:2465]
novel_10	ENSSSCG00000032162	P2RY13	purinergic receptor P2Y13 [Source:HGNC Symbol;Acc:HGNC:4537]
novel_10	ENSSSCG00000032170	DAPK3	death associated protein kinase 3 [Source:HGNC Symbol;Acc:HGNC:2676]
novel_10	ENSSSCG00000032188	METTL26	methyltransferase like 26 [Source:HGNC Symbol;Acc:HGNC:14141]
novel_10	ENSSSCG00000032197	-	G protein subunit gamma 3 [Source:NCBI gene;Acc:100620948]
novel_10	ENSSSCG00000032214	SOCS6	suppressor of cytokine signaling 6 [Source:HGNC Symbol;Acc:HGNC:16833]
novel_10	ENSSSCG00000032249	GBX1	gastrulation brain homeobox 1 [Source:HGNC Symbol;Acc:HGNC:4185]
novel_10	ENSSSCG00000032257	-	speedy protein E4-like [Source:NCBI gene;Acc:100520556]
novel_10	ENSSSCG00000032261	CCDC117	coiled-coil domain containing 117 [Source:HGNC Symbol;Acc:HGNC:26599]
novel_10	ENSSSCG00000032275	MRPS30	mitochondrial ribosomal protein S30 [Source:HGNC Symbol;Acc:HGNC:8769]
novel_10	ENSSSCG00000032284	CCND3	cyclin D3 [Source:HGNC Symbol;Acc:HGNC:1585]
novel_10	ENSSSCG00000032297	-	centriolin [Source:NCBI gene;Acc:100153004]
novel_10	ENSSSCG00000032323	C5orf15	chromosome 5 open reading frame 15 [Source:HGNC Symbol;Acc:HGNC:20656]
novel_10	ENSSSCG00000032360	PANX1	pannexin 1 [Source:HGNC Symbol;Acc:HGNC:8599]
novel_10	ENSSSCG00000032365	GPR87	G protein-coupled receptor 87 [Source:HGNC Symbol;Acc:HGNC:4538]
novel_10	ENSSSCG00000032403	-	t-complex 10 like 2 [Source:NCBI gene;Acc:102162648]
novel_10	ENSSSCG00000032408	CASP7	caspase 7 [Source:HGNC Symbol;Acc:HGNC:1508]
novel_10	ENSSSCG00000032478	MLLT6	MLLT6, PHD finger containing [Source:HGNC Symbol;Acc:HGNC:7138]
novel_10	ENSSSCG00000032481	DPM2	dolichyl-phosphate mannosyltransferase subunit 2, regulatory [Source:NCBI gene;Acc:100522057]
novel_10	ENSSSCG00000032531	SMG1	SMG1 nonsense mediated mRNA decay associated PI3K related kinase [Source:HGNC Symbol;Acc:HGNC:30045]
novel_10	ENSSSCG00000032552	-	RAD51 paralog D [Source:NCBI gene;Acc:100626849]
novel_10	ENSSSCG00000032554	-	solute carrier family 25 member 51 [Source:NCBI gene;Acc:100157218]
novel_10	ENSSSCG00000032561	PDCD1LG2	programmed cell death 1 ligand 2 [Source:NCBI gene;Acc:574057]
novel_10	ENSSSCG00000032566	ZHX3	zinc fingers and homeoboxes 3 [Source:HGNC Symbol;Acc:HGNC:15935]
novel_10	ENSSSCG00000032596	-
novel_10	ENSSSCG00000032632	CMTM4	CKLF like MARVEL transmembrane domain containing 4 [Source:HGNC Symbol;Acc:HGNC:19175]
novel_10	ENSSSCG00000032644	HLX	H2.0 like homeobox [Source:HGNC Symbol;Acc:HGNC:4978]
novel_10	ENSSSCG00000032658	TRAF4	TNF receptor associated factor 4 [Source:HGNC Symbol;Acc:HGNC:12034]
novel_10	ENSSSCG00000032664	HPCA	hippocalcin [Source:HGNC Symbol;Acc:HGNC:5144]
novel_10	ENSSSCG00000032672	RAB9B	RAB9B, member RAS oncogene family [Source:HGNC Symbol;Acc:HGNC:14090]
novel_10	ENSSSCG00000032673	ZFP14	ZFP14 zinc finger protein [Source:HGNC Symbol;Acc:HGNC:29312]
novel_10	ENSSSCG00000032686	RUNX3	RUNX family transcription factor 3 [Source:HGNC Symbol;Acc:HGNC:10473]
novel_10	ENSSSCG00000032734	VOPP1	VOPP1 WW domain binding protein [Source:HGNC Symbol;Acc:HGNC:34518]
novel_10	ENSSSCG00000032740	TMEM106B	transmembrane protein 106B [Source:HGNC Symbol;Acc:HGNC:22407]
novel_10	ENSSSCG00000032782	PNPO	pyridoxamine 5'-phosphate oxidase [Source:HGNC Symbol;Acc:HGNC:30260]
novel_10	ENSSSCG00000032787	ALAD	aminolevulinate dehydratase [Source:HGNC Symbol;Acc:HGNC:395]
novel_10	ENSSSCG00000032795	IL1RL1	interleukin 1 receptor like 1 [Source:HGNC Symbol;Acc:HGNC:5998]
novel_10	ENSSSCG00000032835	ATP6V1G1	ATPase H+ transporting V1 subunit G1 [Source:NCBI gene;Acc:100154379]
novel_10	ENSSSCG00000032842	GIPC1	GIPC PDZ domain containing family member 1 [Source:HGNC Symbol;Acc:HGNC:1226]
novel_10	ENSSSCG00000032843	-	aryl-hydrocarbon receptor repressor [Source:NCBI gene;Acc:100624847]
novel_10	ENSSSCG00000032860	IFNLR1	interferon lambda receptor 1 [Source:HGNC Symbol;Acc:HGNC:18584]
novel_10	ENSSSCG00000032896	-
novel_10	ENSSSCG00000032936	PIM3	Pim-3 proto-oncogene, serine/threonine kinase [Source:HGNC Symbol;Acc:HGNC:19310]
novel_10	ENSSSCG00000032949	APH1B	aph-1 homolog B, gamma-secretase subunit [Source:HGNC Symbol;Acc:HGNC:24080]
novel_10	ENSSSCG00000032994	RNF187	ring finger protein 187 [Source:HGNC Symbol;Acc:HGNC:27146]
novel_10	ENSSSCG00000033000	TIMP4	TIMP metallopeptidase inhibitor 4 [Source:HGNC Symbol;Acc:HGNC:11823]
novel_10	ENSSSCG00000033043	SHANK2	SH3 and multiple ankyrin repeat domains 2 [Source:HGNC Symbol;Acc:HGNC:14295]
novel_10	ENSSSCG00000033122	-
novel_10	ENSSSCG00000033146	CD163	CD163 molecule [Source:HGNC Symbol;Acc:HGNC:1631]
novel_10	ENSSSCG00000033155	TMEM30A	transmembrane protein 30A [Source:HGNC Symbol;Acc:HGNC:16667]
novel_10	ENSSSCG00000033157	-	olfactory receptor 13A1-like [Source:NCBI gene;Acc:100627167]
novel_10	ENSSSCG00000033162	UBAC1	UBA domain containing 1 [Source:HGNC Symbol;Acc:HGNC:30221]
novel_10	ENSSSCG00000033171	MAPK11	mitogen-activated protein kinase 11 [Source:HGNC Symbol;Acc:HGNC:6873]
novel_10	ENSSSCG00000033176	SAP30L	SAP30 like [Source:HGNC Symbol;Acc:HGNC:25663]
novel_10	ENSSSCG00000033178	-	HAUS augmin like complex subunit 4 [Source:NCBI gene;Acc:100626075]
novel_10	ENSSSCG00000033213	LYRM7	LYR motif containing 7 [Source:HGNC Symbol;Acc:HGNC:28072]
novel_10	ENSSSCG00000033228	SPAG9	sperm associated antigen 9 [Source:HGNC Symbol;Acc:HGNC:14524]
novel_10	ENSSSCG00000033304	RTBDN	retbindin [Source:HGNC Symbol;Acc:HGNC:30310]
novel_10	ENSSSCG00000033311	TMEM186	transmembrane protein 186 [Source:HGNC Symbol;Acc:HGNC:24530]
novel_10	ENSSSCG00000033329	SLC47A1	solute carrier family 47 member 1 [Source:HGNC Symbol;Acc:HGNC:25588]
novel_10	ENSSSCG00000033363	-	VENT homeobox [Source:NCBI gene;Acc:100154934]
novel_10	ENSSSCG00000033420	ZNF227	zinc finger protein 227 [Source:HGNC Symbol;Acc:HGNC:13020]
novel_10	ENSSSCG00000033432	CHMP4A	charged multivesicular body protein 4A [Source:HGNC Symbol;Acc:HGNC:20274]
novel_10	ENSSSCG00000033493	CACNA1B	calcium voltage-gated channel subunit alpha1 B [Source:HGNC Symbol;Acc:HGNC:1389]
novel_10	ENSSSCG00000033496	ZNF689	zinc finger protein 689 [Source:HGNC Symbol;Acc:HGNC:25173]
novel_10	ENSSSCG00000033524	KRR1	KRR1 small subunit processome component homolog [Source:HGNC Symbol;Acc:HGNC:5176]
novel_10	ENSSSCG00000033526	BAG2	BCL2 associated athanogene 2 [Source:HGNC Symbol;Acc:HGNC:938]
novel_10	ENSSSCG00000033527	ITFG1	integrin alpha FG-GAP repeat containing 1 [Source:HGNC Symbol;Acc:HGNC:30697]
novel_10	ENSSSCG00000033546	UBXN11	UBX domain protein 11 [Source:HGNC Symbol;Acc:HGNC:30600]
novel_10	ENSSSCG00000033592	TMC8	transmembrane channel like 8 [Source:HGNC Symbol;Acc:HGNC:20474]
novel_10	ENSSSCG00000033606	HIST1H2AC	histone cluster 1 H2A family member c [Source:HGNC Symbol;Acc:HGNC:4733]
novel_10	ENSSSCG00000033623	-	apolipoprotein B receptor [Source:NCBI gene;Acc:102163208]
novel_10	ENSSSCG00000033624	SRGAP3	SLIT-ROBO Rho GTPase activating protein 3 [Source:HGNC Symbol;Acc:HGNC:19744]
novel_10	ENSSSCG00000033641	COL8A2	collagen type VIII alpha 2 chain [Source:HGNC Symbol;Acc:HGNC:2216]
novel_10	ENSSSCG00000033654	-	FA complementation group C [Source:NCBI gene;Acc:102158362]
novel_10	ENSSSCG00000033733	-	high mobility group nucleosome binding domain 1 [Source:NCBI gene;Acc:100625838]
novel_10	ENSSSCG00000033759	TBXA2R	thromboxane A2 receptor [Source:HGNC Symbol;Acc:HGNC:11608]
novel_10	ENSSSCG00000033763	GNAQ	G protein subunit alpha q [Source:NCBI gene;Acc:654405]
novel_10	ENSSSCG00000033766	-	electron transfer flavoprotein subunit beta lysine methyltransferase [Source:NCBI gene;Acc:110260714]
novel_10	ENSSSCG00000033805	-	SPATA31 subfamily D member 1 [Source:NCBI gene;Acc:100154821]
novel_10	ENSSSCG00000033807	-	chromosome 7 C14orf132 homolog [Source:NCBI gene;Acc:100154278]
novel_10	ENSSSCG00000033809	-	interferon induced transmembrane protein 10 [Source:NCBI gene;Acc:110259214]
novel_10	ENSSSCG00000033816	-	zinc finger protein 177-like [Source:NCBI gene;Acc:100738906]
novel_10	ENSSSCG00000033823	XPNPEP3	X-prolyl aminopeptidase 3 [Source:HGNC Symbol;Acc:HGNC:28052]
novel_10	ENSSSCG00000033833	DUSP18	dual specificity phosphatase 18 [Source:HGNC Symbol;Acc:HGNC:18484]
novel_10	ENSSSCG00000033873	TRMT44	tRNA methyltransferase 44 homolog [Source:HGNC Symbol;Acc:HGNC:26653]
novel_10	ENSSSCG00000033878	RAB38	RAB38, member RAS oncogene family [Source:HGNC Symbol;Acc:HGNC:9776]
novel_10	ENSSSCG00000033919	DCLK1	doublecortin like kinase 1 [Source:HGNC Symbol;Acc:HGNC:2700]
novel_10	ENSSSCG00000033946	DIDO1	death inducer-obliterator 1 [Source:HGNC Symbol;Acc:HGNC:2680]
novel_10	ENSSSCG00000033954	-	VPS33B late endosome and lysosome associated [Source:NCBI gene;Acc:110261556]
novel_10	ENSSSCG00000033985	FIZ1	FLT3 interacting zinc finger 1 [Source:HGNC Symbol;Acc:HGNC:25917]
novel_10	ENSSSCG00000033993	PLCXD3	phosphatidylinositol specific phospholipase C X domain containing 3 [Source:HGNC Symbol;Acc:HGNC:31822]
novel_10	ENSSSCG00000034017	KPNA6	karyopherin subunit alpha 6 [Source:HGNC Symbol;Acc:HGNC:6399]
novel_10	ENSSSCG00000034058	ARHGDIA	Rho GDP dissociation inhibitor alpha [Source:HGNC Symbol;Acc:HGNC:678]
novel_10	ENSSSCG00000034090	CRTC3	CREB regulated transcription coactivator 3 [Source:HGNC Symbol;Acc:HGNC:26148]
novel_10	ENSSSCG00000034102	DGAT2	diacylglycerol O-acyltransferase 2 [Source:NCBI gene;Acc:100294675]
novel_10	ENSSSCG00000034114	GPR68	G protein-coupled receptor 68 [Source:HGNC Symbol;Acc:HGNC:4519]
novel_10	ENSSSCG00000034167	SLC5A3	solute carrier family 5 member 3 [Source:HGNC Symbol;Acc:HGNC:11038]
novel_10	ENSSSCG00000034200	SEC22C	SEC22 homolog C, vesicle trafficking protein [Source:HGNC Symbol;Acc:HGNC:16828]
novel_10	ENSSSCG00000034217	SKA2	spindle and kinetochore associated complex subunit 2 [Source:HGNC Symbol;Acc:HGNC:28006]
novel_10	ENSSSCG00000034229	MIS18A	MIS18 kinetochore protein A [Source:HGNC Symbol;Acc:HGNC:1286]
novel_10	ENSSSCG00000034260	GDF15	growth differentiation factor 15 [Source:NCBI gene;Acc:100379630]
novel_10	ENSSSCG00000034285	RAG2	recombination activating 2 [Source:HGNC Symbol;Acc:HGNC:9832]
novel_10	ENSSSCG00000034288	AP4M1	adaptor related protein complex 4 subunit mu 1 [Source:HGNC Symbol;Acc:HGNC:574]
novel_10	ENSSSCG00000034290	MED6	mediator complex subunit 6 [Source:HGNC Symbol;Acc:HGNC:19970]
novel_10	ENSSSCG00000034301	ZNF304	zinc finger protein 304 [Source:HGNC Symbol;Acc:HGNC:13505]
novel_10	ENSSSCG00000034357	DAG1	dystroglycan 1 [Source:HGNC Symbol;Acc:HGNC:2666]
novel_10	ENSSSCG00000034364	SPECC1	sperm antigen with calponin homology and coiled-coil domains 1 [Source:HGNC Symbol;Acc:HGNC:30615]
novel_10	ENSSSCG00000034378	IFNGR2	interferon gamma receptor 2 [Source:NCBI gene;Acc:100126864]
novel_10	ENSSSCG00000034395	CREB1	cAMP responsive element binding protein 1 [Source:HGNC Symbol;Acc:HGNC:2345]
novel_10	ENSSSCG00000034440	MMP28	matrix metallopeptidase 28 [Source:HGNC Symbol;Acc:HGNC:14366]
novel_10	ENSSSCG00000034441	MRGPRF	MAS related GPR family member F [Source:HGNC Symbol;Acc:HGNC:24828]
novel_10	ENSSSCG00000034444	EIF4EBP2	eukaryotic translation initiation factor 4E binding protein 2 [Source:HGNC Symbol;Acc:HGNC:3289]
novel_10	ENSSSCG00000034450	ABHD10	abhydrolase domain containing 10 [Source:HGNC Symbol;Acc:HGNC:25656]
novel_10	ENSSSCG00000034465	LRP10	LDL receptor related protein 10 [Source:HGNC Symbol;Acc:HGNC:14553]
novel_10	ENSSSCG00000034502	H6PD	hexose-6-phosphate dehydrogenase/glucose 1-dehydrogenase [Source:HGNC Symbol;Acc:HGNC:4795]
novel_10	ENSSSCG00000034517	ZNF12	zinc finger protein 12 [Source:HGNC Symbol;Acc:HGNC:12902]
novel_10	ENSSSCG00000034581	LRIG2	leucine rich repeats and immunoglobulin like domains 2 [Source:HGNC Symbol;Acc:HGNC:20889]
novel_10	ENSSSCG00000034608	TMEM94	transmembrane protein 94 [Source:HGNC Symbol;Acc:HGNC:28983]
novel_10	ENSSSCG00000034664	-	megakaryocyte and platelet inhibitory receptor G6b [Source:NCBI gene;Acc:110261494]
novel_10	ENSSSCG00000034709	-	eukaryotic translation initiation factor 5 [Source:NCBI gene;Acc:110255321]
novel_10	ENSSSCG00000034711	-	ring finger protein 168 [Source:NCBI gene;Acc:110256406]
novel_10	ENSSSCG00000034713	-	olfactory receptor 1440-like [Source:NCBI gene;Acc:110258167]
novel_10	ENSSSCG00000034716	CCDC137	coiled-coil domain containing 137 [Source:HGNC Symbol;Acc:HGNC:33451]
novel_10	ENSSSCG00000034723	PYCR1	pyrroline-5-carboxylate reductase 1 [Source:HGNC Symbol;Acc:HGNC:9721]
novel_10	ENSSSCG00000034732	DNLZ	DNL-type zinc finger [Source:HGNC Symbol;Acc:HGNC:33879]
novel_10	ENSSSCG00000034752	SUPT4H1	SPT4 homolog, DSIF elongation factor subunit [Source:HGNC Symbol;Acc:HGNC:11467]
novel_10	ENSSSCG00000034753	FAM177A1	family with sequence similarity 177 member A1 [Source:HGNC Symbol;Acc:HGNC:19829]
novel_10	ENSSSCG00000034758	PDXK	pyridoxal kinase [Source:NCBI gene;Acc:396983]
novel_10	ENSSSCG00000034768	CYTH3	cytohesin 3 [Source:HGNC Symbol;Acc:HGNC:9504]
novel_10	ENSSSCG00000034814	MRTO4	MRT4 homolog, ribosome maturation factor [Source:HGNC Symbol;Acc:HGNC:18477]
novel_10	ENSSSCG00000034873	KRBA1	KRAB-A domain containing 1 [Source:HGNC Symbol;Acc:HGNC:22228]
novel_10	ENSSSCG00000034879	MAML2	mastermind like transcriptional coactivator 2 [Source:HGNC Symbol;Acc:HGNC:16259]
novel_10	ENSSSCG00000034891	-	glucagon receptor [Source:NCBI gene;Acc:110255938]
novel_10	ENSSSCG00000034894	NKAIN3	sodium/potassium transporting ATPase interacting 3 [Source:HGNC Symbol;Acc:HGNC:26829]
novel_10	ENSSSCG00000034905	MVD	mevalonate diphosphate decarboxylase [Source:HGNC Symbol;Acc:HGNC:7529]
novel_10	ENSSSCG00000034912	-
novel_10	ENSSSCG00000034954	C5orf24	chromosome 5 open reading frame 24 [Source:HGNC Symbol;Acc:HGNC:26746]
novel_10	ENSSSCG00000034964	STX8	syntaxin 8 [Source:HGNC Symbol;Acc:HGNC:11443]
novel_10	ENSSSCG00000034993	NREP	neuronal regeneration related protein [Source:HGNC Symbol;Acc:HGNC:16834]
novel_10	ENSSSCG00000035010	-	olfactory receptor 4P4-like [Source:NCBI gene;Acc:110259073]
novel_10	ENSSSCG00000035012	DEPDC1B	DEP domain containing 1B [Source:HGNC Symbol;Acc:HGNC:24902]
novel_10	ENSSSCG00000035103	PIGL	phosphatidylinositol glycan anchor biosynthesis class L [Source:HGNC Symbol;Acc:HGNC:8966]
novel_10	ENSSSCG00000035120	ALKBH5	alkB homolog 5, RNA demethylase [Source:HGNC Symbol;Acc:HGNC:25996]
novel_10	ENSSSCG00000035147	HSD17B1	hydroxysteroid 17-beta dehydrogenase 1 [Source:NCBI gene;Acc:100147712]
novel_10	ENSSSCG00000035153	TRIM38	tripartite motif containing 38 [Source:HGNC Symbol;Acc:HGNC:10059]
novel_10	ENSSSCG00000035162	-	U2 small nuclear RNA auxiliary factor 1 like 4 [Source:NCBI gene;Acc:100518557]
novel_10	ENSSSCG00000035189	-	transmembrane protein 37 [Source:NCBI gene;Acc:100522166]
novel_10	ENSSSCG00000035221	ENTR1	endosome associated trafficking regulator 1 [Source:HGNC Symbol;Acc:HGNC:10667]
novel_10	ENSSSCG00000035222	CHST8	carbohydrate sulfotransferase 8 [Source:HGNC Symbol;Acc:HGNC:15993]
novel_10	ENSSSCG00000035254	DPH6	diphthamine biosynthesis 6 [Source:HGNC Symbol;Acc:HGNC:30543]
novel_10	ENSSSCG00000035293	-	insulin like growth factor 2 [Source:NCBI gene;Acc:396916]
novel_10	ENSSSCG00000035297	ISG12(A)	putative ISG12(a) protein [Source:NCBI gene;Acc:100153902]
novel_10	ENSSSCG00000035304	ARFRP1	ADP ribosylation factor related protein 1 [Source:HGNC Symbol;Acc:HGNC:662]
novel_10	ENSSSCG00000035341	C6orf89	chromosome 6 open reading frame 89 [Source:HGNC Symbol;Acc:HGNC:21114]
novel_10	ENSSSCG00000035357	BCL2L1	BCL2 like 1 [Source:HGNC Symbol;Acc:HGNC:992]
novel_10	ENSSSCG00000035390	C2orf49	chromosome 2 open reading frame 49 [Source:HGNC Symbol;Acc:HGNC:28772]
novel_10	ENSSSCG00000035400	YPEL2	yippee like 2 [Source:HGNC Symbol;Acc:HGNC:18326]
novel_10	ENSSSCG00000035420	HES4	hes family bHLH transcription factor 4 [Source:HGNC Symbol;Acc:HGNC:24149]
novel_10	ENSSSCG00000035442	SLC36A1	solute carrier family 36 member 1 [Source:HGNC Symbol;Acc:HGNC:18761]
novel_10	ENSSSCG00000035473	-	histone H4 [Source:NCBI gene;Acc:110261487]
novel_10	ENSSSCG00000035495	KITLG	KIT ligand [Source:HGNC Symbol;Acc:HGNC:6343]
novel_10	ENSSSCG00000035533	ANKRD39	ankyrin repeat domain 39 [Source:HGNC Symbol;Acc:HGNC:28640]
novel_10	ENSSSCG00000035537	RUNX1	RUNX family transcription factor 1 [Source:HGNC Symbol;Acc:HGNC:10471]
novel_10	ENSSSCG00000035539	ST8SIA4	ST8 alpha-N-acetyl-neuraminide alpha-2,8-sialyltransferase 4 [Source:NCBI gene;Acc:641356]
novel_10	ENSSSCG00000035565	CCDC134	coiled-coil domain containing 134 [Source:HGNC Symbol;Acc:HGNC:26185]
novel_10	ENSSSCG00000035574	-	NKG2D ligand 1-like [Source:NCBI gene;Acc:102166801]
novel_10	ENSSSCG00000035621	GABRB1	gamma-aminobutyric acid type A receptor beta1 subunit [Source:HGNC Symbol;Acc:HGNC:4081]
novel_10	ENSSSCG00000035629	CA5A	carbonic anhydrase 5A [Source:HGNC Symbol;Acc:HGNC:1377]
novel_10	ENSSSCG00000035669	-	AHNAK nucleoprotein 2 [Source:NCBI gene;Acc:100522557]
novel_10	ENSSSCG00000035671	USP22	ubiquitin specific peptidase 22 [Source:HGNC Symbol;Acc:HGNC:12621]
novel_10	ENSSSCG00000035788	-	zinc finger protein 350 [Source:NCBI gene;Acc:100626048]
novel_10	ENSSSCG00000035837	-	neuropeptide B [Source:NCBI gene;Acc:110255934]
novel_10	ENSSSCG00000035839	TOP3A	DNA topoisomerase III alpha [Source:HGNC Symbol;Acc:HGNC:11992]
novel_10	ENSSSCG00000035873	C12orf49	chromosome 12 open reading frame 49 [Source:HGNC Symbol;Acc:HGNC:26128]
novel_10	ENSSSCG00000035906	SLC13A3	solute carrier family 13 member 3 [Source:HGNC Symbol;Acc:HGNC:14430]
novel_10	ENSSSCG00000035908	-	high mobility group box 3 [Source:NCBI gene;Acc:100517745]
novel_10	ENSSSCG00000035941	DSEL	dermatan sulfate epimerase like [Source:HGNC Symbol;Acc:HGNC:18144]
novel_10	ENSSSCG00000035945	FDX1	ferredoxin 1 [Source:NCBI gene;Acc:397133]
novel_10	ENSSSCG00000035956	HABP4	hyaluronan binding protein 4 [Source:NCBI gene;Acc:100512302]
novel_10	ENSSSCG00000035958	EVA1A	eva-1 homolog A, regulator of programmed cell death [Source:HGNC Symbol;Acc:HGNC:25816]
novel_10	ENSSSCG00000035965	AQP4	aquaporin 4 [Source:HGNC Symbol;Acc:HGNC:637]
novel_10	ENSSSCG00000035968	LMX1B	LIM homeobox transcription factor 1 beta [Source:HGNC Symbol;Acc:HGNC:6654]
novel_10	ENSSSCG00000035969	THRA	thyroid hormone receptor alpha [Source:HGNC Symbol;Acc:HGNC:11796]
novel_10	ENSSSCG00000035973	LSM6	LSM6 homolog, U6 small nuclear RNA and mRNA degradation associated [Source:HGNC Symbol;Acc:HGNC:17017]
novel_10	ENSSSCG00000035992	-	ubiquitin like 3 [Source:NCBI gene;Acc:100517418]
novel_10	ENSSSCG00000035999	NUDT16L1	nudix hydrolase 16 like 1 [Source:HGNC Symbol;Acc:HGNC:28154]
novel_10	ENSSSCG00000036002	TGIF2	TGFB induced factor homeobox 2 [Source:HGNC Symbol;Acc:HGNC:15764]
novel_10	ENSSSCG00000036022	-	t-SNARE domain containing 1 [Source:NCBI gene;Acc:110260205]
novel_10	ENSSSCG00000036039	RAB4A	RAB4A, member RAS oncogene family [Source:HGNC Symbol;Acc:HGNC:9781]
novel_10	ENSSSCG00000036047	THG1L	tRNA-histidine guanylyltransferase 1 like [Source:HGNC Symbol;Acc:HGNC:26053]
novel_10	ENSSSCG00000036086	PAX5	paired box 5 [Source:HGNC Symbol;Acc:HGNC:8619]
novel_10	ENSSSCG00000036094	PLAAT1	phospholipase A and acyltransferase 1 [Source:HGNC Symbol;Acc:HGNC:14922]
novel_10	ENSSSCG00000036136	BHLHE40	basic helix-loop-helix family member e40 [Source:HGNC Symbol;Acc:HGNC:1046]
novel_10	ENSSSCG00000036177	-	tetraspanin 8 [Source:NCBI gene;Acc:100521553]
novel_10	ENSSSCG00000036210	DYNC1LI2	dynein cytoplasmic 1 light intermediate chain 2 [Source:HGNC Symbol;Acc:HGNC:2966]
novel_10	ENSSSCG00000036280	-	zinc finger protein 74 [Source:NCBI gene;Acc:100626009]
novel_10	ENSSSCG00000036322	SPRY4	sprouty RTK signaling antagonist 4 [Source:HGNC Symbol;Acc:HGNC:15533]
novel_10	ENSSSCG00000036352	RAB7B	RAB7B, member RAS oncogene family [Source:HGNC Symbol;Acc:HGNC:30513]
novel_10	ENSSSCG00000036356	ZSCAN2	zinc finger and SCAN domain containing 2 [Source:HGNC Symbol;Acc:HGNC:20994]
novel_10	ENSSSCG00000036381	RBMS3	RNA binding motif single stranded interacting protein 3 [Source:HGNC Symbol;Acc:HGNC:13427]
novel_10	ENSSSCG00000036418	SLC8A1	solute carrier family 8 member A1 [Source:HGNC Symbol;Acc:HGNC:11068]
novel_10	ENSSSCG00000036427	-	free fatty acid receptor 2-like [Source:NCBI gene;Acc:100517472]
novel_10	ENSSSCG00000036449	G6PC	glucose-6-phosphatase catalytic subunit [Source:NCBI gene;Acc:100134959]
novel_10	ENSSSCG00000036452	LRRC17	leucine rich repeat containing 17 [Source:HGNC Symbol;Acc:HGNC:16895]
novel_10	ENSSSCG00000036483	-	proteasome 26S subunit, non-ATPase 9 [Source:NCBI gene;Acc:100525255]
novel_10	ENSSSCG00000036494	ERG28	ergosterol biosynthesis 28 homolog [Source:HGNC Symbol;Acc:HGNC:1187]
novel_10	ENSSSCG00000036503	RAB6B	RAB6B, member RAS oncogene family [Source:HGNC Symbol;Acc:HGNC:14902]
novel_10	ENSSSCG00000036537	NFIC	nuclear factor I C [Source:HGNC Symbol;Acc:HGNC:7786]
novel_10	ENSSSCG00000036549	DPYSL3	dihydropyrimidinase like 3 [Source:HGNC Symbol;Acc:HGNC:3015]
novel_10	ENSSSCG00000036553	SAMD12	sterile alpha motif domain containing 12 [Source:HGNC Symbol;Acc:HGNC:31750]
novel_10	ENSSSCG00000036607	NKAIN2	sodium/potassium transporting ATPase interacting 2 [Source:HGNC Symbol;Acc:HGNC:16443]
novel_10	ENSSSCG00000036622	-	CD48 antigen-like [Source:NCBI gene;Acc:110260316]
novel_10	ENSSSCG00000036741	PITX1	paired like homeodomain 1 [Source:HGNC Symbol;Acc:HGNC:9004]
novel_10	ENSSSCG00000036751	PPM1H	protein phosphatase, Mg2+/Mn2+ dependent 1H [Source:HGNC Symbol;Acc:HGNC:18583]
novel_10	ENSSSCG00000036835	OSBPL2	oxysterol binding protein like 2 [Source:HGNC Symbol;Acc:HGNC:15761]
novel_10	ENSSSCG00000036870	RTN2	reticulon 2 [Source:NCBI gene;Acc:100170115]
novel_10	ENSSSCG00000036876	THAP3	THAP domain containing 3 [Source:HGNC Symbol;Acc:HGNC:20855]
novel_10	ENSSSCG00000036877	-	zinc finger protein 705A-like [Source:NCBI gene;Acc:100525433]
novel_10	ENSSSCG00000036886	ZNF792	zinc finger protein 792 [Source:HGNC Symbol;Acc:HGNC:24751]
novel_10	ENSSSCG00000036892	-	G protein-coupled receptor 132 [Source:NCBI gene;Acc:100523318]
novel_10	ENSSSCG00000036944	-	translational activator of cytochrome c oxidase 1 [Source:NCBI gene;Acc:100514364]
novel_10	ENSSSCG00000036952	GTPBP8	GTP binding protein 8 (putative) [Source:HGNC Symbol;Acc:HGNC:25007]
novel_10	ENSSSCG00000036967	ARL8A	ADP ribosylation factor like GTPase 8A [Source:HGNC Symbol;Acc:HGNC:25192]
novel_10	ENSSSCG00000036984	GALR1	galanin receptor 1 [Source:HGNC Symbol;Acc:HGNC:4132]
novel_10	ENSSSCG00000036988	PSMG4	proteasome assembly chaperone 4 [Source:HGNC Symbol;Acc:HGNC:21108]
novel_10	ENSSSCG00000037002	SERTAD2	SERTA domain containing 2 [Source:HGNC Symbol;Acc:HGNC:30784]
novel_10	ENSSSCG00000037043	-
novel_10	ENSSSCG00000037063	PROKR2	prokineticin receptor 2 [Source:HGNC Symbol;Acc:HGNC:15836]
novel_10	ENSSSCG00000037105	EVL	Enah/Vasp-like [Source:HGNC Symbol;Acc:HGNC:20234]
novel_10	ENSSSCG00000037108	RTP1	receptor transporter protein 1 [Source:HGNC Symbol;Acc:HGNC:28580]
novel_10	ENSSSCG00000037143	-	ubiquitin conjugating enzyme E2 L3 [Source:NCBI gene;Acc:100154268]
novel_10	ENSSSCG00000037159	MNT	MAX network transcriptional repressor [Source:HGNC Symbol;Acc:HGNC:7188]
novel_10	ENSSSCG00000037185	-
novel_10	ENSSSCG00000037201	MPV17	mitochondrial inner membrane protein MPV17 [Source:HGNC Symbol;Acc:HGNC:7224]
novel_10	ENSSSCG00000037232	SNX29	sorting nexin 29 [Source:HGNC Symbol;Acc:HGNC:30542]
novel_10	ENSSSCG00000037241	RGS2	regulator of G protein signaling 2 [Source:NCBI gene;Acc:733670]
novel_10	ENSSSCG00000037263	SIAH1	siah E3 ubiquitin protein ligase 1 [Source:HGNC Symbol;Acc:HGNC:10857]
novel_10	ENSSSCG00000037313	MTIF3	mitochondrial translational initiation factor 3 [Source:HGNC Symbol;Acc:HGNC:29788]
novel_10	ENSSSCG00000037369	MTG2	mitochondrial ribosome associated GTPase 2 [Source:HGNC Symbol;Acc:HGNC:16239]
novel_10	ENSSSCG00000037371	TMPPE	transmembrane protein with metallophosphoesterase domain [Source:HGNC Symbol;Acc:HGNC:33865]
novel_10	ENSSSCG00000037413	KBTBD7	kelch repeat and BTB domain containing 7 [Source:HGNC Symbol;Acc:HGNC:25266]
novel_10	ENSSSCG00000037433	C3orf18	chromosome 3 open reading frame 18 [Source:HGNC Symbol;Acc:HGNC:24837]
novel_10	ENSSSCG00000037451	PPFIA1	PTPRF interacting protein alpha 1 [Source:HGNC Symbol;Acc:HGNC:9245]
novel_10	ENSSSCG00000037455	NDUFS8	NADH:ubiquinone oxidoreductase core subunit S8 [Source:HGNC Symbol;Acc:HGNC:7715]
novel_10	ENSSSCG00000037459	TCTA	T cell leukemia translocation altered [Source:HGNC Symbol;Acc:HGNC:11692]
novel_10	ENSSSCG00000037514	-	bone morphogenetic protein 8b [Source:NCBI gene;Acc:100620374]
novel_10	ENSSSCG00000037516	MTF1	metal regulatory transcription factor 1 [Source:HGNC Symbol;Acc:HGNC:7428]
novel_10	ENSSSCG00000037530	TACC2	transforming acidic coiled-coil containing protein 2 [Source:NCBI gene;Acc:100152804]
novel_10	ENSSSCG00000037531	MAP3K11	mitogen-activated protein kinase kinase kinase 11 [Source:HGNC Symbol;Acc:HGNC:6850]
novel_10	ENSSSCG00000037534	OPCML	opioid binding protein/cell adhesion molecule like [Source:HGNC Symbol;Acc:HGNC:8143]
novel_10	ENSSSCG00000037556	COG5	component of oligomeric golgi complex 5 [Source:HGNC Symbol;Acc:HGNC:14857]
novel_10	ENSSSCG00000037559	ACOT11	acyl-CoA thioesterase 11 [Source:HGNC Symbol;Acc:HGNC:18156]
novel_10	ENSSSCG00000037561	ATP11A	ATPase phospholipid transporting 11A [Source:HGNC Symbol;Acc:HGNC:13552]
novel_10	ENSSSCG00000037568	RAB43	RAB43, member RAS oncogene family [Source:HGNC Symbol;Acc:HGNC:19983]
novel_10	ENSSSCG00000037580	ITPRIPL1	ITPRIP like 1 [Source:HGNC Symbol;Acc:HGNC:29371]
novel_10	ENSSSCG00000037621	KIAA1522	KIAA1522 [Source:HGNC Symbol;Acc:HGNC:29301]
novel_10	ENSSSCG00000037646	DNAJA4	DnaJ heat shock protein family (Hsp40) member A4 [Source:NCBI gene;Acc:397613]
novel_10	ENSSSCG00000037655	GABPA	GA binding protein transcription factor subunit alpha [Source:HGNC Symbol;Acc:HGNC:4071]
novel_10	ENSSSCG00000037669	PTPN7	protein tyrosine phosphatase non-receptor type 7 [Source:HGNC Symbol;Acc:HGNC:9659]
novel_10	ENSSSCG00000037673	BFAR	bifunctional apoptosis regulator [Source:HGNC Symbol;Acc:HGNC:17613]
novel_10	ENSSSCG00000037684	PDYN	prodynorphin [Source:HGNC Symbol;Acc:HGNC:8820]
novel_10	ENSSSCG00000037719	PDPK1	3-phosphoinositide dependent protein kinase 1 [Source:HGNC Symbol;Acc:HGNC:8816]
novel_10	ENSSSCG00000037746	NHLRC3	NHL repeat containing 3 [Source:HGNC Symbol;Acc:HGNC:33751]
novel_10	ENSSSCG00000037754	SLC39A11	solute carrier family 39 member 11 [Source:HGNC Symbol;Acc:HGNC:14463]
novel_10	ENSSSCG00000037766	NR3C2	nuclear receptor subfamily 3 group C member 2 [Source:HGNC Symbol;Acc:HGNC:7979]
novel_10	ENSSSCG00000037789	PRLHR	prolactin releasing hormone receptor [Source:HGNC Symbol;Acc:HGNC:4464]
novel_10	ENSSSCG00000037803	MARCKS	myristoylated alanine rich protein kinase C substrate [Source:HGNC Symbol;Acc:HGNC:6759]
novel_10	ENSSSCG00000037832	PMP22	peripheral myelin protein 22 [Source:HGNC Symbol;Acc:HGNC:9118]
novel_10	ENSSSCG00000037875	ZNF688	zinc finger protein 688 [Source:HGNC Symbol;Acc:HGNC:30489]
novel_10	ENSSSCG00000037912	FITM2	fat storage inducing transmembrane protein 2 [Source:NCBI gene;Acc:100158013]
novel_10	ENSSSCG00000037977	ALMS1	ALMS1 centrosome and basal body associated protein [Source:HGNC Symbol;Acc:HGNC:428]
novel_10	ENSSSCG00000037995	-	protein CXorf40A [Source:NCBI gene;Acc:100515119]
novel_10	ENSSSCG00000038001	RBKS	ribokinase [Source:HGNC Symbol;Acc:HGNC:30325]
novel_10	ENSSSCG00000038007	HACD1	3-hydroxyacyl-CoA dehydratase 1 [Source:HGNC Symbol;Acc:HGNC:9639]
novel_10	ENSSSCG00000038036	TTLL11	tubulin tyrosine ligase like 11 [Source:HGNC Symbol;Acc:HGNC:18113]
novel_10	ENSSSCG00000038043	-	igLON family member 5-like [Source:NCBI gene;Acc:110261043]
novel_10	ENSSSCG00000038066	-
novel_10	ENSSSCG00000038086	ECHS1	enoyl-CoA hydratase, short chain 1 [Source:NCBI gene;Acc:100156927]
novel_10	ENSSSCG00000038094	GPX7	glutathione peroxidase 7 [Source:HGNC Symbol;Acc:HGNC:4559]
novel_10	ENSSSCG00000038126	MGAT3	mannosyl (beta-1,4-)-glycoprotein beta-1,4-N-acetylglucosaminyltransferase [Source:HGNC Symbol;Acc:HGNC:7046]
novel_10	ENSSSCG00000038130	CANT1	calcium activated nucleotidase 1 [Source:HGNC Symbol;Acc:HGNC:19721]
novel_10	ENSSSCG00000038138	TFEC	transcription factor EC [Source:HGNC Symbol;Acc:HGNC:11754]
novel_10	ENSSSCG00000038149	KCNE4	potassium voltage-gated channel subfamily E regulatory subunit 4 [Source:HGNC Symbol;Acc:HGNC:6244]
novel_10	ENSSSCG00000038151	CMTM3	CKLF like MARVEL transmembrane domain containing 3 [Source:HGNC Symbol;Acc:HGNC:19174]
novel_10	ENSSSCG00000038153	PACRG	parkin coregulated [Source:HGNC Symbol;Acc:HGNC:19152]
novel_10	ENSSSCG00000038181	CCNT1	cyclin T1 [Source:HGNC Symbol;Acc:HGNC:1599]
novel_10	ENSSSCG00000038189	SMCR8	SMCR8-C9orf72 complex subunit [Source:HGNC Symbol;Acc:HGNC:17921]
novel_10	ENSSSCG00000038221	HSD17B2	hydroxysteroid 17-beta dehydrogenase 2 [Source:NCBI gene;Acc:100312973]
novel_10	ENSSSCG00000038231	ABCD4	ATP binding cassette subfamily D member 4 [Source:HGNC Symbol;Acc:HGNC:68]
novel_10	ENSSSCG00000038275	-	multidrug resistance-associated protein 4-like [Source:NCBI gene;Acc:100518860]
novel_10	ENSSSCG00000038278	NTSR1	neurotensin receptor 1 [Source:HGNC Symbol;Acc:HGNC:8039]
novel_10	ENSSSCG00000038296	SH3RF3	SH3 domain containing ring finger 3 [Source:HGNC Symbol;Acc:HGNC:24699]
novel_10	ENSSSCG00000038300	ALDOB	aldolase, fructose-bisphosphate B [Source:HGNC Symbol;Acc:HGNC:417]
novel_10	ENSSSCG00000038307	POLE4	DNA polymerase epsilon 4, accessory subunit [Source:HGNC Symbol;Acc:HGNC:18755]
novel_10	ENSSSCG00000038329	PIGK	phosphatidylinositol glycan anchor biosynthesis class K [Source:NCBI gene;Acc:606750]
novel_10	ENSSSCG00000038367	FBXO46	F-box protein 46 [Source:HGNC Symbol;Acc:HGNC:25069]
novel_10	ENSSSCG00000038376	-	zinc finger CW-type and PWWP domain containing 2 [Source:NCBI gene;Acc:100524764]
novel_10	ENSSSCG00000038401	TRAM2	translocation associated membrane protein 2 [Source:HGNC Symbol;Acc:HGNC:16855]
novel_10	ENSSSCG00000038419	-
novel_10	ENSSSCG00000038442	TMLHE	trimethyllysine hydroxylase, epsilon [Source:HGNC Symbol;Acc:HGNC:18308]
novel_10	ENSSSCG00000038452	ADAMTS17	ADAM metallopeptidase with thrombospondin type 1 motif 17 [Source:HGNC Symbol;Acc:HGNC:17109]
novel_10	ENSSSCG00000038462	-	centrosomal protein of 70 kDa-like [Source:NCBI gene;Acc:110258506]
novel_10	ENSSSCG00000038466	EIF4E2	eukaryotic translation initiation factor 4E family member 2 [Source:HGNC Symbol;Acc:HGNC:3293]
novel_10	ENSSSCG00000038492	PHETA2	PH domain containing endocytic trafficking adaptor 2 [Source:HGNC Symbol;Acc:HGNC:27161]
novel_10	ENSSSCG00000038493	PFDN1	prefoldin subunit 1 [Source:HGNC Symbol;Acc:HGNC:8866]
novel_10	ENSSSCG00000038520	MED20	mediator complex subunit 20 [Source:NCBI gene;Acc:100157502]
novel_10	ENSSSCG00000038527	-
novel_10	ENSSSCG00000038535	ARSB	arylsulfatase B [Source:HGNC Symbol;Acc:HGNC:714]
novel_10	ENSSSCG00000038554	PDCL	phosducin like [Source:HGNC Symbol;Acc:HGNC:8770]
novel_10	ENSSSCG00000038615	TAF9	TATA-box binding protein associated factor 9 [Source:HGNC Symbol;Acc:HGNC:11542]
novel_10	ENSSSCG00000038616	-	transmembrane protease serine 11B-like protein [Source:NCBI gene;Acc:100513671]
novel_10	ENSSSCG00000038619	PAFAH2	platelet activating factor acetylhydrolase 2 [Source:HGNC Symbol;Acc:HGNC:8579]
novel_10	ENSSSCG00000038626	ZNF513	zinc finger protein 513 [Source:HGNC Symbol;Acc:HGNC:26498]
novel_10	ENSSSCG00000038650	TLCD1	TLC domain containing 1 [Source:HGNC Symbol;Acc:HGNC:25177]
novel_10	ENSSSCG00000038688	PGLYRP1	peptidoglycan recognition protein 1 [Source:NCBI gene;Acc:397213]
novel_10	ENSSSCG00000038693	RAB19	RAB19, member RAS oncogene family [Source:HGNC Symbol;Acc:HGNC:19982]
novel_10	ENSSSCG00000038703	CCDC178	coiled-coil domain containing 178 [Source:HGNC Symbol;Acc:HGNC:29588]
novel_10	ENSSSCG00000038715	-	folliculin [Source:NCBI gene;Acc:110256140]
novel_10	ENSSSCG00000038719	-
novel_10	ENSSSCG00000038727	GDNF	glial cell derived neurotrophic factor [Source:HGNC Symbol;Acc:HGNC:4232]
novel_10	ENSSSCG00000038731	STX18	syntaxin 18 [Source:HGNC Symbol;Acc:HGNC:15942]
novel_10	ENSSSCG00000038734	-	olfactory receptor 6C74-like [Source:NCBI gene;Acc:100152956]
novel_10	ENSSSCG00000038760	ANKRD40	ankyrin repeat domain 40 [Source:HGNC Symbol;Acc:HGNC:28233]
novel_10	ENSSSCG00000038762	BTF3L4	basic transcription factor 3 like 4 [Source:HGNC Symbol;Acc:HGNC:30547]
novel_10	ENSSSCG00000038765	FAM89A	family with sequence similarity 89 member A [Source:HGNC Symbol;Acc:HGNC:25057]
novel_10	ENSSSCG00000038766	MAD1L1	mitotic arrest deficient 1 like 1 [Source:HGNC Symbol;Acc:HGNC:6762]
novel_10	ENSSSCG00000038768	GPR37L1	G protein-coupled receptor 37 like 1 [Source:HGNC Symbol;Acc:HGNC:14923]
novel_10	ENSSSCG00000038776	GET3	guided entry of tail-anchored proteins factor 3, ATPase [Source:HGNC Symbol;Acc:HGNC:752]
novel_10	ENSSSCG00000038801	NPNT	nephronectin [Source:HGNC Symbol;Acc:HGNC:27405]
novel_10	ENSSSCG00000038825	-	cationic amino acid transporter 3-like [Source:NCBI gene;Acc:100626318]
novel_10	ENSSSCG00000038839	TTC36	tetratricopeptide repeat domain 36 [Source:HGNC Symbol;Acc:HGNC:33708]
novel_10	ENSSSCG00000038843	ST3GAL2	ST3 beta-galactoside alpha-2,3-sialyltransferase 2 [Source:HGNC Symbol;Acc:HGNC:10863]
novel_10	ENSSSCG00000038852	-	zinc finger protein 764 [Source:NCBI gene;Acc:100620532]
novel_10	ENSSSCG00000038877	SLC36A3	solute carrier family 36 member 3 [Source:HGNC Symbol;Acc:HGNC:19659]
novel_10	ENSSSCG00000038902	KCNK6	potassium two pore domain channel subfamily K member 6 [Source:HGNC Symbol;Acc:HGNC:6281]
novel_10	ENSSSCG00000038918	CTSF	cathepsin F [Source:HGNC Symbol;Acc:HGNC:2531]
novel_10	ENSSSCG00000038929	CEMIP	cell migration inducing hyaluronidase 1 [Source:HGNC Symbol;Acc:HGNC:29213]
novel_10	ENSSSCG00000038932	PPM1E	protein phosphatase, Mg2+/Mn2+ dependent 1E [Source:HGNC Symbol;Acc:HGNC:19322]
novel_10	ENSSSCG00000038933	PURG	purine rich element binding protein G [Source:HGNC Symbol;Acc:HGNC:17930]
novel_10	ENSSSCG00000038938	FIS1	fission, mitochondrial 1 [Source:HGNC Symbol;Acc:HGNC:21689]
novel_10	ENSSSCG00000038963	-	protein kinase X-linked [Source:NCBI gene;Acc:106504268]
novel_10	ENSSSCG00000038968	TMEM263	transmembrane protein 263 [Source:HGNC Symbol;Acc:HGNC:28281]
novel_10	ENSSSCG00000038994	CLIC4	chloride intracellular channel 4 [Source:HGNC Symbol;Acc:HGNC:13518]
novel_10	ENSSSCG00000039012	GLTP	glycolipid transfer protein [Source:HGNC Symbol;Acc:HGNC:24867]
novel_10	ENSSSCG00000039034	DNALI1	dynein axonemal light intermediate chain 1 [Source:HGNC Symbol;Acc:HGNC:14353]
novel_10	ENSSSCG00000039054	CRTAP	cartilage associated protein [Source:HGNC Symbol;Acc:HGNC:2379]
novel_10	ENSSSCG00000039056	GAS7	growth arrest specific 7 [Source:HGNC Symbol;Acc:HGNC:4169]
novel_10	ENSSSCG00000039080	TRIB2	tribbles pseudokinase 2 [Source:HGNC Symbol;Acc:HGNC:30809]
novel_10	ENSSSCG00000039089	-	pleckstrin homology and RhoGEF domain containing G4B [Source:NCBI gene;Acc:110257259]
novel_10	ENSSSCG00000039095	-	solute carrier family 30 member 10 [Source:NCBI gene;Acc:100623097]
novel_10	ENSSSCG00000039103	ADIPOQ	adiponectin, C1Q and collagen domain containing [Source:NCBI gene;Acc:397660]
novel_10	ENSSSCG00000039107	-	kinetochore scaffold 1 [Source:NCBI gene;Acc:100626221]
novel_10	ENSSSCG00000039135	ARHGAP33	Rho GTPase activating protein 33 [Source:HGNC Symbol;Acc:HGNC:23085]
novel_10	ENSSSCG00000039146	-
novel_10	ENSSSCG00000039166	WTIP	WT1 interacting protein [Source:HGNC Symbol;Acc:HGNC:20964]
novel_10	ENSSSCG00000039171	MRTFB	myocardin related transcription factor B [Source:HGNC Symbol;Acc:HGNC:29819]
novel_10	ENSSSCG00000039185	EPB41L5	erythrocyte membrane protein band 4.1 like 5 [Source:HGNC Symbol;Acc:HGNC:19819]
novel_10	ENSSSCG00000039191	CBX5	chromobox 5 [Source:HGNC Symbol;Acc:HGNC:1555]
novel_10	ENSSSCG00000039193	HOXB9	homeobox B9 [Source:HGNC Symbol;Acc:HGNC:5120]
novel_10	ENSSSCG00000039212	MYT1	myelin transcription factor 1 [Source:HGNC Symbol;Acc:HGNC:7622]
novel_10	ENSSSCG00000039249	-	protein phosphatase 1 regulatory inhibitor subunit 2 [Source:NCBI gene;Acc:100156975]
novel_10	ENSSSCG00000039258	C12orf66	chromosome 12 open reading frame 66 [Source:HGNC Symbol;Acc:HGNC:26517]
novel_10	ENSSSCG00000039265	COX6A1	cytochrome c oxidase subunit VIa polypeptide 1 [Source:NCBI gene;Acc:100152232]
novel_10	ENSSSCG00000039276	UGT2B31	UDP-glucuronosyltransferase 2B31 [Source:NCBI gene;Acc:100514063]
novel_10	ENSSSCG00000039330	ANO8	anoctamin 8 [Source:HGNC Symbol;Acc:HGNC:29329]
novel_10	ENSSSCG00000039336	GNA13	G protein subunit alpha 13 [Source:HGNC Symbol;Acc:HGNC:4381]
novel_10	ENSSSCG00000039392	SNPH	syntaphilin [Source:HGNC Symbol;Acc:HGNC:15931]
novel_10	ENSSSCG00000039445	LRRC55	leucine rich repeat containing 55 [Source:HGNC Symbol;Acc:HGNC:32324]
novel_10	ENSSSCG00000039460	RPL28	ribosomal protein L28 [Source:HGNC Symbol;Acc:HGNC:10330]
novel_10	ENSSSCG00000039480	ERLIN2	ER lipid raft associated 2 [Source:HGNC Symbol;Acc:HGNC:1356]
novel_10	ENSSSCG00000039535	CAMK2B	calcium/calmodulin dependent protein kinase II beta [Source:HGNC Symbol;Acc:HGNC:1461]
novel_10	ENSSSCG00000039539	DHTKD1	dehydrogenase E1 and transketolase domain containing 1 [Source:HGNC Symbol;Acc:HGNC:23537]
novel_10	ENSSSCG00000039542	CNN2	calponin 2 [Source:HGNC Symbol;Acc:HGNC:2156]
novel_10	ENSSSCG00000039545	-	transcription elongation factor A like 4 [Source:NCBI gene;Acc:100514086]
novel_10	ENSSSCG00000039546	KNTC1	kinetochore associated 1 [Source:HGNC Symbol;Acc:HGNC:17255]
novel_10	ENSSSCG00000039562	TDRP	testis development related protein [Source:HGNC Symbol;Acc:HGNC:26951]
novel_10	ENSSSCG00000039592	ZMYND19	zinc finger MYND-type containing 19 [Source:HGNC Symbol;Acc:HGNC:21146]
novel_10	ENSSSCG00000039616	ZBTB25	zinc finger and BTB domain containing 25 [Source:HGNC Symbol;Acc:HGNC:13112]
novel_10	ENSSSCG00000039633	-	cytokine receptor-like factor 2 [Source:NCBI gene;Acc:100627648]
novel_10	ENSSSCG00000039658	-	cerebral dopamine neurotrophic factor [Source:NCBI gene;Acc:100511096]
novel_10	ENSSSCG00000039663	TWSG1	twisted gastrulation BMP signaling modulator 1 [Source:HGNC Symbol;Acc:HGNC:12429]
novel_10	ENSSSCG00000039679	ZNF623	zinc finger protein 623 [Source:HGNC Symbol;Acc:HGNC:29084]
novel_10	ENSSSCG00000039684	PGPEP1	pyroglutamyl-peptidase I [Source:HGNC Symbol;Acc:HGNC:13568]
novel_10	ENSSSCG00000039695	-	coiled-coil domain containing 121 [Source:NCBI gene;Acc:100520301]
novel_10	ENSSSCG00000039714	MIPOL1	mirror-image polydactyly 1 [Source:HGNC Symbol;Acc:HGNC:21460]
novel_10	ENSSSCG00000039751	NLRC5	NLR family CARD domain containing 5 [Source:HGNC Symbol;Acc:HGNC:29933]
novel_10	ENSSSCG00000039780	RTN4RL1	reticulon 4 receptor like 1 [Source:HGNC Symbol;Acc:HGNC:21329]
novel_10	ENSSSCG00000039792	-	CMT1A duplicated region transcript 4 [Source:NCBI gene;Acc:100523279]
[truncated: 874,579+ more rows]

## Sheet: Top miRNA on Sus ISG-UTR
Version: RNAhybrid 2.2																								Version: RNAhybrid 2.2
searching																								searching
dataset: 1																								dataset: 1
mde of ssc-miR-7134-3p: -50.299995																								mde of mir-9-1: -43.299995
mde of ssc-miR-155-5p: -41.000000																								mde of mir-10b: -44.500000
mde of ssc-miR-425-5p: -50.200001																								mde of mir-122-5P: -47.500000
mde of ssc-miR-16: -43.799999																								mde of miR-7134-3p: -50.299995
mde of ssc-miR-500-5p: -49.899994																								mde of miR-155-5p: -41.000000
mde of ssc-miR-19b: -43.699997																								mde of miR-425-5p: -50.200001
mde of ssc-miR-503: -51.799999																								mde of ssc-miR-16: -43.799999
mde of ssc-miR-362: -53.699997																								mde of miR-500-5p: -49.899994
mde of ssc-miR-30b-5p: -44.300007																								mde of ssc-miR-19b: -43.699997
mde of ssc-miR-143-3p: -43.800003																								mde of ssc-miR-503: -51.799999
mde of ssc-miR-365-3p: -39.599995																								mde of ssc-miR-362: -53.699997
mde of ssc-miR-451: -42.099998																								mde of ssc-miR-30b-5p: -44.300007
mde of ssc-miR-10a-5p: -44.900002																								mde of ssc-miR-143-3p: -43.800003
mde of ssc-miR-29c: -41.399998																								mde of ssc-miR-365-3p: -39.599995
mde of ssc-miR-4334-3p: -50.200001																								mde of ssc-miR-451: -42.099998
Individual hits																								mde of ssc-miR-10a-5p: -44.900002
																								mde of ssc-miR-29c: -41.399998
																								mde of ssc-miR-4334-3p: -50.200001
																								mde of Novel: -49.699997
																								Individual hits
1:Ss-IFNAR1-3UTR:1834:ssc-miR-7134-3p:21:0.0:undefined:0::::
1:Ss-IFNAR2-3UTR:1132:ssc-miR-7134-3p:21:0.0:undefined:0::::
1:Ss-JAK1-3UTR:1319:ssc-miR-7134-3p:21:0.0:undefined:0::::																																												Conserved on American type				Eur type
1:Ss-TYK2-3UTR:1332:ssc-miR-7134-3p:21:0.0:undefined:0::::																								NVSL-97-7895		(highlighted: Conserved)																		HP-JX
1:Ss-STAT1-3UTR:1619:ssc-miR-7134-3p:21:0.0:undefined:0::::																							ORF1a	1:AY545985.1:15414:mir-9-1:23:-24.0:undefined:7608:G GAACU C A: UCG ACGGU GA AGCCAAAGA : AGU UGUCG CU UUGGUUUCU : A AU A																				1:MT163314.1:15320:mir-9-1:23:-24.8:undefined:7514:A CG GAACU CU A: CGU ACGGC GA GCCAAAGA : GUA UGUCG CU UGGUUUCU :A AU AU
1:Ss-STAT2-3UTR:2009:ssc-miR-7134-3p:21:0.0:undefined:0::::																							ORF1b	1:AY545985.1:15414:mir-9-1:23:-20.1:undefined:9288: U UUUCAGACG C A: GCUGGGU GA CCAAAGA : CGAUCUA UU GGUUUCU :AGUAUGU																				1:MT163314.1:15320:mir-9-1:23:-20.8:undefined:9192:C UG UCC CG U A: UUAUGC GGUU AGA GA CCAAAGA : AGUAUG UCGA UCU UU GGUUUCU : A
1:Ss-IRF1-3UTR:984:ssc-miR-7134-3p:21:0.0:undefined:0::::																							ORF1a	1:AY545985.1:15414:mir-9-1:23:-17.7:undefined:3468: U UG UCUC U: U AGUU CCAAAGA : A UCGA GGUUUCU :AGU UG UCUAUU																				1:MT163314.1:15320:mir-9-1:23:-18.0:undefined:3589: C U U CCAACCU U: CGG CUG GA GCCAAAGA : GUC GAU CU UGGUUUCU :AGUAU AU
1:Ss-IRF2-3UTR:1031:ssc-miR-7134-3p:21:0.0:undefined:0::::																								1:AY545985.1:15414:mir-9-1:23:0.0:undefined:0::::																				1:MT163314.1:15320:mir-9-1:23:-17.7:undefined:3376: U UG UCUC U: U AGUU CCAAAGA : A UCGA GGUUUCU :AGU UG UCUAUU
1:Ss-IRF4-3UTR:2925:ssc-miR-7134-3p:21:0.0:undefined:0::::																								1:AY545985.1:15414:mir-10b:22:0.0:undefined:0::::																				1:MT163314.1:15320:mir-9-1:23:0.0:undefined:0::::
1:Ss-IRF5-3UTR:963:ssc-miR-7134-3p:21:0.0:undefined:0::::																								1:AY545985.1:15414:mir-122-5P:23:0.0:undefined:0::::																				1:MT163314.1:15320:mir-10b:22:0.0:undefined:0::::
1:Ss-IRF6-3UTR:1224:ssc-miR-7134-3p:21:0.0:undefined:0::::																							ORF1a	1:AY545985.1:15414:miR-7134-3p:21:-26.8:undefined:3430: C UUACCA C C: GUCUGC GG GUUCCGCAU : UAGGCG UC CAAGGCGUA :GGCA																				1:MT163314.1:15320:mir-122-5P:23:0.0:undefined:0::::
1:Ss-IRF8-3UTR:730:ssc-miR-7134-3p:21:0.0:undefined:0::::																								1:AY545985.1:15414:miR-7134-3p:21:0.0:undefined:0::::																				1:MT163314.1:15320:miR-7134-3p:21:0.0:undefined:0::::
1:Ss-IRF9-3UTR:2484:ssc-miR-7134-3p:21:0.0:undefined:0::::																							ORF1b	1:AY545985.1:15414:miR-155-5p:22:-16.2:undefined:8373:G AAACAGUUGACAGAG C UGAGGACGCC G: CCCC CACGG UG GCAUUAA : GGGG GUGUU AU CGUAAUU : AUA A																				1:MT163314.1:15320:miR-155-5p:22:-21.1:undefined:8281:G AACAGUUAACAGAG UGAGGAUGCU G: CCCUA CACGGUUG GCAUUAA : GGGAU GUGUUAAU CGUAAUU :G A
1:Ss-IFNAR1-3UTR:1834:ssc-miR-155-5p:22:-22.3:undefined:245: A UGGACCGGCCUUG GAGA A: CCUGUCAU GAU GGCAUUAA : GGAUAGUG UUA UCGUAAUU :GG A																								1:AY545985.1:15414:miR-155-5p:22:0.0:undefined:0::::																				1:MT163314.1:15320:miR-155-5p:22:0.0:undefined:0::::
1:Ss-IFNAR1-3UTR:1834:ssc-miR-155-5p:22:-15.1:undefined:1529:U A G G AAAACUCG A: UCC AU A GG GGCAUUAA : GGG UA U UU UCGUAAUU :G A G G AA																							ORF1b	1:AY545985.1:15414:miR-425-5p:23:-23.3:undefined:10098:U A UCCAGGAU U: UCAAC GG GGUGA UGUCAUU : AGUUG CC UCACU ACAGUAA : C AGC																				1:MT163314.1:15320:miR-425-5p:23:-21.0:undefined:10006:U AAGUCCA UG U: UCAAC GGA GUGA UGUCAUU : AGUUG CCU CACU ACAGUAA : C AGC
1:Ss-IFNAR1-3UTR:1834:ssc-miR-155-5p:22:0.0:undefined:0::::																							ORF1a	1:AY545985.1:15414:miR-425-5p:23:-17.9:undefined:5903:A CU U C C ACCCG G: UC C GG GU GA GUGUCAUU : AG G CC CA CU CACAGUAA : UU C U AG																				1:MT163314.1:15320:miR-425-5p:23:-16.6:undefined:11943: C CCC G: CGGG UGUCAUU : GCCC ACAGUAA :AGUU UCACUAGC
1:Ss-IFNAR2-3UTR:1132:ssc-miR-155-5p:22:0.0:undefined:0::::																							ORF1b	1:AY545985.1:15414:miR-425-5p:23:-16.6:undefined:12035: C CCC G: CGGG UGUCAUU : GCCC ACAGUAA :AGUU UCACUAGC																				1:MT163314.1:15320:miR-425-5p:23:-15.6:undefined:14051: U C UGCUU A: GCG UGAUU UGUCAUU : UGC ACUAG ACAGUAA :AGU CCUC C
1:Ss-JAK1-3UTR:1319:ssc-miR-155-5p:22:0.0:undefined:0::::																								1:AY545985.1:15414:miR-425-5p:23:0.0:undefined:0::::																				1:MT163314.1:15320:miR-425-5p:23:0.0:undefined:0::::
1:Ss-TYK2-3UTR:1332:ssc-miR-155-5p:22:0.0:undefined:0::::																								1:AY545985.1:15414:ssc-miR-16:22:0.0:undefined:0::::																				1:MT163314.1:15320:ssc-miR-16:22:0.0:undefined:0::::
1:Ss-STAT1-3UTR:1619:ssc-miR-155-5p:22:0.0:undefined:0::::																							ORF1a	1:AY545985.1:15414:miR-500-5p:23:-31.0:undefined:4586:G U AUGAAAA C: UUCGCCCAG UGG GAGGAUUA : GAGUGGGUC AUC UUCCUAAU :A C G																				1:MT163314.1:15320:miR-500-5p:23:-31.0:undefined:4494:G C AUGAGAA C: UUCGCCCAG UGG GAGGAUUA : GAGUGGGUC AUC UUCCUAAU :A C G
1:Ss-STAT2-3UTR:2009:ssc-miR-155-5p:22:0.0:undefined:0::::																							ORF1b	1:AY545985.1:15414:miR-500-5p:23:-25.0:undefined:11926:G G AAAC AGGACU G C: UUCACC G GGUG G GAGGAUUA : GAGUGG U CCAU C UUCCUAAU :A G G																				1:MT163314.1:15320:miR-500-5p:23:-21.0:undefined:11834:G G AAAU AGGACU G C: UUUACU G GGUG G GAGGAUUA : GAGUGG U CCAU C UUCCUAAU :A G G
1:Ss-IRF1-3UTR:984:ssc-miR-155-5p:22:0.0:undefined:0::::																								1:AY545985.1:15414:miR-500-5p:23:0.0:undefined:0::::																				1:MT163314.1:15320:miR-500-5p:23:0.0:undefined:0::::
1:Ss-IRF2-3UTR:1031:ssc-miR-155-5p:22:0.0:undefined:0::::																							ORF1a	1:AY545985.1:15414:ssc-miR-19b:23:-26.0:undefined:4952:G U GC UCG CG U: CA GUU UUGC AUGG UUGCACA : GU CAA AACG UACC AACGUGU :A UA																				1:MT163314.1:15320:ssc-miR-19b:23:0.0:undefined:0::::
1:Ss-IRF4-3UTR:2925:ssc-miR-155-5p:22:0.0:undefined:0::::																							ORF1b	1:AY545985.1:15414:ssc-miR-19b:23:-20.9:undefined:11429:G GG UCAA CCCG AAGCCGCAAAAGCAG U: UCGG UU GC GGA UUUGCACA : AGUC AA CG CCU AAACGUGU : AA UA																				1:MT163314.1:15320:ssc-miR-503:23:0.0:undefined:0::::
1:Ss-IRF5-3UTR:963:ssc-miR-155-5p:22:0.0:undefined:0::::																								1:AY545985.1:15414:ssc-miR-19b:23:0.0:undefined:0::::																				1:MT163314.1:15320:ssc-miR-362:25:0.0:undefined:0::::
1:Ss-IRF6-3UTR:1224:ssc-miR-155-5p:22:0.0:undefined:0::::																								1:AY545985.1:15414:ssc-miR-503:23:0.0:undefined:0::::																				1:MT163314.1:15320:ssc-miR-30b-5p:22:-18.3:undefined:7363: C CAUAUCACCAUUGA GAUAAG A: AGUGUGGG A GUUUACA : UCACAUCC U CAAAUGU :UCGAC A
1:Ss-IRF8-3UTR:730:ssc-miR-155-5p:22:0.0:undefined:0::::																							ORF1a	1:AY545985.1:15414:ssc-miR-362:25:-27.2:undefined:2078:G C GGAAG GCGG G: GC CAC CC AGGUU CAAGGAUU : UG GUG GG UCCAA GUUCCUAA :G A U A G																				1:MT163314.1:15320:ssc-miR-30b-5p:22:0.0:undefined:0::::
1:Ss-IRF9-3UTR:2484:ssc-miR-155-5p:22:0.0:undefined:0::::																								1:AY545985.1:15414:ssc-miR-362:25:0.0:undefined:0::::																				1:MT163314.1:15320:ssc-miR-143-3p:21:-26.1:undefined:1446: C ACA GAG A: GCUA AG GCU CAUCUCA : CGAU UC CGA GUAGAGU :CU G A A
1:Ss-IFNAR1-3UTR:1834:ssc-miR-425-5p:23:-20.5:undefined:356:G C CCGAUAGCCUUGC C GCUGCUGAUGCCACG G: UCAGC GG GGUG U UGUGUCAUU : AGUUG CC UCAC A GCACAGUAA : C U																								1:AY545985.1:15414:ssc-miR-30b-5p:22:0.0:undefined:0::::																				1:MT163314.1:15320:ssc-miR-143-3p:21:0.0:undefined:0::::
1:Ss-IFNAR1-3UTR:1834:ssc-miR-425-5p:23:-16.3:undefined:222:U UGU AA C GCCAACC G: UC AUGG AGU UCG UGUCAUU : AG UGCC UCA AGC ACAGUAA : U C CU																							ORF1a	1:AY545985.1:15414:ssc-miR-143-3p:21:-25.8:undefined:1448: C AUA GUG G: GCUG AG GCU CAUCUCA : CGAU UC CGA GUAGAGU :CU G A A																				1:MT163314.1:15320:ssc-miR-365-3p:22:0.0:undefined:0::::
1:Ss-IFNAR1-3UTR:1834:ssc-miR-425-5p:23:0.0:undefined:0::::																								1:AY545985.1:15414:ssc-miR-143-3p:21:0.0:undefined:0::::																				1:MT163314.1:15320:ssc-miR-451:22:0.0:undefined:0::::
1:Ss-IFNAR2-3UTR:1132:ssc-miR-425-5p:23:0.0:undefined:0::::																							ORF1b	1:AY545985.1:15414:ssc-miR-365-3p:22:-21.7:undefined:9916: C AGUCUCCG CGU G: GGAUU UUAGG GGCAUUA : CCUAA AAUCC CCGUAAU :UAUU A																				1:MT163314.1:15320:ssc-miR-10a-5p:22:0.0:undefined:0::::
1:Ss-JAK1-3UTR:1319:ssc-miR-425-5p:23:0.0:undefined:0::::																								1:AY545985.1:15414:ssc-miR-365-3p:22:0.0:undefined:0::::																				1:MT163314.1:15320:ssc-miR-29c:22:0.0:undefined:0::::
1:Ss-TYK2-3UTR:1332:ssc-miR-425-5p:23:0.0:undefined:0::::																								1:AY545985.1:15414:ssc-miR-451:22:0.0:undefined:0::::																				1:MT163314.1:15320:ssc-miR-4334-3p:20:-27.1:undefined:7346: A A U: UCCUG GACAGGGA : AGGAC CUGUCCCU :CUCG CUC
1:Ss-STAT1-3UTR:1619:ssc-miR-425-5p:23:0.0:undefined:0::::																								1:AY545985.1:15414:ssc-miR-10a-5p:22:0.0:undefined:0::::																				1:MT163314.1:15320:ssc-miR-4334-3p:20:-21.3:undefined:10466:U AAG CACCCCCUACC C: GGGC UCCU ACAGGGA : CUCG AGGA UGUCCCU : CCUCC
1:Ss-STAT2-3UTR:2009:ssc-miR-425-5p:23:0.0:undefined:0::::																								1:AY545985.1:15414:ssc-miR-29c:22:0.0:undefined:0::::																				1:MT163314.1:15320:ssc-miR-4334-3p:20:-20.0:undefined:10364:C AGAAUA U U CCAUUCAACCAGAUU C: GGGC UCUG GA G ACAGGGA : CUCG GGAC CU C UGUCCCU : A C
1:Ss-IRF1-3UTR:984:ssc-miR-425-5p:23:0.0:undefined:0::::																							ORF6(M)	1:AY545985.1:15414:ssc-miR-4334-3p:20:-23.4:undefined:14832:A C GUG U CAGAAAAGCUGUUAA G: AG CUC UUGGG GG ACAGGGA : UC GAG GACCU CC UGUCCCU :C																				1:MT163314.1:15320:ssc-miR-4334-3p:20:0.0:undefined:0::::
1:Ss-IRF2-3UTR:1031:ssc-miR-425-5p:23:0.0:undefined:0::::																							ORF1b	1:AY545985.1:15414:ssc-miR-4334-3p:20:-21.3:undefined:10558:U AAG CACCCCUUACC C: GGGC UCCU ACAGGGA : CUCG AGGA UGUCCCU : CCUCC																				1:MT163314.1:15320:Novel:22:0.0:undefined:0::::
1:Ss-IRF4-3UTR:2925:ssc-miR-425-5p:23:-17.6:undefined:1232:G A CU G AA U: CAACG AGU U G UGUCAUU : GUUGC UCA A C ACAGUAA :A CC CU G																							ORF1b	1:AY545985.1:15414:ssc-miR-4334-3p:20:-20.3:undefined:10481:C A UU C: AGC C GA ACAGGGA : UCG G CU UGUCCCU :C A GAC CC
1:Ss-IRF4-3UTR:2925:ssc-miR-425-5p:23:0.0:undefined:0::::																								1:AY545985.1:15414:ssc-miR-4334-3p:20:0.0:undefined:0::::
1:Ss-IRF5-3UTR:963:ssc-miR-425-5p:23:0.0:undefined:0::::																								1:AY545985.1:15414:Novel:22:0.0:undefined:0::::
1:Ss-IRF6-3UTR:1224:ssc-miR-425-5p:23:0.0:undefined:0::::
1:Ss-IRF8-3UTR:730:ssc-miR-425-5p:23:0.0:undefined:0::::
1:Ss-IRF9-3UTR:2484:ssc-miR-425-5p:23:-12.5:undefined:1926: U AAUUAA C U U: GGA GG C UGUCAUU : CCU CU G ACAGUAA :AGUUGC CA A C
1:Ss-IRF9-3UTR:2484:ssc-miR-425-5p:23:0.0:undefined:0::::
1:Ss-IFNAR1-3UTR:1834:ssc-miR-16:22:0.0:undefined:0::::
1:Ss-IFNAR2-3UTR:1132:ssc-miR-16:22:0.0:undefined:0::::
1:Ss-JAK1-3UTR:1319:ssc-miR-16:22:0.0:undefined:0::::
1:Ss-TYK2-3UTR:1332:ssc-miR-16:22:0.0:undefined:0::::
1:Ss-STAT1-3UTR:1619:ssc-miR-16:22:0.0:undefined:0::::
1:Ss-STAT2-3UTR:2009:ssc-miR-16:22:-20.6:undefined:837: C U: CCAA AC UGCUGCUA : GGUU UG ACGACGAU :GC AUAAA C
1:Ss-STAT2-3UTR:2009:ssc-miR-16:22:0.0:undefined:0::::
1:Ss-IRF1-3UTR:984:ssc-miR-16:22:0.0:undefined:0::::
1:Ss-IRF2-3UTR:1031:ssc-miR-16:22:0.0:undefined:0::::
1:Ss-IRF4-3UTR:2925:ssc-miR-16:22:0.0:undefined:0::::
1:Ss-IRF5-3UTR:963:ssc-miR-16:22:0.0:undefined:0::::
1:Ss-IRF6-3UTR:1224:ssc-miR-16:22:0.0:undefined:0::::
1:Ss-IRF8-3UTR:730:ssc-miR-16:22:0.0:undefined:0::::
1:Ss-IRF9-3UTR:2484:ssc-miR-16:22:0.0:undefined:0::::
1:Ss-IFNAR1-3UTR:1834:ssc-miR-500-5p:23:0.0:undefined:0::::
1:Ss-IFNAR2-3UTR:1132:ssc-miR-500-5p:23:0.0:undefined:0::::
1:Ss-JAK1-3UTR:1319:ssc-miR-500-5p:23:0.0:undefined:0::::
1:Ss-TYK2-3UTR:1332:ssc-miR-500-5p:23:0.0:undefined:0::::
1:Ss-STAT1-3UTR:1619:ssc-miR-500-5p:23:0.0:undefined:0::::
1:Ss-STAT2-3UTR:2009:ssc-miR-500-5p:23:-20.0:undefined:1666: G C AG C: GCCU GUG AAGGAUUA : UGGG CAU UUCCUAAU :AGAG UC CG
1:Ss-STAT2-3UTR:2009:ssc-miR-500-5p:23:0.0:undefined:0::::
1:Ss-IRF1-3UTR:984:ssc-miR-500-5p:23:0.0:undefined:0::::
1:Ss-IRF2-3UTR:1031:ssc-miR-500-5p:23:0.0:undefined:0::::
1:Ss-IRF4-3UTR:2925:ssc-miR-500-5p:23:0.0:undefined:0::::
1:Ss-IRF5-3UTR:963:ssc-miR-500-5p:23:0.0:undefined:0::::
1:Ss-IRF6-3UTR:1224:ssc-miR-500-5p:23:0.0:undefined:0::::
1:Ss-IRF8-3UTR:730:ssc-miR-500-5p:23:0.0:undefined:0::::
1:Ss-IRF9-3UTR:2484:ssc-miR-500-5p:23:-25.7:undefined:359:C UGU CUA AUU G: UCUC ACCC GGCA AGGAUUA : AGAG UGGG UCGU UCCUAAU : UCCA
1:Ss-IRF9-3UTR:2484:ssc-miR-500-5p:23:0.0:undefined:0::::
1:Ss-IFNAR1-3UTR:1834:ssc-miR-19b:23:0.0:undefined:0::::
1:Ss-IFNAR2-3UTR:1132:ssc-miR-19b:23:0.0:undefined:0::::
1:Ss-JAK1-3UTR:1319:ssc-miR-19b:23:0.0:undefined:0::::
1:Ss-TYK2-3UTR:1332:ssc-miR-19b:23:0.0:undefined:0::::
1:Ss-STAT1-3UTR:1619:ssc-miR-19b:23:0.0:undefined:0::::
1:Ss-STAT2-3UTR:2009:ssc-miR-19b:23:0.0:undefined:0::::
1:Ss-IRF1-3UTR:984:ssc-miR-19b:23:0.0:undefined:0::::
1:Ss-IRF2-3UTR:1031:ssc-miR-19b:23:0.0:undefined:0::::
1:Ss-IRF4-3UTR:2925:ssc-miR-19b:23:0.0:undefined:0::::
1:Ss-IRF5-3UTR:963:ssc-miR-19b:23:0.0:undefined:0::::
1:Ss-IRF6-3UTR:1224:ssc-miR-19b:23:0.0:undefined:0::::
1:Ss-IRF8-3UTR:730:ssc-miR-19b:23:0.0:undefined:0::::
1:Ss-IRF9-3UTR:2484:ssc-miR-19b:23:0.0:undefined:0::::
1:Ss-IFNAR1-3UTR:1834:ssc-miR-503:23:0.0:undefined:0::::
1:Ss-IFNAR2-3UTR:1132:ssc-miR-503:23:0.0:undefined:0::::
1:Ss-JAK1-3UTR:1319:ssc-miR-503:23:0.0:undefined:0::::
1:Ss-TYK2-3UTR:1332:ssc-miR-503:23:0.0:undefined:0::::
1:Ss-STAT1-3UTR:1619:ssc-miR-503:23:0.0:undefined:0::::
1:Ss-STAT2-3UTR:2009:ssc-miR-503:23:-21.5:undefined:834: C AAACU U: UUCCC GCUGCUA : AAGGG CGACGAU :GACGUCAUGAC
1:Ss-STAT2-3UTR:2009:ssc-miR-503:23:0.0:undefined:0::::
1:Ss-IRF1-3UTR:984:ssc-miR-503:23:0.0:undefined:0::::
1:Ss-IRF2-3UTR:1031:ssc-miR-503:23:0.0:undefined:0::::
1:Ss-IRF4-3UTR:2925:ssc-miR-503:23:0.0:undefined:0::::
1:Ss-IRF5-3UTR:963:ssc-miR-503:23:0.0:undefined:0::::
1:Ss-IRF6-3UTR:1224:ssc-miR-503:23:0.0:undefined:0::::
1:Ss-IRF8-3UTR:730:ssc-miR-503:23:0.0:undefined:0::::
1:Ss-IRF9-3UTR:2484:ssc-miR-503:23:0.0:undefined:0::::
1:Ss-IFNAR1-3UTR:1834:ssc-miR-362:25:0.0:undefined:0::::
1:Ss-IFNAR2-3UTR:1132:ssc-miR-362:25:0.0:undefined:0::::
1:Ss-JAK1-3UTR:1319:ssc-miR-362:25:0.0:undefined:0::::
1:Ss-TYK2-3UTR:1332:ssc-miR-362:25:-17.6:undefined:807:A AAA G AUCAAUGUGUAU AAAUAUA G U: CAC A GCC GGU UCU AAGGAUU : GUG U UGG CCA AGG UUCCUAA : AG G AU
1:Ss-TYK2-3UTR:1332:ssc-miR-362:25:0.0:undefined:0::::
1:Ss-STAT1-3UTR:1619:ssc-miR-362:25:0.0:undefined:0::::
1:Ss-STAT2-3UTR:2009:ssc-miR-362:25:-20.0:undefined:303: G GGA UCAGGGAAGUGGCU UUCCCGGAUGA U: GCACUU GGGU UCU AAGGAUU : UGUGGA UCCA AGG UUCCUAA :GUGAG
1:Ss-STAT2-3UTR:2009:ssc-miR-362:25:-18.9:undefined:1650:A G GAGGAUGGAG C GAG A: G UCAU GCCU GU AAGGAUU : U AGUG UGGA CA UUCCUAA :G G UC AGG
1:Ss-STAT2-3UTR:2009:ssc-miR-362:25:0.0:undefined:0::::
1:Ss-IRF1-3UTR:984:ssc-miR-362:25:0.0:undefined:0::::
1:Ss-IRF2-3UTR:1031:ssc-miR-362:25:0.0:undefined:0::::
1:Ss-IRF4-3UTR:2925:ssc-miR-362:25:0.0:undefined:0::::
1:Ss-IRF5-3UTR:963:ssc-miR-362:25:0.0:undefined:0::::
1:Ss-IRF6-3UTR:1224:ssc-miR-362:25:0.0:undefined:0::::
1:Ss-IRF8-3UTR:730:ssc-miR-362:25:-21.1:undefined:272:G G G UCCAAAGAUGC CU AUUUGACUAGU U: CACUCG A CU GG UUCC AAGGAUU : GUGAGU U GA CC AAGG UUCCUAA : G G U
1:Ss-IRF8-3UTR:730:ssc-miR-362:25:0.0:undefined:0::::
1:Ss-IRF9-3UTR:2484:ssc-miR-362:25:0.0:undefined:0::::
1:Ss-IFNAR1-3UTR:1834:ssc-miR-30b-5p:22:0.0:undefined:0::::
1:Ss-IFNAR2-3UTR:1132:ssc-miR-30b-5p:22:-16.2:undefined:228: C CAU U: AGUG UGUUUACA : UCAC ACAAAUGU :UCGAC AUCCU
1:Ss-IFNAR2-3UTR:1132:ssc-miR-30b-5p:22:0.0:undefined:0::::
1:Ss-JAK1-3UTR:1319:ssc-miR-30b-5p:22:0.0:undefined:0::::
1:Ss-TYK2-3UTR:1332:ssc-miR-30b-5p:22:0.0:undefined:0::::
1:Ss-STAT1-3UTR:1619:ssc-miR-30b-5p:22:0.0:undefined:0::::
1:Ss-STAT2-3UTR:2009:ssc-miR-30b-5p:22:0.0:undefined:0::::
1:Ss-IRF1-3UTR:984:ssc-miR-30b-5p:22:0.0:undefined:0::::
1:Ss-IRF2-3UTR:1031:ssc-miR-30b-5p:22:0.0:undefined:0::::
1:Ss-IRF4-3UTR:2925:ssc-miR-30b-5p:22:0.0:undefined:0::::
1:Ss-IRF5-3UTR:963:ssc-miR-30b-5p:22:0.0:undefined:0::::
1:Ss-IRF6-3UTR:1224:ssc-miR-30b-5p:22:-16.3:undefined:847: A U UAAAAGUUAG U: G GUGUA GUUUACA : C CACAU CAAAUGU :UCGA U CCUA
1:Ss-IRF6-3UTR:1224:ssc-miR-30b-5p:22:0.0:undefined:0::::
1:Ss-IRF8-3UTR:730:ssc-miR-30b-5p:22:0.0:undefined:0::::
1:Ss-IRF9-3UTR:2484:ssc-miR-30b-5p:22:0.0:undefined:0::::
1:Ss-IFNAR1-3UTR:1834:ssc-miR-143-3p:21:0.0:undefined:0::::
1:Ss-IFNAR2-3UTR:1132:ssc-miR-143-3p:21:0.0:undefined:0::::
1:Ss-JAK1-3UTR:1319:ssc-miR-143-3p:21:0.0:undefined:0::::
1:Ss-TYK2-3UTR:1332:ssc-miR-143-3p:21:0.0:undefined:0::::
1:Ss-STAT1-3UTR:1619:ssc-miR-143-3p:21:0.0:undefined:0::::
1:Ss-STAT2-3UTR:2009:ssc-miR-143-3p:21:0.0:undefined:0::::
1:Ss-IRF1-3UTR:984:ssc-miR-143-3p:21:0.0:undefined:0::::
1:Ss-IRF2-3UTR:1031:ssc-miR-143-3p:21:0.0:undefined:0::::
1:Ss-IRF4-3UTR:2925:ssc-miR-143-3p:21:0.0:undefined:0::::
1:Ss-IRF5-3UTR:963:ssc-miR-143-3p:21:0.0:undefined:0::::
1:Ss-IRF6-3UTR:1224:ssc-miR-143-3p:21:0.0:undefined:0::::
1:Ss-IRF8-3UTR:730:ssc-miR-143-3p:21:0.0:undefined:0::::
1:Ss-IRF9-3UTR:2484:ssc-miR-143-3p:21:0.0:undefined:0::::
1:Ss-IFNAR1-3UTR:1834:ssc-miR-365-3p:22:-23.2:undefined:1533:A AAAACUC A: AUGAGGG GGGCAUUA : UAUUCCU CCCGUAAU : AAAAAUC
1:Ss-IFNAR1-3UTR:1834:ssc-miR-365-3p:22:-20.7:undefined:265: U G A A: GGAU AG GGCAUUA : CCUA UC CCGUAAU :UAUU AAAA C
1:Ss-IFNAR1-3UTR:1834:ssc-miR-365-3p:22:0.0:undefined:0::::
1:Ss-IFNAR2-3UTR:1132:ssc-miR-365-3p:22:0.0:undefined:0::::
1:Ss-JAK1-3UTR:1319:ssc-miR-365-3p:22:0.0:undefined:0::::
1:Ss-TYK2-3UTR:1332:ssc-miR-365-3p:22:-18.8:undefined:473: C U G: AG GGGCAUUA : UC CCCGUAAU :UAUUCCUAAAAA																						607.71
1:Ss-TYK2-3UTR:1332:ssc-miR-365-3p:22:0.0:undefined:0::::
1:Ss-STAT1-3UTR:1619:ssc-miR-365-3p:22:0.0:undefined:0::::
1:Ss-STAT2-3UTR:2009:ssc-miR-365-3p:22:0.0:undefined:0::::
1:Ss-IRF1-3UTR:984:ssc-miR-365-3p:22:0.0:undefined:0::::
1:Ss-IRF2-3UTR:1031:ssc-miR-365-3p:22:0.0:undefined:0::::
1:Ss-IRF4-3UTR:2925:ssc-miR-365-3p:22:0.0:undefined:0::::
1:Ss-IRF5-3UTR:963:ssc-miR-365-3p:22:0.0:undefined:0::::
1:Ss-IRF6-3UTR:1224:ssc-miR-365-3p:22:0.0:undefined:0::::
1:Ss-IRF8-3UTR:730:ssc-miR-365-3p:22:0.0:undefined:0::::
1:Ss-IRF9-3UTR:2484:ssc-miR-365-3p:22:0.0:undefined:0::::
1:Ss-IFNAR1-3UTR:1834:ssc-miR-451:22:0.0:undefined:0::::
1:Ss-IFNAR2-3UTR:1132:ssc-miR-451:22:0.0:undefined:0::::
1:Ss-JAK1-3UTR:1319:ssc-miR-451:22:0.0:undefined:0::::
1:Ss-TYK2-3UTR:1332:ssc-miR-451:22:0.0:undefined:0::::
1:Ss-STAT1-3UTR:1619:ssc-miR-451:22:0.0:undefined:0::::
1:Ss-STAT2-3UTR:2009:ssc-miR-451:22:0.0:undefined:0::::
1:Ss-IRF1-3UTR:984:ssc-miR-451:22:0.0:undefined:0::::
1:Ss-IRF2-3UTR:1031:ssc-miR-451:22:0.0:undefined:0::::
1:Ss-IRF4-3UTR:2925:ssc-miR-451:22:0.0:undefined:0::::
1:Ss-IRF5-3UTR:963:ssc-miR-451:22:0.0:undefined:0::::
1:Ss-IRF6-3UTR:1224:ssc-miR-451:22:0.0:undefined:0::::
1:Ss-IRF8-3UTR:730:ssc-miR-451:22:0.0:undefined:0::::
1:Ss-IRF9-3UTR:2484:ssc-miR-451:22:0.0:undefined:0::::
1:Ss-IFNAR1-3UTR:1834:ssc-miR-10a-5p:22:0.0:undefined:0::::
1:Ss-IFNAR2-3UTR:1132:ssc-miR-10a-5p:22:0.0:undefined:0::::
1:Ss-JAK1-3UTR:1319:ssc-miR-10a-5p:22:0.0:undefined:0::::
1:Ss-TYK2-3UTR:1332:ssc-miR-10a-5p:22:0.0:undefined:0::::
1:Ss-STAT1-3UTR:1619:ssc-miR-10a-5p:22:0.0:undefined:0::::
1:Ss-STAT2-3UTR:2009:ssc-miR-10a-5p:22:0.0:undefined:0::::
1:Ss-IRF1-3UTR:984:ssc-miR-10a-5p:22:0.0:undefined:0::::
1:Ss-IRF2-3UTR:1031:ssc-miR-10a-5p:22:0.0:undefined:0::::
1:Ss-IRF4-3UTR:2925:ssc-miR-10a-5p:22:0.0:undefined:0::::
1:Ss-IRF5-3UTR:963:ssc-miR-10a-5p:22:0.0:undefined:0::::
1:Ss-IRF6-3UTR:1224:ssc-miR-10a-5p:22:0.0:undefined:0::::
1:Ss-IRF8-3UTR:730:ssc-miR-10a-5p:22:0.0:undefined:0::::
1:Ss-IRF9-3UTR:2484:ssc-miR-10a-5p:22:0.0:undefined:0::::
1:Ss-IFNAR1-3UTR:1834:ssc-miR-29c:22:0.0:undefined:0::::
1:Ss-IFNAR2-3UTR:1132:ssc-miR-29c:22:-23.3:undefined:312: C GG GG U: CCGGU U G GGUGCUA : GGCUA G U CCACGAU :AUU AA UU A
1:Ss-IFNAR2-3UTR:1132:ssc-miR-29c:22:0.0:undefined:0::::
1:Ss-JAK1-3UTR:1319:ssc-miR-29c:22:0.0:undefined:0::::
1:Ss-TYK2-3UTR:1332:ssc-miR-29c:22:0.0:undefined:0::::
1:Ss-STAT1-3UTR:1619:ssc-miR-29c:22:0.0:undefined:0::::
1:Ss-STAT2-3UTR:2009:ssc-miR-29c:22:0.0:undefined:0::::
1:Ss-IRF1-3UTR:984:ssc-miR-29c:22:0.0:undefined:0::::
1:Ss-IRF2-3UTR:1031:ssc-miR-29c:22:0.0:undefined:0::::
1:Ss-IRF4-3UTR:2925:ssc-miR-29c:22:0.0:undefined:0::::
1:Ss-IRF5-3UTR:963:ssc-miR-29c:22:0.0:undefined:0::::
1:Ss-IRF6-3UTR:1224:ssc-miR-29c:22:0.0:undefined:0::::
1:Ss-IRF8-3UTR:730:ssc-miR-29c:22:0.0:undefined:0::::
1:Ss-IRF9-3UTR:2484:ssc-miR-29c:22:0.0:undefined:0::::
1:Ss-IFNAR1-3UTR:1834:ssc-miR-4334-3p:20:0.0:undefined:0::::
1:Ss-IFNAR2-3UTR:1132:ssc-miR-4334-3p:20:0.0:undefined:0::::
1:Ss-JAK1-3UTR:1319:ssc-miR-4334-3p:20:0.0:undefined:0::::
1:Ss-TYK2-3UTR:1332:ssc-miR-4334-3p:20:0.0:undefined:0::::
1:Ss-STAT1-3UTR:1619:ssc-miR-4334-3p:20:0.0:undefined:0::::
1:Ss-STAT2-3UTR:2009:ssc-miR-4334-3p:20:-25.7:undefined:1686: U AUAA ACCC G: GCUCUU GAG ACAGGGA : CGAGGA CUC UGUCCCU :CU C C
1:Ss-STAT2-3UTR:2009:ssc-miR-4334-3p:20:0.0:undefined:0::::
1:Ss-IRF1-3UTR:984:ssc-miR-4334-3p:20:0.0:undefined:0::::
1:Ss-IRF2-3UTR:1031:ssc-miR-4334-3p:20:0.0:undefined:0::::
1:Ss-IRF4-3UTR:2925:ssc-miR-4334-3p:20:-25.8:undefined:2555: U GCUGGG AAUCCACAGUCC CCAGC G: GCUCC GGAG G ACAGGGA : CGAGG CCUC C UGUCCCU :CU A
1:Ss-IRF4-3UTR:2925:ssc-miR-4334-3p:20:0.0:undefined:0::::
1:Ss-IRF5-3UTR:963:ssc-miR-4334-3p:20:-27.7:undefined:750: C CCCUUGAC G: CCUGGAG ACAGGGA : GGACCUC UGUCCCU :CUCGA C
1:Ss-IRF5-3UTR:963:ssc-miR-4334-3p:20:0.0:undefined:0::::
1:Ss-IRF6-3UTR:1224:ssc-miR-4334-3p:20:0.0:undefined:0::::
1:Ss-IRF8-3UTR:730:ssc-miR-4334-3p:20:0.0:undefined:0::::
1:Ss-IRF9-3UTR:2484:ssc-miR-4334-3p:20:0.0:undefined:0::::
